# Supplementary material for: Genetic architecture of gene regulation in Indonesian populations identifies QTLs associated with global and local ancestries
Source: Am J Hum Genet. 2021 Dec 16;109(1):50–65. doi: 10.1016/j.ajhg.2021.11.017 (PMC8764200; doi:10.1016/j.ajhg.2021.11.017)
Supplement: Data S1. Permutation-significant eQTLs [file mmc2.zip › Supplementary_File_1.tsv]

ENSG00000092020	14	35554674	2717	-83527	rs12897612	35471147	-0.968538	1.49E-28	3.11E-20
ENSG00000117115	1	17393257	2428	29073	rs2235914	17424845	0.839011	3.63E-28	1.44E-19
ENSG00000205560	22	51007291	1759	9786	rs8137478	51017296	-0.931332	5.70E-28	1.44E-19
ENSG00000167528	12	48730964	2739	-51349	rs1489111	48679615	0.855721	5.69E-28	4.62E-19
ENSG00000164597	7	106842001	2544	212720	rs10248717	107056795	0.831683	2.84E-27	5.46E-19
ENSG00000174652	19	9523275	3013	517	rs7258023	9525913	0.711891	1.49E-26	2.86E-18
ENSG00000137106	9	37422664	2723	-8	rs4878690	37422656	0.877059	9.12E-26	1.59E-17
ENSG00000072401	10	60094736	2694	49222	rs4390300	60144207	-0.695578	1.11E-24	5.76E-17
ENSG00000124357	2	71295409	3097	5564	rs74746386	71301406	-0.775851	2.45E-25	7.73E-17
ENSG00000164308	5	96211644	3019	18172	rs6556943	96230403	-0.791271	6.47E-24	2.56E-16
ENSG00000005020	7	26706682	2402	211039	rs213530	26920314	0.67534	5.75E-24	1.41E-15
ENSG00000099974	22	24309090	2336	2994	rs4822466	24312204	-0.828514	2.20E-22	1.42E-15
ENSG00000148110	9	97136834	3355	79464	rs79166701	97216673	0.815224	1.23E-23	1.88E-15
ENSG00000120675	13	43597340	4039	0	rs17553284	43597706	-0.841095	2.18E-23	2.15E-15
ENSG00000197728	12	56435638	2613	-34553	rs10876864	56401085	-0.882068	1.32E-22	2.57E-15
ENSG00000117226	1	89472350	2915	-458	rs12146148	89471892	-0.872293	1.50E-25	2.89E-15
ENSG00000156261	21	30428644	3233	11357	rs73192133	30440230	0.589207	3.69E-23	3.52E-15
ENSG00000277149	7	72023730	2129	172810	rs59481434	72196683	0.998513	1.65E-22	3.60E-15
ENSG00000013583	12	13127799	2914	18084	rs12815728	13146497	1.12527	1.39E-23	4.50E-15
ENSG00000132740	11	68671311	2670	-4113	rs636049	68667198	0.934216	5.25E-23	7.71E-15
ENSG00000172322	12	10103916	3134	13414	rs12230244	10117369	0.753415	1.16E-21	7.94E-15
ENSG00000186230	19	57946698	3471	-74524	rs12983221	57872174	-0.859957	3.13E-22	8.86E-15
ENSG00000178297	19	2389785	2364	26194	rs1124474	2416119	0.830369	1.00E-21	8.86E-15
ENSG00000172954	2	30670103	3259	724	rs1662955	30670973	0.747765	2.06E-22	1.12E-14
ENSG00000136819	9	132589570	2133	12131	rs34612048	132602662	-0.899288	2.56E-21	1.15E-14
ENSG00000181409	17	79091105	2955	27850	rs34443998	79120092	-0.496023	1.34E-22	1.16E-14
ENSG00000186635	11	72396115	1392	8167	rs79145843	72404893	0.454118	3.38E-22	1.34E-14
ENSG00000256660	12	10163232	3244	-44048	rs61913537	10119184	0.740438	2.67E-21	1.78E-14
ENSG00000155957	12	66529627	3121	18545	rs11176063	66550491	-0.608572	1.54E-21	2.22E-14
ENSG00000171763	15	45694530	2521	-45223	rs67831559	45649307	0.839723	3.66E-22	2.86E-14
ENSG00000180011	18	72907064	3444	5770	rs12969004	72920065	-0.66986	4.50E-21	3.28E-14
ENSG00000083097	6	83777386	2913	73311	rs62419253	83850809	-0.847075	3.93E-23	3.36E-14
ENSG00000196683	7	22852252	3152	0	rs2240728	22852499	-0.451808	1.84E-21	3.42E-14
ENSG00000198952	1	156219016	1697	10475	rs759329	156230936	-0.801805	2.10E-21	3.43E-14
ENSG00000071246	14	77228533	3460	-35962	rs4903476	77192571	-0.745426	2.76E-21	5.57E-14
ENSG00000173226	3	121488611	3311	47574	rs6438677	121536995	0.529405	9.49E-22	5.58E-14
ENSG00000184939	16	68573117	1766	30616	rs1170428	68603988	0.75467	6.13E-22	5.67E-14
ENSG00000158869	1	161185070	2876	-12	rs2070901	161185058	0.549801	8.71E-21	1.16E-13
ENSG00000162702	1	200374069	3736	-43590	rs2808500	200330479	-0.683944	4.48E-21	1.16E-13
ENSG00000164144	4	153701090	2331	-25434	rs11733742	153675656	0.723431	2.00E-20	1.23E-13
ENSG00000106733	9	77675490	3219	62068	rs3824348	77738551	-0.887325	2.14E-20	1.24E-13
ENSG00000115523	2	85921415	2524	11410	rs12151742	85933003	0.481287	7.85E-21	1.28E-13
ENSG00000101751	18	51795775	2494	79546	rs1787816	51875577	-0.63762	5.65E-20	1.51E-13
ENSG00000182534	17	74668634	2918	24781	rs9900949	74698565	0.74203	1.11E-20	1.95E-13
ENSG00000002933	7	150497632	3366	-36628	rs4725938	150461004	-0.868696	6.20E-20	2.68E-13
ENSG00000164111	4	122589111	3370	2981	rs2306419	122592663	0.62214	7.85E-21	2.91E-13
ENSG00000216937	10	32735069	3402	396726	rs7895395	33132285	-0.501361	1.39E-20	3.17E-13
ENSG00000197020	19	21905569	4229	32086	rs56168029	21942877	-0.756529	1.19E-20	3.49E-13
ENSG00000145730	5	102201431	3110	-82637	rs2431321	102118794	0.928682	6.46E-20	4.59E-13
ENSG00000164307	5	96096515	2944	22592	rs469783	96121524	-0.715329	4.66E-20	4.59E-13
ENSG00000164978	9	34329505	2090	39465	rs1134455	34369062	0.746968	1.65E-19	5.45E-13
ENSG00000263155	15	57884140	4246	-28380	rs4774967	57855760	1.0801	6.39E-20	7.45E-13
ENSG00000116791	1	75171167	1997	27158	rs28568334	75199299	-0.766775	1.40E-19	7.84E-13
ENSG00000171766	15	45653323	2495	-4016	rs67831559	45649307	-0.780385	4.96E-19	1.32E-12
ENSG00000166164	16	50349869	2399	0	rs1872691	50350210	0.611877	9.70E-20	1.32E-12
ENSG00000177570	8	119390228	3620	219537	rs2514591	119611476	-0.753835	1.12E-19	1.32E-12
ENSG00000172728	8	33228343	3029	100365	rs2732317	33330687	-0.760599	6.84E-20	1.32E-12
ENSG00000129295	8	133584202	3411	136538	rs12707954	133721266	-0.675631	1.90E-19	1.32E-12
ENSG00000135541	6	135604671	3036	186921	rs6908428	135793706	-0.735762	4.43E-20	1.46E-12
ENSG00000106565	7	150488376	3370	-27372	rs4725938	150461004	-0.854674	2.41E-19	1.46E-12
ENSG00000160305	21	47878864	2015	-40164	rs2268524	47838700	0.550591	8.81E-19	1.95E-12
ENSG00000204345	17	72575505	2960	-10974	rs8076892	72564531	0.808558	3.65E-19	2.11E-12
ENSG00000065060	6	34759858	2714	9030	rs9469892	34769101	0.745084	1.54E-19	2.23E-12
ENSG00000092108	14	31091319	2327	47744	rs230364	31139349	-0.410201	5.33E-19	2.32E-12
ENSG00000187164	10	118640994	3129	99590	rs11197863	118745667	-0.55694	4.98E-19	2.41E-12
ENSG00000145725	5	102455969	2792	-96403	rs17154965	102359566	-0.636717	1.03E-18	2.61E-12
ENSG00000145703	5	75699075	3027	4783	rs3886042	75704199	0.671498	1.89E-18	2.85E-12
ENSG00000163050	1	227085238	3446	85647	rs2297415	227172903	0.649291	8.41E-20	3.21E-12
ENSG00000085760	2	55463757	3139	32122	rs12623872	55496078	-1.40331	7.96E-21	3.23E-12
ENSG00000165633	10	50222291	2425	116463	rs35925709	50344283	1.08826	9.67E-19	3.29E-12
ENSG00000162643	1	85527996	3661	-62970	rs4123223	85465026	-0.690689	3.64E-19	3.95E-12
ENSG00000117505	1	93811446	2314	49167	rs12565182	93861589	-0.683455	9.91E-19	3.95E-12
ENSG00000139192	12	6561239	2679	807	rs2041384	6562285	0.927496	1.61E-18	4.58E-12
ENSG00000149577	11	117049450	3553	-39130	rs2471884	117010320	0.557296	2.37E-19	4.80E-12
ENSG00000152926	7	64432155	3934	493063	rs144703141	64932977	-0.759662	2.41E-19	5.12E-12
ENSG00000242498	15	90438239	2835	7225	rs28670758	90452260	-0.907296	1.54E-18	5.13E-12
ENSG00000152749	13	95254158	3741	-2362	rs9561642	95251796	0.534204	5.35E-19	5.19E-12
ENSG00000119953	10	112050489	2888	-2400	rs11195068	112048089	0.580573	1.21E-18	6.49E-12
ENSG00000107796	10	90694832	3374	54840	rs1800682	90749963	-0.645837	1.69E-18	6.49E-12
ENSG00000229833	19	7694624	2870	0	rs3760675	7694662	0.681945	1.89E-18	7.77E-12
ENSG00000172057	17	38077295	2167	-9252	rs869402	38068043	0.730042	8.04E-19	8.02E-12
ENSG00000123838	1	207277608	1825	-1229	rs11120211	207276379	0.900094	3.45E-18	9.14E-12
ENSG00000162704	1	183589982	3034	47444	rs12120000	183644173	-0.548764	2.64E-18	9.61E-12
ENSG00000145088	3	121554063	3302	-1571	rs9834039	121552492	-0.578632	4.54E-19	1.02E-11
ENSG00000146733	7	56078761	3276	-249927	rs10232851	55828834	0.779274	2.65E-18	1.06E-11
ENSG00000258289	14	65381080	3618	-1797	rs7143764	65379283	0.7767	8.71E-19	1.11E-11
ENSG00000068615	2	86441117	2073	4175	rs749579	86448408	-0.871277	1.54E-18	1.12E-11
ENSG00000168874	2	85981018	2461	-43233	rs7585576	85937785	-0.836171	4.89E-18	1.12E-11
ENSG00000154429	1	229456753	2673	643	rs237802	229461801	-0.658617	5.41E-18	1.13E-11
ENSG00000116299	1	109656778	2032	57792	rs2297758	109714750	-0.700955	4.52E-18	1.13E-11
ENSG00000050344	7	26191861	3285	-41391	rs11979000	26150470	-0.772941	8.67E-19	1.15E-11
ENSG00000185736	10	1223259	4003	53221	rs3793739	1282530	0.884993	5.08E-18	1.48E-11
ENSG00000176393	1	201951753	3091	2456	rs6689324	201954697	0.53516	5.94E-18	1.52E-11
ENSG00000049239	1	9294835	1999	-4128	rs34361557	9290707	-0.490803	1.19E-17	1.52E-11
ENSG00000186470	6	26365388	2239	-760	rs9357006	26364628	-0.947507	5.73E-19	1.57E-11
ENSG00000007129	19	42055887	1757	1684	rs4803479	42057604	0.724705	9.54E-18	1.99E-11
ENSG00000131849	19	58944182	1888	17728	rs10416149	58964306	-0.719406	3.55E-18	1.99E-11
ENSG00000165672	10	120927216	3185	1497	rs3781493	120929542	0.548541	7.97E-18	2.01E-11
ENSG00000135951	2	99613725	2214	92133	rs6753650	99706817	0.648542	5.23E-18	2.05E-11
ENSG00000153113	5	95997778	2930	2400	rs7733671	96000269	0.548388	2.33E-17	2.08E-11
ENSG00000205726	21	35014707	2740	37269	rs7277865	35052288	0.552224	4.02E-17	2.45E-11
ENSG00000151208	10	79550550	3073	52657	rs1248673	79604958	-0.607462	1.79E-17	2.49E-11
ENSG00000275895	21	44513067	3761	-3464	rs11909165	44509603	1.0395	2.03E-17	2.61E-11
ENSG00000149054	11	6947655	3485	1113	rs2307014	6949029	0.851616	3.70E-18	2.69E-11
ENSG00000148572	10	64893008	2788	57155	rs57447592	64950415	0.5177	3.93E-17	2.77E-11
ENSG00000178952	16	28853733	1512	3176	rs7187776	28857645	0.561087	1.25E-17	2.98E-11
ENSG00000167207	16	50731051	2348	-6189	rs11647143	50724862	-0.702163	3.48E-18	2.98E-11
ENSG00000036448	8	1993156	5249	84694	rs62479966	2077977	1.0738	3.80E-18	3.18E-11
ENSG00000158623	7	130146080	2070	144311	rs7802753	130290958	-0.863294	4.54E-17	3.30E-11
ENSG00000130177	13	115000453	1628	-4958	rs7331784	114995495	0.539602	4.13E-17	3.70E-11
ENSG00000145214	4	952676	2801	6204	rs4690196	960713	0.812175	7.88E-18	4.19E-11
ENSG00000136816	9	132565433	2161	253	rs10988519	132565943	-0.531357	8.33E-17	4.27E-11
ENSG00000189269	22	23950640	1982	30013	rs13056126	23980968	-0.937857	5.65E-17	4.50E-11
ENSG00000197345	11	68658745	2626	33278	rs685320	68692141	-0.606569	7.51E-18	4.86E-11
ENSG00000254685	1	74663897	1959	-185558	rs11210395	74478339	-0.551381	1.02E-16	5.07E-11
ENSG00000174837	19	6887578	2688	13180	rs330886	6900830	0.484673	2.51E-17	5.17E-11
ENSG00000117595	1	209958969	3663	0	rs599021	209960922	0.860709	1.47E-17	5.66E-11
ENSG00000180917	16	71315293	2241	-1002	rs75696339	71314291	0.454432	1.68E-17	7.09E-11
ENSG00000100321	22	39745931	2017	936	rs2267407	39747050	0.849362	1.51E-16	7.45E-11
ENSG00000151151	10	59951279	2916	187748	rs4390300	60144207	-0.461088	5.06E-16	7.85E-11
ENSG00000124383	2	71357445	3077	3089	rs977398	71360973	0.54889	3.22E-17	8.29E-11
ENSG00000141560	17	80674560	1806	333	rs2280251	80675105	-0.713378	2.39E-17	8.31E-11
ENSG00000140400	15	75648134	1691	16198	rs56395816	75664571	-0.528087	9.88E-17	8.34E-11
ENSG00000110455	11	44087819	2938	0	rs2074038	44087989	1.09543	3.54E-17	9.74E-11
ENSG00000125247	13	101256182	3771	87782	rs1770347	101345178	0.601527	1.86E-16	1.30E-10
ENSG00000160310	21	48055080	1813	-7212	rs34038027	48047868	-0.641661	5.30E-17	1.39E-10
ENSG00000103111	16	77224817	5695	13301	rs56001088	77238456	-0.465478	2.34E-17	1.53E-10
ENSG00000145425	4	152020726	2834	0	rs2280283	152020777	-0.483768	5.27E-17	1.57E-10
ENSG00000038210	4	25235598	3325	1086	rs3796783	25237139	-0.826558	1.74E-17	1.61E-10
ENSG00000113318	5	79950468	3210	-34679	rs957996	79915789	0.571125	1.19E-16	1.68E-10
ENSG00000139044	12	569531	2264	91945	rs7298766	661656	1.03895	5.18E-17	1.70E-10
ENSG00000141698	17	39981453	2498	38176	rs9303318	40020085	-0.832909	4.36E-17	1.82E-10
ENSG00000140829	16	72127462	2572	4114	rs6499559	72132064	0.573828	3.04E-17	1.96E-10
ENSG00000136436	17	46908351	2261	61819	rs1962412	46970259	-0.736445	1.44E-16	2.00E-10
ENSG00000143297	1	157483168	3420	28537	rs12036228	157514091	0.868065	3.25E-16	2.00E-10
ENSG00000141994	19	5785152	2151	3588	rs2926066	5788874	-0.582316	9.10E-17	2.12E-10
ENSG00000103994	15	42705022	2022	-104995	rs117746273	42600027	-0.919679	1.39E-16	2.14E-10
ENSG00000128731	15	28356187	2004	-1310	rs77186129	28354877	0.630182	4.41E-16	2.14E-10
ENSG00000184752	12	95365109	3155	32291	rs835044	95397552	-0.395074	1.27E-16	2.36E-10
ENSG00000196547	15	91446223	2919	11148	rs2009105	91457810	-0.504514	3.92E-16	2.57E-10
ENSG00000145284	4	83550693	2885	178082	rs10026671	83730752	-0.520931	8.15E-16	2.66E-10
ENSG00000130193	8	143808622	3679	-45815	rs3736001	143762807	0.795983	2.59E-16	2.68E-10
ENSG00000026297	6	167342993	3933	33886	rs2757050	167377165	0.666119	1.57E-16	2.83E-10
ENSG00000146085	6	49398074	3107	54712	rs2501963	49454281	-0.761126	1.29E-16	2.83E-10
ENSG00000113504	5	1050492	3040	48265	rs60833263	1100831	-0.668241	1.21E-16	2.96E-10
ENSG00000166435	11	74551956	2481	-26104	rs4483614	74525852	0.598283	3.45E-16	3.16E-10
ENSG00000162736	1	160313063	2593	3750	rs6668576	160317021	-0.297392	5.45E-16	3.45E-10
ENSG00000135953	2	103332300	2616	8889	rs6754035	103344555	-0.838166	2.52E-16	3.86E-10
ENSG00000143149	1	165631454	3171	35131	rs4646883	165667512	-0.697178	3.40E-16	3.95E-10
ENSG00000160201	21	44513067	3761	-1510	rs6586286	44511557	-0.902725	2.95E-16	3.96E-10
ENSG00000214078	20	34213954	2019	-12134	rs11699996	34201820	-0.855656	7.98E-17	4.95E-10
ENSG00000125871	20	17949557	3615	-4491	rs982121	17945066	-0.655711	1.15E-16	4.95E-10
ENSG00000197119	14	100757449	2181	12114	rs12432201	100771483	-0.756201	3.79E-16	4.97E-10
ENSG00000165548	14	77648171	3730	14172	rs7154521	77662409	0.858354	1.76E-16	4.97E-10
ENSG00000111052	12	81186300	2560	147244	rs17007728	81338749	-0.75222	1.79E-18	5.10E-10
ENSG00000167232	19	23521552	4349	96464	rs138297233	23618320	0.514321	1.27E-16	5.26E-10
ENSG00000145390	4	120133792	3686	1873	rs34478210	120135901	1.1862	7.76E-17	5.26E-10
ENSG00000176209	8	42396299	1665	-667	rs2923432	42395632	-0.418222	1.14E-15	5.36E-10
ENSG00000022567	8	142217266	2751	106064	rs13261848	142328719	-0.421464	9.25E-16	5.36E-10
ENSG00000104918	19	7733931	2833	-356	rs34861192	7733575	1.15865	1.76E-16	5.84E-10
ENSG00000139629	12	51745032	2703	47347	rs9795910	51795623	0.636648	6.02E-16	6.04E-10
ENSG00000163406	3	121612937	3313	-107573	rs7626574	121505364	-0.433619	4.48E-17	6.08E-10
ENSG00000120539	10	27443754	4258	-131	rs3758403	27443623	0.526856	2.39E-15	6.26E-10
ENSG00000052749	10	99116460	2574	-777	rs10882904	99115683	0.516473	1.48E-15	6.26E-10
ENSG00000168803	15	43622873	1686	0	rs3742971	43622916	-0.474435	1.59E-15	6.51E-10
ENSG00000106772	9	79226294	3201	107597	rs1854440	79335886	-0.918826	9.98E-16	6.63E-10
ENSG00000162994	2	55402786	3177	97407	rs77363231	55500529	0.78665	1.81E-16	6.85E-10
ENSG00000166747	16	71762904	2109	6128	rs904763	71773190	0.379605	5.96E-16	7.58E-10
ENSG00000035687	1	244571797	2494	-82866	rs10803198	244488931	-0.660428	1.26E-15	7.71E-10
ENSG00000166140	15	41099288	2538	1058	rs3743033	41101124	-0.667237	2.45E-15	7.73E-10
ENSG00000120733	5	137688286	1259	-6300	rs10900851	137681986	-0.646264	1.30E-15	7.93E-10
ENSG00000169230	5	176730776	1880	-12415	rs6886255	176718361	0.546015	1.30E-15	7.93E-10
ENSG00000133104	13	36875776	3352	38689	rs9575955	36917458	0.542002	1.49E-15	7.99E-10
ENSG00000118473	1	66999276	3387	-609	rs7532613	66998667	-0.682639	5.01E-16	8.08E-10
ENSG00000138381	2	190526147	2373	105123	rs80277863	190631459	-0.500678	5.96E-16	8.20E-10
ENSG00000100034	22	22273794	1557	20820	rs62234965	22298664	-0.751979	3.55E-15	8.25E-10
ENSG00000248905	15	33057748	2679	335529	rs2619174	33402084	0.718888	1.96E-15	8.50E-10
ENSG00000122873	10	60028819	2713	-13506	rs2790241	60015313	-0.591459	9.29E-15	8.50E-10
ENSG00000197888	4	69402903	4055	-36373	rs62299466;rs111503133	69366530	0.802605	2.95E-15	9.00E-10
ENSG00000123179	13	50234860	2834	42166	rs12585586	50277510	0.623313	1.78E-15	9.28E-10
ENSG00000170365	4	146402945	2302	1666	rs73852319	146404856	0.86809	4.79E-15	9.54E-10
ENSG00000166825	15	90328121	2853	32008	rs72754577	90360740	-0.382313	1.12E-15	1.01E-09
ENSG00000101307	20	1544168	3094	50330	rs2318043	1596473	0.50001	4.26E-16	1.06E-09
ENSG00000213462	7	64451188	3937	28415	rs146314770	64482207	-0.740185	5.61E-16	1.10E-09
ENSG00000100109	22	26887192	3302	16207	rs12628373	26904541	-0.570117	1.25E-15	1.14E-09
ENSG00000051620	6	138725357	3283	-3774	rs7744741	138721583	-0.799568	9.09E-17	1.21E-09
ENSG00000204070	20	43990578	3168	451	rs2743413	43991120	0.44077	1.02E-15	1.23E-09
ENSG00000155542	5	56205088	3389	-135488	rs6874733	56069600	0.659862	6.33E-15	1.31E-09
ENSG00000112992	5	43602826	3104	13710	rs7737947	43616702	0.551732	1.64E-15	1.31E-09
ENSG00000189068	19	54544080	2826	22919	rs612529	54567253	-0.402554	2.47E-15	1.31E-09
ENSG00000136197	7	42948326	2565	0	rs76891874	42948598	0.573382	4.44E-15	1.32E-09
ENSG00000234444	7	63774408	3423	-26910	rs635936	63747498	-0.498589	1.97E-15	1.35E-09
ENSG00000155158	9	15163621	3470	134185	rs10810374	15306292	-0.580484	9.04E-16	1.36E-09
ENSG00000100376	22	45704864	3439	26008	rs738177	45731539	-0.629796	1.86E-15	1.49E-09
ENSG00000115290	2	165349327	2091	43560	rs28756905	165393252	-0.640098	2.35E-15	1.49E-09
ENSG00000073605	17	38060849	2140	7859	rs921650	38069076	0.391525	2.25E-15	1.52E-09
ENSG00000073584	17	38781215	2388	56716	rs2462957	38841961	-0.485855	1.05E-15	1.52E-09
ENSG00000134864	13	101182419	3765	55698	rs71439669	101240553	0.89743	5.39E-15	1.55E-09
ENSG00000165410	14	35175976	2767	0	rs9743965	35176730	0.707282	3.02E-15	1.61E-09
ENSG00000105993	7	157129661	3267	32265	rs12672981	157162103	0.464989	2.69E-15	1.61E-09
ENSG00000109861	11	88026761	4255	43980	rs3758833	88071656	-0.506776	5.46E-16	1.64E-09
ENSG00000138346	10	70173823	2855	32129	rs61855132	70206993	-0.422243	8.91E-15	1.81E-09
ENSG00000130592	11	1874201	2925	0	rs907612	1874221	0.44842	8.13E-16	1.82E-09
ENSG00000156110	10	75910944	1670	579	rs3812639	75911680	0.77379	6.37E-14	1.98E-09
ENSG00000117597	1	210001353	3659	-3300	rs616702	209998053	-0.585546	1.21E-15	2.01E-09
ENSG00000090382	12	69742122	2770	6073	rs57954211	69748397	-0.553698	2.06E-15	2.02E-09
ENSG00000182253	15	99638421	3866	8765	rs11636944	99647605	-0.728423	5.23E-15	2.04E-09
ENSG00000188393	12	10051273	3148	44511	rs74065411	10096086	0.742865	4.34E-15	2.05E-09
ENSG00000085491	1	108676659	2835	58127	rs476386	108737586	0.501801	1.83E-15	2.22E-09
ENSG00000164935	8	105352055	3407	5674	rs2251930	105357764	0.831447	5.10E-15	2.23E-09
ENSG00000197961	19	9671030	3069	-45859	rs73002140	9625171	0.596134	3.04E-15	2.25E-09
ENSG00000127249	3	193119867	3336	170752	rs4597663	193291405	-0.626603	1.66E-15	2.39E-09
ENSG00000171049	19	52264105	4409	12182	rs7251137	52276665	0.420408	1.22E-15	2.42E-09
ENSG00000107771	10	86088343	3622	1549	rs61865001	86090113	-0.566853	6.60E-15	2.44E-09
ENSG00000159556	15	76629066	1735	93039	rs284891	76722321	-0.718602	1.54E-14	2.63E-09
ENSG00000010030	6	36321869	2410	31470	rs9368924	36353934	0.501981	1.84E-15	2.64E-09
ENSG00000242550	18	61575226	4152	-19932	rs2288287	61555294	0.650538	1.07E-14	2.66E-09
ENSG00000198178	12	7882012	2370	18658	rs7302014	7900994	0.775362	8.45E-15	2.68E-09
ENSG00000109272	4	74718907	2755	-806	rs872914	74718101	-0.641043	1.31E-14	2.69E-09
ENSG00000138741	4	122800183	3039	98132	rs6838639	122899165	0.680648	2.03E-14	2.69E-09
ENSG00000196526	4	7760442	4211	165035	rs17177064	7930553	1.08782	6.19E-15	2.69E-09
ENSG00000169435	4	74437268	3017	6698	rs72863008	74448725	1.40274	7.75E-15	2.69E-09
ENSG00000101220	20	3734156	3128	7007	rs79395961	3741812	0.81683	2.93E-15	2.77E-09
ENSG00000020256	20	50668203	3546	67994	rs6021712	50736665	-0.539778	2.88E-15	2.77E-09
ENSG00000244482	19	54742426	2876	-22568	rs12971951	54719858	-0.52171	3.62E-15	2.79E-09
ENSG00000166147	15	48700504	2953	62674	rs56686382	48766250	-0.566326	1.40E-14	2.79E-09
ENSG00000100994	20	25228706	2125	205610	rs6132835	25434667	0.887665	7.41E-15	3.38E-09
ENSG00000002549	4	17578816	3127	91671	rs2315556	17670861	-0.523204	1.57E-14	3.48E-09
ENSG00000176148	11	33060964	2148	-12131	rs10742290	33048833	0.588226	7.79E-15	3.54E-09
ENSG00000172543	11	65647281	2007	-21	rs658524	65647260	0.526055	1.01E-15	3.54E-09
ENSG00000214026	11	1968509	2835	8943	rs12812	1977552	-0.851663	2.28E-15	3.54E-09
ENSG00000275464	21	45550480	3030	-85582	rs9982663	45464898	-0.627511	1.04E-14	3.55E-09
ENSG00000241945	21	45527172	3045	-62274	rs9982663	45464898	0.612889	1.92E-14	3.55E-09
ENSG00000182093	21	40752171	3924	-360	rs2836997	40751811	0.866259	1.18E-14	3.55E-09
ENSG00000120451	11	130745332	2819	27333	rs1865298	130775782	-0.65628	8.22E-15	3.56E-09
ENSG00000183032	14	37147637	3082	494191	rs1403	37641880	-0.561568	9.18E-15	3.63E-09
ENSG00000115241	2	27604062	1707	-150383	rs11685326	27453679	-0.584463	2.60E-15	3.66E-09
ENSG00000149591	11	117070038	3547	-59718	rs2471884	117010320	0.616573	2.98E-15	4.01E-09
ENSG00000107798	10	90973327	3370	27986	rs1412445	91002804	0.637022	1.96E-14	4.04E-09
ENSG00000160856	1	157646272	3454	21832	rs7522061	157668390	0.435246	7.26E-15	4.11E-09
ENSG00000213949	5	52083731	4023	-48507	rs39812	52035224	0.782027	1.30E-14	4.27E-09
ENSG00000178971	17	8128140	2313	13676	rs74392424	8145313	-0.320843	4.08E-15	4.53E-09
ENSG00000161533	17	73937589	2488	16981	rs8065144	73959857	-0.459125	3.06E-15	4.59E-09
ENSG00000184898	2	152104455	2911	6370	rs12996459	152114548	-0.594629	4.91E-15	4.62E-09
ENSG00000089177	20	16252750	4122	307853	rs2328045	16561909	-1.09754	9.85E-15	4.94E-09
ENSG00000096696	6	7541809	3518	-80474	rs35073048	7461335	0.728284	1.58E-15	4.99E-09
ENSG00000164039	4	104000593	2782	19869	rs2069274	104020781	0.456892	3.81E-14	4.99E-09
ENSG00000003393	2	202565278	2061	82461	rs56335867	202649073	0.43639	1.39E-14	5.77E-09
ENSG00000112531	6	163835676	3800	-6141	rs6939187	163829535	0.733911	6.16E-15	5.84E-09
ENSG00000143418	1	150937650	1392	7726	rs6677420	150946490	0.359484	2.71E-14	5.97E-09
ENSG00000138801	4	108534823	2184	73600	rs4956125	108609143	0.552191	7.63E-14	6.05E-09
ENSG00000179750	22	39378353	2123	-23244	rs4365560	39355109	0.821268	3.03E-14	6.43E-09
ENSG00000070614	5	149877341	4022	232	rs57772388	149877773	-0.507466	3.85E-16	6.47E-09
ENSG00000164171	5	52285157	3992	35387	rs6450106	52320749	0.815384	1.16E-14	6.47E-09
ENSG00000161618	19	49956427	2498	12	rs3760670	49956690	-0.455441	1.13E-14	6.49E-09
ENSG00000196743	5	150632454	3902	250	rs41290575	150633108	0.80022	1.62E-14	6.81E-09
ENSG00000140848	16	57126450	3417	33324	rs2278985	57160026	0.668365	1.16E-14	7.17E-09
ENSG00000197142	10	114133777	3064	-9831	rs2094266	114123946	0.464435	4.15E-14	7.47E-09
ENSG00000197958	9	130209954	2372	18506	rs2253929	130228511	0.36609	2.47E-14	7.92E-09
ENSG00000127328	12	70132462	3158	-5330	rs766256	70127132	0.509611	9.42E-15	8.20E-09
ENSG00000108846	17	48712139	2294	39590	rs11658264	48751761	-0.433654	1.57E-14	8.87E-09
ENSG00000138439	2	203499912	2127	-4854	rs113867238	203495058	-0.59383	2.58E-14	9.13E-09
ENSG00000035115	2	218137	2622	2980	rs3791224	221981	-0.548889	2.41E-14	9.13E-09
ENSG00000115919	2	143635068	2857	19732	rs35534229	143655037	0.771498	1.57E-14	9.42E-09
ENSG00000112303	6	133065010	3415	6225	rs6937989	133071855	-0.402429	1.74E-14	9.46E-09
ENSG00000044090	6	43005356	2300	9957	rs1079325	43015706	-0.768313	2.22E-14	9.58E-09
ENSG00000204387	6	31802386	13403	0	rs9368699;rs116606315	31802541	-0.706406	6.19E-16	9.58E-09
ENSG00000197165	16	28603265	1586	11273	rs7191548	28614734	0.912251	3.00E-14	1.02E-08
ENSG00000160588	11	118097406	2922	32070	rs2120268	118132705	-0.550772	1.78E-14	1.08E-08
ENSG00000144815	3	101498075	2327	-225077	rs4683850	101272998	-0.765166	8.02E-15	1.10E-08
ENSG00000198690	15	31196056	1929	-76256	rs11632454	31119800	-0.568936	3.30E-14	1.12E-08
ENSG00000250312	4	124363	1583	-46917	rs60994255	77446	0.903999	8.27E-14	1.12E-08
ENSG00000129083	11	14479053	2608	319377	rs6486202	14798806	0.280129	5.24E-14	1.21E-08
ENSG00000204577	19	54720798	2864	-940	rs12971951	54719858	0.513189	2.84E-14	1.27E-08
ENSG00000196268	19	21579922	3813	171919	rs4809135	21751988	-0.61746	3.04E-14	1.27E-08
ENSG00000204644	6	29640170	5509	-16431	rs29228;rs116432866	29623739	0.808794	1.55E-14	1.28E-08
ENSG00000175567	11	73685713	1835	-1498	rs655717	73684215	0.285858	7.43E-14	1.28E-08
ENSG00000177697	11	832844	2401	2855	rs12577801	835877	0.874279	1.95E-14	1.30E-08
ENSG00000171860	12	8210899	2413	-1998	rs4883479	8208901	0.548347	4.33E-14	1.31E-08
ENSG00000159267	21	38123190	2845	211611	rs28690635	38338329	-0.445483	1.88E-13	1.34E-08
ENSG00000047188	5	112849381	4112	-614	rs2416282	112848767	-0.399922	5.52E-14	1.39E-08
ENSG00000143198	1	165600099	3147	-241	rs12040685	165599858	-0.479762	1.71E-14	1.42E-08
ENSG00000109674	4	178230991	3624	39653	rs2048073	178270916	-0.461049	1.17E-13	1.42E-08
ENSG00000148180	9	124030339	1822	13370	rs10985200	124043867	0.402061	9.79E-14	1.44E-08
ENSG00000129103	7	56131696	3209	51	rs3813505	56132122	0.4277	5.94E-14	1.47E-08
ENSG00000121892	4	39824484	3340	178280	rs2732078	40005388	-0.305137	1.25E-13	1.53E-08
ENSG00000124783	6	7281377	3114	25515	rs62387352	7315679	-0.385537	3.56E-14	1.67E-08
ENSG00000188056	6	41196063	3529	-1499	rs6938947	41194564	-0.930993	2.46E-14	1.67E-08
ENSG00000188820	6	116782534	3165	21327	rs2640867	116803919	0.69153	5.66E-14	1.67E-08
ENSG00000119414	9	127908853	2431	44125	rs359586	127956325	-0.455404	5.27E-14	1.68E-08
ENSG00000116127	2	73612887	889	-24154	rs11126397	73588733	0.527858	3.16E-13	1.69E-08
ENSG00000160781	1	156213113	1670	58077	rs949464	156272271	-0.803067	8.69E-14	1.70E-08
ENSG00000131873	15	101715929	3711	29042	rs67175901	101748227	-0.528479	1.76E-14	1.72E-08
ENSG00000112294	6	24495081	4112	-5736	rs35206652	24489345	-0.510321	2.91E-14	1.95E-08
ENSG00000139190	12	6571404	2681	64009	rs740850	6638116	0.309116	1.40E-13	1.99E-08
ENSG00000183172	22	42475700	2082	-34398	rs133356	42441302	0.90303	9.62E-14	2.05E-08
ENSG00000198933	17	45772631	2347	0	rs6503807	45772932	-0.45017	7.50E-14	2.07E-08
ENSG00000057608	10	5807187	4469	12264	rs11594505	5820379	0.668494	4.10E-14	2.08E-08
ENSG00000183049	10	12391482	3547	-73764	rs10906116	12317718	-0.304791	6.53E-14	2.08E-08
ENSG00000159176	1	201452663	3205	3997	rs3738285	201457914	-0.64807	4.46E-14	2.08E-08
ENSG00000198865	5	42756904	2373	0	rs3797310	42756940	0.637422	3.86E-13	2.13E-08
ENSG00000165934	14	92588282	3472	-63	rs7148709	92588219	-0.468525	5.50E-14	2.21E-08
ENSG00000151136	12	107712719	2946	-785	rs1426453	107711934	-0.69097	8.50E-14	2.38E-08
ENSG00000127337	12	69753484	2775	-2050	rs683790	69751434	-0.498355	1.01E-13	2.45E-08
ENSG00000205352	12	53835390	2765	-152933	rs56358776	53682457	-0.484111	4.46E-14	2.45E-08
ENSG00000139278	12	75874461	3110	79	rs2242435	75874913	-0.417657	1.02E-13	2.45E-08
ENSG00000143452	1	150670537	1064	56119	rs12068264	150727329	0.529025	3.72E-13	2.53E-08
ENSG00000143252	1	161284048	2968	27427	rs16832835	161311642	-0.766952	6.25E-14	2.53E-08
ENSG00000186205	1	220960102	3488	0	rs3820356	220960137	0.479	1.01E-13	2.59E-08
ENSG00000196458	12	133494895	1930	184959	rs11147235	133688707	-0.560689	1.44E-13	2.84E-08
ENSG00000108654	17	62495735	789	5991	rs1991401	62502435	-0.314878	3.20E-13	2.84E-08
ENSG00000079785	2	15731746	3007	6077	rs3770461	15738150	0.514765	1.43E-13	2.85E-08
ENSG00000147813	8	144656956	2486	4494	rs4874156	144661564	-0.6622	1.48E-13	2.86E-08
ENSG00000162302	11	64126621	1545	31542	rs10897490	64158304	-0.389839	1.38E-13	2.86E-08
ENSG00000166847	16	23652714	2829	48627	rs27770	23701538	0.491614	6.20E-14	2.90E-08
ENSG00000131634	16	1578690	2359	2973	rs2745183	1581770	0.462023	1.40E-13	2.90E-08
ENSG00000167034	8	23536207	3983	-65422	rs6557704	23470785	-1.03517	9.23E-14	2.94E-08
ENSG00000197140	8	38965091	2508	-74782	rs7835604	38890309	0.599721	2.00E-13	2.94E-08
ENSG00000153066	16	11772937	4730	0	rs3190321	11773662	-0.559931	2.53E-14	3.02E-08
ENSG00000160221	21	45553488	3026	12348	rs2838498	45566068	-0.561767	3.62E-13	3.02E-08
ENSG00000182871	21	46825053	3248	73963	rs9977482	46899119	-0.720588	3.29E-13	3.02E-08
ENSG00000112293	6	24428406	4168	59999	rs35206652	24489345	-0.622729	5.64E-14	3.04E-08
ENSG00000124588	6	3000209	3209	6488	rs4149360	3006807	-0.743204	1.48E-13	3.15E-08
ENSG00000108465	17	46047901	2539	49064	rs757352	46097153	-0.332517	6.08E-14	3.19E-08
ENSG00000165730	10	70587299	3507	-6822	rs35233764	70580477	1.1244	2.88E-13	3.24E-08
ENSG00000139517	13	28120049	2923	51003	rs9512759	28173610	0.577298	3.56E-13	3.37E-08
ENSG00000112697	6	75962641	3515	-19572	rs1203213	75943069	0.746904	9.81E-14	3.42E-08
ENSG00000038002	4	178351925	3717	60914	rs12642803	178413876	-0.535936	2.68E-13	3.54E-08
ENSG00000175137	1	249104651	1518	19536	rs11205417	249126105	-0.427333	2.98E-13	3.85E-08
ENSG00000135052	9	88641062	2189	54384	rs11141215	88697192	0.869588	3.51E-13	4.11E-08
ENSG00000121281	16	50321824	2372	26316	rs3813755	50348577	0.332066	2.23E-13	4.26E-08
ENSG00000113658	5	135468535	3061	-11036	rs2906837	135457499	0.497038	2.60E-13	4.27E-08
ENSG00000177600	11	809648	2361	-9978	rs28649421	799670	-0.553416	2.08E-13	4.32E-08
ENSG00000124587	6	42931609	2220	-348	rs2296804	42931261	0.542097	2.58E-13	4.36E-08
ENSG00000111328	12	123745519	1613	48519	rs4759419	123794869	0.50566	1.12E-12	4.41E-08
ENSG00000204267	6	32789611	9829	5870	rs241456	32795965	-0.443812	1.95E-14	4.53E-08
ENSG00000118432	6	88849584	2658	236322	rs12208616	89091378	-1.07926	3.65E-13	4.53E-08
ENSG00000106868	9	114803066	3515	144788	rs12342459	114948560	-0.489463	2.91E-13	4.61E-08
ENSG00000135643	12	70760057	3286	-97391	rs76944966	70662666	0.960059	1.54E-13	4.67E-08
ENSG00000124422	17	20902907	905	-4269	rs899337	20898638	-0.313159	1.19E-12	4.81E-08
ENSG00000183386	1	38462443	2987	2084	rs4634868	38465315	0.454374	2.65E-13	5.17E-08
ENSG00000162620	1	74645592	1992	13769	rs1412824	74660225	-0.597577	9.93E-13	5.28E-08
ENSG00000168903	5	180415846	2467	50486	rs4701019	180466563	0.681011	2.19E-13	5.58E-08
ENSG00000054219	2	160659867	3364	49312	rs3951216	160711045	-0.588443	2.01E-13	5.88E-08
ENSG00000143753	1	224370874	3554	44389	rs3767732	224415509	0.720593	1.40E-13	6.09E-08
ENSG00000103194	16	84733585	5240	74905	rs2303231	84808622	-0.751374	1.19E-13	6.35E-08
ENSG00000110880	12	109038886	3237	116357	rs73193443	109157655	-0.385796	3.15E-13	6.39E-08
ENSG00000166275	10	104613981	2147	2316	rs4919690	104616500	-0.525111	5.52E-13	6.73E-08
ENSG00000095002	2	47630109	1815	0	rs2303425	47630213	0.493366	8.00E-13	7.29E-08
ENSG00000240344	2	201735631	2303	490	rs7606251	201736734	-0.704052	5.97E-13	7.29E-08
ENSG00000163803	2	28718939	1901	-393	rs9711355	28718546	0.532417	9.35E-13	7.29E-08
ENSG00000099977	22	24313555	2345	-1351	rs4822466	24312204	0.491027	7.47E-13	7.44E-08
ENSG00000073536	17	33455773	3463	31035	rs74252015	33490503	0.620818	1.78E-13	7.60E-08
ENSG00000138326	10	79793519	3137	0	rs3740254	79793551	-0.331633	5.05E-13	7.99E-08
ENSG00000104497	8	82711817	3715	-1347	rs35970944	82710470	-0.562037	3.37E-13	8.12E-08
ENSG00000104219	8	17013539	4256	8580	rs2952125	17022942	-0.594813	3.95E-13	8.12E-08
ENSG00000171314	10	99185918	2674	4287	rs60890987	99190490	-0.480057	1.69E-12	8.24E-08
ENSG00000197128	19	57978032	3464	22643	rs7253260	58001096	0.620851	1.88E-13	9.26E-08
ENSG00000213977	17	3566191	3402	0	rs7093	3566232	0.567153	7.58E-13	9.61E-08
ENSG00000130656	16	202687	1351	-5018	rs8060349	197669	-0.913406	8.67E-13	1.00E-07
ENSG00000162817	1	220863188	3603	16744	rs17008302	220880797	0.612334	1.75E-13	1.07E-07
ENSG00000111906	6	125597033	2311	-76	rs1040803	125596957	-0.391948	9.79E-13	1.07E-07
ENSG00000026103	10	90750415	3424	7124	rs1571011	90757787	0.440083	1.97E-12	1.07E-07
ENSG00000107611	10	16865964	3776	313568	rs11284336	17180649	0.484441	1.43E-12	1.07E-07
ENSG00000132199	18	670325	2826	0	rs2612098	670995	-0.647231	1.79E-12	1.08E-07
ENSG00000178852	17	45401348	1899	-27722	rs78489418	45373626	-1.06394	7.83E-13	1.09E-07
ENSG00000163521	2	220101329	2588	28821	rs62191852	220130890	-0.831214	1.06E-12	1.11E-07
ENSG00000025772	20	43570772	3347	17187	rs2234197	43589041	-0.718722	5.66E-13	1.14E-07
ENSG00000130202	19	45349433	2896	22259	rs58521715	45372129	0.584999	4.23E-13	1.16E-07
ENSG00000141505	17	7076751	2836	8215	rs12942113	7085367	-0.643255	2.67E-13	1.16E-07
ENSG00000184007	1	32372023	2149	0	rs646689	32372026	0.349585	5.80E-13	1.22E-07
ENSG00000166548	16	66541907	1974	37649	rs13331952	66583618	0.605379	7.62E-13	1.29E-07
ENSG00000167850	17	72537248	2948	22656	rs1699602	72560531	0.514683	5.21E-13	1.32E-07
ENSG00000117592	1	173446406	2106	25463	rs10912624	173472094	-0.542157	1.21E-12	1.36E-07
ENSG00000120784	19	38121911	3356	5128	rs2927743	38132334	0.449837	1.94E-13	1.43E-07
ENSG00000166501	16	23847323	2957	19244	rs11074583	23866913	0.401116	1.31E-12	1.49E-07
ENSG00000162909	1	223889296	3193	54003	rs1556780	223943536	-0.314092	5.70E-13	1.54E-07
ENSG00000172992	17	43100709	1557	34211	rs55897749	43136303	0.431248	9.00E-13	1.54E-07
ENSG00000187741	16	89803958	2199	678	rs9282682	89805794	0.492647	6.51E-13	1.59E-07
ENSG00000115306	2	54683423	3286	108455	rs4455199	54792110	-0.369202	2.69E-13	1.67E-07
ENSG00000140092	14	92335786	3332	4172	rs2284339	92340901	-0.642984	6.49E-13	1.76E-07
ENSG00000108395	17	57060013	1332	11610	rs12948746	57071892	0.432886	6.57E-12	1.76E-07
ENSG00000166263	17	53046127	3507	1818	rs17745332	53047994	0.408036	1.20E-12	1.76E-07
ENSG00000276747	1	17698692	2623	11775	rs10158217	17710631	-0.645781	9.59E-13	1.77E-07
ENSG00000160410	19	41082758	2293	11947	rs393569	41094838	0.304581	1.21E-12	1.78E-07
ENSG00000171109	3	179065481	2561	0	rs13061732	179065488	0.746503	2.20E-13	1.78E-07
ENSG00000066027	1	212458880	2464	-12106	rs12119183	212446774	0.7342	1.32E-12	1.79E-07
ENSG00000160213	21	45192393	3459	885	rs35006428	45195096	-0.531213	3.98E-12	1.82E-07
ENSG00000160255	21	46305869	3208	22475	rs760460	46328820	0.464842	1.25E-12	1.82E-07
ENSG00000197147	1	90033801	2974	-22987	rs10922660	90010814	0.520851	1.36E-12	1.82E-07
ENSG00000214435	10	104629274	2162	-401	rs7085104	104628873	-0.660949	2.97E-12	1.87E-07
ENSG00000182362	21	47706252	2338	-68492	rs2839154	47637760	0.6379	5.37E-12	1.94E-07
ENSG00000182919	11	93474758	3317	7014	rs640379	93481908	-0.400962	4.02E-13	1.96E-07
ENSG00000042317	14	88851269	3336	23510	rs140953078	88874915	-0.546773	1.05E-12	1.96E-07
ENSG00000064313	8	120743016	3450	70140	rs7832755	120814566	-0.321911	2.47E-12	1.99E-07
ENSG00000176974	17	18231175	1970	31724	rs669340	18263957	0.543153	2.87E-12	2.00E-07
ENSG00000243317	7	135347270	2807	7240	rs3112328	135354582	-0.465955	1.18E-12	2.03E-07
ENSG00000106105	7	30634298	2232	-75682	rs10237725	30558616	0.482002	1.50E-12	2.03E-07
ENSG00000164048	3	48282591	970	394155	rs2270155	48676859	-0.904597	1.61E-12	2.05E-07
ENSG00000170017	3	105085754	3497	121577	rs13080897	105207902	-0.602299	5.49E-13	2.05E-07
ENSG00000241878	22	32014502	2805	116111	rs34733460	32131933	0.360029	2.24E-12	2.05E-07
ENSG00000139182	12	7282796	2859	6892	rs17791147	7290200	-0.535149	2.32E-12	2.05E-07
ENSG00000140386	15	76640527	1733	37949	rs4886493	76679026	0.356588	4.10E-12	2.07E-07
ENSG00000135862	1	182992596	3226	9370	rs6678517	183002639	-0.441961	2.41E-12	2.07E-07
ENSG00000079335	1	100810582	2638	19631	rs17454919	100830370	-0.478689	1.30E-12	2.07E-07
ENSG00000164265	5	147250246	3529	-3486	rs12522927	147246760	0.62692	3.15E-12	2.14E-07
ENSG00000167280	17	77071028	3711	-352	rs56200816	77070676	0.431087	1.05E-12	2.14E-07
ENSG00000256235	5	150157509	3920	-85	rs9324654	150157424	0.509735	1.54E-12	2.17E-07
ENSG00000149418	11	130029458	2872	-3683	rs76037372	130025775	-0.670911	1.27E-12	2.17E-07
ENSG00000174791	11	66099534	1788	39417	rs72557994	66139640	-1.13403	6.13E-13	2.17E-07
ENSG00000105447	19	48949031	2501	0	rs1643487	48949286	0.508567	2.23E-12	2.21E-07
ENSG00000115159	2	157291954	2075	23488	rs12694631	157315804	0.495294	3.23E-12	2.24E-07
ENSG00000149527	1	2407755	2743	-53192	rs12097032	2354563	0.772525	2.06E-12	2.24E-07
ENSG00000138185	10	97471537	3009	135093	rs7067762	97606843	0.34844	6.11E-12	2.25E-07
ENSG00000096717	10	69644428	2901	198398	rs577222	69843307	0.416735	3.21E-12	2.29E-07
ENSG00000275993	21	44846891	3506	-15075	rs643853	44831816	0.598747	5.44E-12	2.41E-07
ENSG00000196653	3	44754136	2385	8594	rs56084453	44762830	0.996959	2.13E-13	2.43E-07
ENSG00000153029	1	181003140	2750	24349	rs2282347	181027559	0.507532	2.55E-12	2.51E-07
ENSG00000140678	16	31366456	1074	3840	rs1106398	31370452	0.203552	1.15E-11	2.56E-07
ENSG00000133216	1	23037333	2620	24015	rs6687487	23061551	-0.681776	1.35E-12	2.57E-07
ENSG00000148297	9	136205161	3093	4977	rs616836	136213521	0.387453	2.06E-12	2.59E-07
ENSG00000280071	21	45564704	3008	475	rs2838498	45566068	0.512225	7.24E-12	2.60E-07
ENSG00000117868	7	158523687	2893	7042	rs34277519	158533985	0.466219	1.84E-12	2.65E-07
ENSG00000175575	11	73587745	1793	76664	rs117816201	73664450	-0.827722	3.47E-12	2.84E-07
ENSG00000213281	1	115247091	2401	8798	rs2273267	115259469	-0.441591	4.01E-12	2.86E-07
ENSG00000168038	3	41288099	2761	657035	rs1616679	41945518	-0.662345	1.21E-12	2.90E-07
ENSG00000164465	6	117803821	3148	-12226	rs12528785	117791595	-0.488044	2.50E-12	2.94E-07
ENSG00000117280	1	205737115	1941	4637	rs1572931	205744218	-0.325311	4.30E-12	2.95E-07
ENSG00000189127	5	79852575	3297	78369	rs2431221	79934230	-0.722095	2.18E-12	2.96E-07
ENSG00000165929	14	92246096	3430	74356	rs759232	92323910	0.371788	1.58E-12	3.08E-07
ENSG00000112701	6	76311226	3649	-381	rs11756013	76310845	-0.45814	3.57E-12	3.11E-07
ENSG00000170248	3	33839845	2461	37197	rs3792594	33877626	-0.338478	5.21E-13	3.12E-07
ENSG00000066583	5	128430445	3187	-201426	rs2871809	128229019	-0.529073	2.27E-12	3.14E-07
ENSG00000149084	11	43702109	3591	27316	rs56130800	43729853	-0.527691	2.02E-12	3.21E-07
ENSG00000114770	3	183637723	2833	97693	rs1520195	183736882	-0.608865	9.56E-13	3.21E-07
ENSG00000241839	15	65134083	1083	26910	rs142844456	65161137	-0.218738	2.65E-11	3.23E-07
ENSG00000165898	14	74960424	2663	-7886	rs917394	74952538	-0.489958	4.14E-12	3.26E-07
ENSG00000111696	12	104166089	3538	13110	rs116600105	104184969	0.631506	2.54E-12	3.32E-07
ENSG00000147316	8	6264114	6167	64638	rs57804372	6328848	0.452485	1.44E-12	3.48E-07
ENSG00000125637	2	113931549	2538	9050	rs3748914	113940681	0.25393	2.45E-12	3.51E-07
ENSG00000042980	8	24151554	3789	55730	rs7829965	24207438	-0.607325	4.05E-12	3.64E-07
ENSG00000135778	1	233086371	4192	-5417	rs6678880	233080954	0.700229	1.36E-12	3.76E-07
ENSG00000188822	1	24197017	2058	0	rs2503001	24197512	0.3396	4.69E-12	3.76E-07
ENSG00000004534	3	49977441	1184	69746	rs9881008	50047404	0.289242	4.73E-12	3.79E-07
ENSG00000118197	1	200593025	3718	6645	rs12126676	200600820	-0.505572	3.52E-12	3.86E-07
ENSG00000159445	1	151846061	1795	46975	rs4845409	151894379	0.437655	7.03E-12	3.91E-07
ENSG00000177042	11	695644	2163	-12671	rs9734224	682973	0.774733	3.23E-12	3.99E-07
ENSG00000101265	20	4760670	3492	1405	rs75468486	4766393	0.419644	2.90E-12	3.99E-07
ENSG00000101457	20	44420577	3269	-469	rs6104345	44420108	0.34951	3.96E-12	4.04E-07
ENSG00000136717	2	127805604	3086	32986	rs4663092	127839195	-0.626006	3.38E-12	4.06E-07
ENSG00000143184	1	168545712	3002	-27391	rs148342715	168518321	0.631944	5.07E-12	4.06E-07
ENSG00000169131	5	178138594	3433	-41545	rs4419608	178097049	-0.601719	6.54E-12	4.13E-07
ENSG00000187764	9	91976517	2470	101669	rs7872751	92079012	-0.248589	7.27E-12	4.27E-07
ENSG00000183137	6	109416314	2664	3447	rs1260658	109420225	0.363936	3.77E-12	4.30E-07
ENSG00000128815	10	49892922	2135	40928	rs7072606	49933974	0.419253	1.58E-11	4.53E-07
ENSG00000092929	17	73823307	2283	60871	rs8066711	73885038	-0.239334	3.56E-12	4.60E-07
ENSG00000173960	2	24150183	2642	-23279	rs6756419	24126904	-0.357676	6.19E-12	4.61E-07
ENSG00000143924	2	42396491	3296	-67162	rs7570219	42329329	-0.413295	2.48E-12	4.63E-07
ENSG00000153157	6	10887065	3047	0	rs9358956	10887253	-1.06457	5.11E-12	4.75E-07
ENSG00000112685	6	485134	1941	197712	rs4143034	684476	-0.283593	4.10E-12	4.79E-07
ENSG00000128973	15	68499331	2597	0	rs8142	68499661	0.623706	1.06E-11	4.81E-07
ENSG00000146592	7	28338941	2692	384347	rs886816	28723407	-0.419218	2.08E-12	4.86E-07
ENSG00000042832	8	133879207	3173	-73442	rs1469264	133805765	-0.44295	1.05E-11	5.19E-07
ENSG00000104361	8	99202062	2278	97012	rs7843440	99302330	-1.34613	6.63E-12	5.19E-07
ENSG00000149089	11	34903843	3125	-2720	rs7118017	34901123	-0.570171	1.95E-12	5.20E-07
ENSG00000206560	3	15708744	3458	266428	rs7645447	15978491	0.429312	1.54E-12	5.25E-07
ENSG00000112139	6	37598456	2812	58389	rs9349050	37663624	-0.604744	4.21E-12	5.27E-07
ENSG00000172667	3	178735012	2387	0	rs73187208	178740893	-0.702862	1.18E-12	5.32E-07
ENSG00000089127	12	113344583	2469	6496	rs2285934	113351520	-0.414601	4.44E-12	5.44E-07
ENSG00000160285	21	47608056	2590	142721	rs6518287	47751456	0.443416	2.48E-11	5.45E-07
ENSG00000148484	10	16632611	3726	221190	rs802171;rs113697701	16856685	0.635262	9.00E-12	5.46E-07
ENSG00000120370	1	170501271	3083	6479	rs35392130	170507904	-0.519945	4.60E-12	5.69E-07
ENSG00000168275	1	234509203	3000	8050	rs12401853	234517474	0.442779	5.43E-12	5.69E-07
ENSG00000083828	19	58281024	2957	1128	rs62128155	58282374	0.530716	2.33E-12	5.70E-07
ENSG00000140391	15	77333746	2287	36914	rs17466257	77376183	0.453078	1.88E-11	5.81E-07
ENSG00000213995	13	111267808	3589	11212	rs330557	111279206	-0.510963	6.51E-12	6.24E-07
ENSG00000170448	4	47849251	2922	67121	rs6858440	47917474	0.576367	1.22E-11	6.36E-07
ENSG00000205309	17	17206650	2317	-12912	rs150772017	17193738	0.707262	9.33E-12	6.36E-07
ENSG00000112110	6	160211499	3131	0	rs1128661	160211554	-0.470321	1.88E-11	6.42E-07
ENSG00000160307	21	48018876	1839	-108353	rs7279002	47910523	0.628445	3.71E-11	6.52E-07
ENSG00000093134	6	133043927	3421	16002	rs12526754	133060195	-0.490589	7.36E-12	6.57E-07
ENSG00000111671	12	6980100	2839	-133	rs58194764	6979967	0.958456	1.11E-11	6.95E-07
ENSG00000163993	4	6694797	3846	1379	rs4689521	6697176	-0.495732	8.82E-12	6.95E-07
ENSG00000163743	4	76404248	3132	0	rs1047970	76407219	0.543305	2.41E-11	6.95E-07
ENSG00000070610	9	35736864	2185	-1908	rs10814274	35734956	0.31576	1.54E-11	7.06E-07
ENSG00000136933	9	127962822	2404	-16502	rs359576	127946320	-0.414531	8.97E-12	7.27E-07
ENSG00000142227	19	48828583	2494	-28867	rs2292112	48799716	-0.383901	5.17E-12	7.51E-07
ENSG00000064490	19	19303040	2007	-25261	rs11085254	19277779	0.399263	5.78E-12	7.68E-07
ENSG00000198756	1	183904972	3106	25800	rs7524554	183933971	0.780066	1.13E-11	7.68E-07
ENSG00000198189	4	88257763	2411	31747	rs10028441	88290265	0.381801	1.59E-11	7.86E-07
ENSG00000065882	4	37892709	4964	1571	rs6531594	37894540	0.45807	9.68E-12	7.86E-07
ENSG00000084093	4	57774043	3970	23035	rs3796529	57797414	0.335443	1.38E-11	7.86E-07
ENSG00000183844	21	42688662	4256	812	rs66817580	42689637	0.688626	2.06E-11	8.10E-07
ENSG00000096401	6	44355263	2237	0	rs2297334	44355399	-0.381994	1.89E-11	8.34E-07
ENSG00000117697	1	212899496	2193	-3745	rs12729663	212895751	0.403634	1.76E-11	8.44E-07
ENSG00000138468	3	101043050	2582	186997	rs9682313	101231921	-0.32186	7.18E-12	8.59E-07
ENSG00000089876	10	127524907	3291	36951	rs10794030	127562375	-0.463954	2.31E-11	8.64E-07
ENSG00000198673	12	62102041	3616	496759	rs1245651	62600957	0.697587	9.66E-12	8.68E-07
ENSG00000105497	19	52074552	4262	-15	rs3752132	52074537	0.488355	4.49E-12	8.85E-07
ENSG00000104427	8	79578283	3507	-2124	rs979564	79576159	0.68716	1.92E-11	9.35E-07
ENSG00000161813	12	50794593	2084	29067	rs4768975	50823878	-0.314081	2.51E-11	9.53E-07
ENSG00000139323	12	89813496	1658	17389	rs12303240	89832423	0.390051	3.99E-11	9.65E-07
ENSG00000110665	11	2316876	3023	4468	rs2234290	2323619	-0.504216	5.48E-12	9.70E-07
ENSG00000141161	17	33474861	3404	15574	rs74252015	33490503	0.660025	8.93E-12	9.95E-07
ENSG00000123636	2	160175491	3920	253198	rs4665083	160430127	0.33142	9.65E-12	1.03E-06
ENSG00000138399	2	170386260	3685	39700	rs112523043	170426136	0.431552	9.71E-12	1.03E-06
ENSG00000025156	6	122720692	3610	166580	rs9375150	122887555	-0.354319	1.74E-11	1.03E-06
ENSG00000023892	6	35265630	2298	-212	rs4711414	35265418	0.379455	2.34E-11	1.05E-06
ENSG00000169994	2	128317267	3503	49464	rs78470251	128366779	-0.716751	1.43E-11	1.05E-06
ENSG00000122490	18	77662421	2576	42242	rs28549295	77706425	-0.417356	3.14E-11	1.11E-06
ENSG00000176208	17	29158989	2008	-78419	rs7219712	29080570	0.482272	3.08E-11	1.14E-06
ENSG00000135297	6	74171302	3428	-2994	rs11760131	74168308	-0.453173	1.27E-11	1.14E-06
ENSG00000145780	5	114856606	3875	43869	rs6891416	114905183	-0.408975	1.18E-11	1.14E-06
ENSG00000168961	17	25956825	1282	244	rs9908096	25958574	-0.269687	5.40E-11	1.17E-06
ENSG00000273611	17	34842474	2413	26526	rs8882	34869155	-0.484058	1.65E-11	1.17E-06
ENSG00000265681	18	47014855	3511	-1229	rs74483357	47013626	0.952833	2.52E-11	1.18E-06
ENSG00000080986	18	2571511	3544	44079	rs7350997	2615761	0.40863	3.68E-11	1.18E-06
ENSG00000197563	18	59708398	3458	193935	rs117994350	59907147	-0.805276	2.00E-11	1.18E-06
ENSG00000197632	18	61554935	4156	-733	rs9951368	61554202	-0.410686	5.94E-11	1.18E-06
ENSG00000126773	14	60558638	2849	524	rs219294	60559661	-0.435059	1.57E-11	1.19E-06
ENSG00000197930	14	53106635	3290	34410	rs11629393	53144758	-0.735244	1.41E-11	1.19E-06
ENSG00000064270	16	84402134	5760	1433	rs58462329	84403753	-0.612104	3.71E-12	1.20E-06
ENSG00000114739	3	38495343	2587	-1123	rs1870914	38494220	-0.46697	1.00E-11	1.20E-06
ENSG00000163870	3	127291913	2535	66597	rs1683662	127359228	0.553222	1.03E-11	1.20E-06
ENSG00000131626	11	70116807	3217	-38067	rs185887411	70078740	-0.519749	3.79E-12	1.20E-06
ENSG00000088833	20	1422808	3020	23810	rs6135033	1448366	-0.452279	1.19E-11	1.21E-06
ENSG00000107614	10	17188737	3444	11393	rs7907126	17202532	0.489807	3.31E-11	1.28E-06
ENSG00000113407	5	33440803	3756	273653	rs7721240	33714550	-0.747215	2.68E-11	1.29E-06
ENSG00000114738	3	50649340	1568	772628	rs1370124	51422188	-0.536962	2.82E-11	1.29E-06
ENSG00000113558	5	133484627	2447	242387	rs9327685	133735846	0.536999	2.54E-11	1.31E-06
ENSG00000129625	5	112212077	4076	15156	rs519397	112229688	0.494924	1.58E-11	1.31E-06
ENSG00000110711	11	67250513	1312	-181941	rs76948867	67068572	0.691424	3.23E-11	1.32E-06
ENSG00000155393	16	50099853	2551	-30705	rs75045631	50069148	-0.554669	1.43E-11	1.32E-06
ENSG00000159720	16	67471923	1232	-18289	rs8047159	67453634	-0.569667	7.30E-11	1.32E-06
ENSG00000164123	4	159814287	1629	143946	rs68082716	159958815	0.779804	1.79E-10	1.37E-06
ENSG00000110446	11	60704557	2128	6754	rs3016368	60711599	0.30615	2.14E-11	1.40E-06
ENSG00000133704	12	30781923	4448	0	rs4082413	30783184	-0.412266	1.46E-11	1.43E-06
ENSG00000107020	9	5357974	3817	7530	rs976404	5365890	-0.423595	1.09E-11	1.44E-06
ENSG00000196821	6	34555066	2965	0	rs1201872	34555709	0.425999	1.85E-11	1.48E-06
ENSG00000075131	15	66628545	3418	198221	rs4392012	66827740	-0.545874	1.96E-11	1.48E-06
ENSG00000105963	7	937539	2391	45414	rs4722829	984000	0.473113	1.87E-11	1.50E-06
ENSG00000213512	1	89597435	2870	-5051	rs7544740	89592384	0.67901	3.96E-11	1.54E-06
ENSG00000197013	19	21688367	4023	63412	rs4809135	21751988	-0.671097	9.79E-12	1.55E-06
ENSG00000234284	5	178450754	3519	-61	rs10479519	178450693	0.425951	2.60E-11	1.57E-06
ENSG00000139514	13	30083548	3271	161506	rs4769766	30250226	-0.446462	3.01E-11	1.59E-06
ENSG00000127946	7	75162622	1323	79152	rs1185883	75246697	-0.418524	5.10E-11	1.61E-06
ENSG00000196636	7	96745903	3068	61362	rs11975277	96808571	0.715989	2.25E-11	1.61E-06
ENSG00000137513	11	78147008	2804	79930	rs4944205	78227790	0.431069	2.02E-11	1.63E-06
ENSG00000111863	6	11713758	3180	14098	rs12175871	11728843	-0.603239	2.92E-11	1.65E-06
ENSG00000198826	15	32907346	2544	38880	rs73371021	32946334	-0.67892	1.12E-11	1.66E-06
ENSG00000136379	15	80987645	3546	5903	rs7164776	80994263	0.633686	2.02E-11	1.66E-06
ENSG00000233927	19	8386385	2811	8957	rs3965185	8395410	-0.298892	1.22E-11	1.69E-06
ENSG00000113812	3	53901094	3049	-265	rs17053568	53900829	-0.389062	1.40E-11	1.70E-06
ENSG00000104763	8	17913502	4994	11028	rs2299607	17926160	0.398213	1.31E-11	1.76E-06
ENSG00000166928	11	60146004	2427	-1628	rs10736704	60144376	0.481902	1.74E-11	1.78E-06
ENSG00000179598	17	17104310	2239	25457	rs1708618	17131869	-0.573373	3.61E-11	1.82E-06
ENSG00000113845	3	119217380	3345	1799	rs11539377	119219573	-0.504184	9.22E-12	1.84E-06
ENSG00000158773	1	161009042	2726	992	rs2073657	161010791	0.368464	1.69E-11	1.84E-06
ENSG00000225830	10	50663415	2342	79800	rs4253004	50747080	0.42231	1.07E-10	1.87E-06
ENSG00000167895	17	76126868	3578	5133	rs11658268	76132065	-0.258479	1.90E-11	1.92E-06
ENSG00000166762	15	43920702	1937	250825	rs667476	44173755	-0.55527	7.79E-11	1.93E-06
ENSG00000162522	1	33207487	1595	-15439	rs12039049	33192048	-0.736528	8.30E-11	1.97E-06
ENSG00000197256	19	11274944	2258	14796	rs74180173	11292083	-0.575559	1.65E-11	2.09E-06
ENSG00000213965	19	33182868	3160	149575	rs2287881	33333155	-0.506392	1.07E-11	2.09E-06
ENSG00000089335	19	35168568	2997	45806	rs10402621	35214544	-0.545812	9.32E-12	2.12E-06
ENSG00000167766	19	53097314	4252	23002	rs10401904	53120559	-0.460719	1.47E-11	2.13E-06
ENSG00000144115	2	88469815	943	-31589	rs4281907	88438226	-0.853041	1.46E-10	2.16E-06
ENSG00000162769	1	213031598	2256	64075	rs9308427	213096607	0.382048	4.60E-11	2.17E-06
ENSG00000186184	13	28195085	2970	-18658	rs625437	28176427	0.451391	5.04E-11	2.21E-06
ENSG00000124275	5	7869218	4575	10985	rs162031	7880287	-0.410175	5.42E-11	2.26E-06
ENSG00000185262	17	74261284	2668	19685	rs77244849	74281391	-0.310038	3.63E-11	2.29E-06
ENSG00000136108	13	53029575	2110	-90	rs3892337	53029485	-0.414896	8.34E-11	2.31E-06
ENSG00000160961	19	14800882	2550	204	rs11085906	14801166	-0.605019	2.73E-11	2.31E-06
ENSG00000064012	2	202098190	2372	86787	rs2110690	202185132	0.486412	4.93E-11	2.33E-06
ENSG00000163393	1	116519120	2481	9803	rs1857234	116529138	0.316599	3.98E-11	2.33E-06
ENSG00000159496	22	24033049	2029	-4679	rs17003315	24028370	0.819776	4.64E-11	2.36E-06
ENSG00000108799	17	40852294	1803	15083	rs117294604	40869693	-0.510558	2.30E-11	2.39E-06
ENSG00000156113	10	78637628	3357	674463	rs816868	79312114	-0.565732	3.53E-11	2.44E-06
ENSG00000155893	3	140950671	2754	34944	rs2292404	140985697	-0.543056	1.36E-11	2.48E-06
ENSG00000280433	21	45523175	3052	-61731	rs7276709	45461444	-0.471402	1.25E-10	2.49E-06
ENSG00000113303	5	180326078	2555	10490	rs17704291	180336849	-0.499704	2.72E-11	2.49E-06
ENSG00000185760	6	73331572	2756	2534	rs7772714	73334849	0.499313	2.93E-11	2.50E-06
ENSG00000152672	2	71035776	3249	17680	rs11684466	71054194	-0.691714	3.55E-11	2.63E-06
ENSG00000177483	2	238722308	3150	-35092	rs72987110	238687216	0.565795	3.45E-11	2.63E-06
ENSG00000237651	2	61372204	2112	0	rs3213944	61372298	0.528205	5.36E-11	2.63E-06
ENSG00000169330	15	79724859	4603	170787	rs6495428	79895669	-0.704017	3.21E-11	2.67E-06
ENSG00000228716	5	79922048	3268	-28333	rs4703814	79893715	0.446307	2.64E-11	2.71E-06
ENSG00000120253	6	150045452	4001	0	rs9479094	150046219	-0.757873	3.12E-11	2.73E-06
ENSG00000111843	6	10723149	3067	0	rs1045911	10723449	0.703839	3.34E-11	2.73E-06
ENSG00000142892	1	77554676	2733	-3139	rs12744696	77551537	0.365309	9.28E-11	2.82E-06
ENSG00000121933	1	112025971	3654	19084	rs12127443	112045463	-0.586527	4.78E-11	2.88E-06
ENSG00000113593	5	64859067	2613	-2004	rs261253	64857063	-0.246719	1.77E-10	2.89E-06
ENSG00000119383	9	131873230	2201	70827	rs913264	131944138	-0.412155	9.64E-11	2.92E-06
ENSG00000131943	19	30189794	3641	9153	rs10407128	30203037	0.444108	2.49E-11	2.96E-06
ENSG00000142166	21	34697210	2275	-9856	rs7282780	34687354	0.437923	2.04E-10	3.05E-06
ENSG00000088256	19	3094409	2361	15918	rs172614	3110703	-0.559488	5.90E-11	3.06E-06
ENSG00000124780	6	39266778	3999	14764	rs12663159	39282277	-0.649428	4.30E-11	3.06E-06
ENSG00000165629	10	7830093	3570	-29	rs2070594	7830064	0.333494	1.25E-10	3.08E-06
ENSG00000197771	10	121588917	3382	56873	rs2984246	121647985	0.387232	9.30E-11	3.08E-06
ENSG00000178202	11	108342833	2364	-329740	rs10890818	108013093	-0.685398	4.72E-11	3.14E-06
ENSG00000136560	2	161993420	2290	31748	rs6432674	162025322	-0.458186	1.31E-10	3.16E-06
ENSG00000197223	2	68268263	3399	73	rs10207196	68270258	0.774547	5.65E-11	3.16E-06
ENSG00000185009	10	75880014	1649	0	rs3180427	75881347	0.566253	5.69E-10	3.18E-06
ENSG00000060762	6	166778408	4509	-102817	rs9459627	166675591	0.399593	5.97E-11	3.19E-06
ENSG00000143322	1	179068463	2962	145366	rs429931	179223942	0.595221	1.15E-10	3.27E-06
ENSG00000069869	15	56119121	3945	155204	rs2036742	56277401	0.636019	7.52E-11	3.29E-06
ENSG00000019169	2	119699743	2477	7078	rs13425622	119707051	-0.393951	9.38E-11	3.33E-06
ENSG00000129007	15	68483045	2617	-129601	rs11636657	68353444	0.64738	1.68E-10	3.36E-06
ENSG00000162341	11	68816366	2640	655	rs4930259	68817229	0.346278	2.78E-11	3.38E-06
ENSG00000129422	8	17501305	4561	51715	rs421969	17555363	0.462418	5.18E-11	3.42E-06
ENSG00000107736	10	73555529	3337	-10891	rs2394839	73544638	0.478949	1.22E-10	3.44E-06
ENSG00000179914	1	160846330	2581	1011	rs4656956	160847617	0.532086	1.16E-10	3.52E-06
ENSG00000116711	1	186798086	3241	146521	rs10798076	186944688	0.434881	7.51E-11	3.52E-06
ENSG00000092850	1	36549677	2520	-595	rs3754075	36549082	0.836673	1.31E-10	3.52E-06
ENSG00000165650	10	119036786	2859	120417	rs10886069	119165399	-0.435554	1.49E-10	3.55E-06
ENSG00000168411	16	74655293	3051	29080	rs78754429	74687049	0.71101	2.85E-11	3.66E-06
ENSG00000178927	17	80400466	2151	0	rs2306758	80401946	-0.268229	7.28E-11	3.73E-06
ENSG00000153823	2	229888691	3270	340389	rs12464994	230231213	-0.407712	8.46E-11	3.76E-06
ENSG00000172469	6	96025420	3526	-1665	rs6937479	96023755	-0.521359	1.04E-10	3.79E-06
ENSG00000112218	6	97242003	2915	83722	rs2094804	97331479	-0.71359	1.17E-10	3.79E-06
ENSG00000272869	5	112196993	4067	-80969	rs62364017	112116024	-0.458431	7.22E-11	3.95E-06
ENSG00000198015	12	93861265	2432	8109	rs4761725	93869439	0.402026	1.48E-10	4.01E-06
ENSG00000139714	12	122086649	2423	-24056	rs35989686	122062593	0.530511	1.19E-10	4.01E-06
ENSG00000087206	5	176332007	1455	160064	rs251848	176492557	-0.388455	3.41E-10	4.05E-06
ENSG00000128294	22	26917950	3343	-1228	rs134157	26916722	-0.365436	4.49E-11	4.08E-06
ENSG00000198961	5	108670411	3035	73056	rs2914709	108746113	-0.489917	1.38E-10	4.13E-06
ENSG00000123612	2	158383280	2319	62663	rs13019116	158453218	0.456058	1.46E-10	4.14E-06
ENSG00000095321	9	131857090	2195	14036	rs10988209	131871927	0.444995	1.05E-10	4.17E-06
ENSG00000166896	12	58335361	3308	-5308	rs3829337	58330053	0.575399	8.74E-11	4.17E-06
ENSG00000138594	15	52121828	3577	152443	rs59391908	52274476	-0.411226	9.26E-11	4.20E-06
ENSG00000106086	7	30067978	2589	-5776	rs2302626	30062202	0.794756	9.03E-11	4.28E-06
ENSG00000112149	6	14117873	2978	-12795	rs71564304	14105078	-0.527119	5.25E-11	4.29E-06
ENSG00000079691	6	25279307	3531	116941	rs56125342	25396408	-0.64426	9.58E-11	4.29E-06
ENSG00000129347	19	10663755	2431	3716	rs1982074	10668673	-0.493784	4.41E-11	4.33E-06
ENSG00000099940	22	21213272	1465	-107929	rs2072515	21105343	0.367409	1.90E-10	4.36E-06
ENSG00000126226	13	113831892	2989	63108	rs78298498	113895709	-0.554431	7.99E-11	4.36E-06
ENSG00000152348	5	81267845	2597	169	rs111249277	81268294	-1.19258	1.20E-10	4.43E-06
ENSG00000196652	7	99102275	1620	69093	rs952319	99171449	-0.519362	2.42E-10	4.43E-06
ENSG00000162601	1	59120412	2783	21593	rs11207292	59147420	-0.365822	9.59E-11	4.48E-06
ENSG00000182986	19	53379426	3840	15524	rs3810115	53400760	-0.540391	5.33E-11	4.52E-06
ENSG00000164649	7	21940519	4474	32640	rs4473920	21974610	-0.422104	1.41E-11	4.57E-06
ENSG00000178607	17	62116503	579	14669	rs3785562	62136229	-0.380616	7.85E-10	4.60E-06
ENSG00000126860	17	29644579	1938	9177	rs17885030	29655218	0.281227	2.19E-10	4.60E-06
ENSG00000072210	17	19551840	1578	64799	rs4924792	19617236	-0.249028	2.57E-10	4.60E-06
ENSG00000145817	5	143537724	3243	10094	rs6864309	143550217	-0.464753	1.95E-10	4.78E-06
ENSG00000165502	14	50085238	2425	26209	rs7146248	50112067	0.319149	1.21E-10	4.83E-06
ENSG00000137409	6	36935918	2746	0	rs11548576	36936697	-0.501857	1.25E-10	5.00E-06
ENSG00000148700	10	111765563	2789	28645	rs1349348	111794554	-0.269424	2.60E-10	5.11E-06
ENSG00000158710	1	159887898	2653	6228	rs1317846	159894959	0.543826	8.66E-11	5.21E-06
ENSG00000117151	1	85015290	3474	63238	rs2945138	85084120	0.321592	9.93E-11	5.35E-06
ENSG00000173852	7	34968489	2991	15256	rs1649220	34986597	-0.483571	1.46E-10	5.36E-06
ENSG00000001629	7	91875549	2244	84937	rs4729027	91960770	0.411298	1.89E-10	5.36E-06
ENSG00000167220	18	44633775	2732	-37131	rs77121785	44596644	-0.709385	3.23E-10	5.46E-06
ENSG00000121895	4	38968366	4024	55711	rs2711969	39024973	-0.3993	1.39E-10	5.69E-06
ENSG00000153721	6	154708639	3710	113241	rs62432751	154841027	-0.580118	1.73E-10	5.84E-06
ENSG00000112299	6	133002730	3410	55734	rs12526754	133060195	0.563558	1.63E-10	6.14E-06
ENSG00000160439	19	55555693	2729	-14294	rs12610286	55541399	0.7228	1.03E-10	6.27E-06
ENSG00000133687	12	29653774	4196	262132	rs7967779	29922051	0.474828	1.30E-10	6.49E-06
ENSG00000130783	12	123258875	1670	9481	rs12305822	123268734	-0.7806	5.62E-10	6.52E-06
ENSG00000110002	11	123986070	3411	-50060	rs559795	123936010	-0.675524	1.68E-10	6.52E-06
ENSG00000100445	14	24908973	3362	74694	rs78112753	24984392	-0.355627	1.07E-10	6.56E-06
ENSG00000119689	14	75348597	2682	-14398	rs4553560	75334199	-0.395719	1.36E-10	6.56E-06
ENSG00000158825	1	20915442	2724	10275	rs142482928	20926051	0.53698	2.05E-10	6.63E-06
ENSG00000214575	15	83212585	1372	178085	rs8030185	83391537	-0.544827	2.72E-10	6.74E-06
ENSG00000076003	2	136597197	3137	-3039	rs2236783	136594158	-0.41009	1.07E-10	6.92E-06
ENSG00000134324	2	11817722	2627	107096	rs3795974	11924950	0.432446	1.73E-10	6.92E-06
ENSG00000113368	5	126112841	4164	11952	rs6595737	126125511	-0.304434	3.16E-10	7.09E-06
ENSG00000173992	11	66360293	1775	61205	rs34900764	66421976	0.43694	1.47E-10	7.14E-06
ENSG00000166750	17	33570056	3330	-4677	rs11653987	33565379	0.536285	9.74E-11	7.15E-06
ENSG00000115816	2	37428756	3303	-5269	rs10865123	37423487	-0.212701	1.71E-10	7.32E-06
ENSG00000100422	22	47080309	2607	52169	rs5769127	47135272	0.321551	2.51E-10	7.34E-06
ENSG00000169251	3	160939079	3867	0	rs28384382	160939141	0.412606	4.43E-11	7.54E-06
ENSG00000144635	3	32567464	3467	54488	rs3844590	32622888	-0.36883	5.21E-11	7.54E-06
ENSG00000257218	12	120884242	2325	1857	rs57646360	120886221	0.704804	2.87E-10	7.68E-06
ENSG00000189362	2	191369069	2709	-45740	rs72905290	191323329	-0.500938	2.18E-10	7.71E-06
ENSG00000264364	17	56160777	1824	-1215	rs9912779	56159562	0.540324	3.17E-10	7.93E-06
ENSG00000105053	19	50479725	2595	26325	rs3786675	50506366	0.511536	4.84E-11	7.94E-06
ENSG00000092036	14	23415438	2886	734	rs2295686	23416651	0.583457	2.10E-10	7.98E-06
ENSG00000166401	18	61637160	4153	-20470	rs7241250	61616690	-0.344972	5.97E-10	8.10E-06
ENSG00000136270	7	45139700	2599	10627	rs2004428	45150652	0.412836	3.23E-10	8.22E-06
ENSG00000171298	17	78075394	3854	-6890	rs10871501	78068504	-0.367274	1.32E-10	8.31E-06
ENSG00000157168	8	31497272	2864	934508	rs2466077	32432753	0.565677	3.19E-10	8.34E-06
ENSG00000140396	8	71021998	2096	-17011	rs13278052	71004987	0.292787	7.62E-10	8.47E-06
ENSG00000172243	12	10269377	3258	11547	rs11053623	10282736	-0.599166	2.67E-10	8.57E-06
ENSG00000074966	4	48068411	2664	62157	rs58924403	48131879	0.515676	4.58E-10	8.78E-06
ENSG00000120889	8	22877647	3661	61321	rs7834950	22941818	-0.603733	1.91E-10	8.81E-06
ENSG00000164934	8	104426943	3620	0	rs3134295	104427359	-0.239295	2.72E-10	8.81E-06
ENSG00000104388	8	61429417	3214	2179	rs13269925	61431991	0.419042	3.88E-10	8.81E-06
ENSG00000162104	16	4012653	2162	93069	rs7204629	4110036	-0.418547	2.86E-10	8.98E-06
ENSG00000162069	16	3077686	1384	-1985	rs2717664	3075701	0.88025	4.14E-10	8.98E-06
ENSG00000178922	1	43916675	2188	101	rs117454252	43917083	-1.10342	2.32E-10	9.11E-06
ENSG00000141469	18	43304093	3061	25481	rs1032119	43329719	0.363694	8.38E-10	9.14E-06
ENSG00000167768	12	53068521	3163	2159	rs2741158	53071560	0.458111	2.48E-10	9.22E-06
ENSG00000116871	1	36621567	2602	15644	rs795047	36637708	-0.239416	4.26E-10	9.34E-06
ENSG00000133048	1	203148060	2926	7367	rs10399931	203156080	0.433063	2.06E-10	9.37E-06
ENSG00000126934	19	4090320	1929	-2972	rs12980748	4087348	-0.456223	2.35E-10	9.51E-06
ENSG00000064547	19	19734478	1700	-514	rs4808974	19733964	-0.31222	3.13E-10	9.51E-06
ENSG00000171130	7	149570058	3375	11489	rs6976451	149582747	-0.391224	3.58E-10	9.65E-06
ENSG00000181104	5	76011869	3339	15603	rs153311	76027823	0.304622	4.86E-10	9.76E-06
ENSG00000136827	9	132575224	2154	9967	rs13300897	132586468	-0.436759	2.33E-10	9.79E-06
ENSG00000180263	12	95470526	3265	0	rs75229952	95471943	-0.503207	1.31E-10	9.86E-06
ENSG00000092841	12	56551946	2492	39791	rs12229022	56591979	-0.468561	3.74E-10	9.86E-06
ENSG00000125814	20	23355157	3464	0	rs3827085	23356985	0.439088	1.44E-10	9.90E-06
ENSG00000182150	9	98637984	3112	0	rs56108623	98638306	0.541243	1.61E-10	1.00E-05
ENSG00000185619	4	699574	2604	36867	rs12643640	736626	0.536076	4.83E-10	1.02E-05
ENSG00000168765	1	110198704	2121	-5059	rs11101980	110193645	-0.448092	3.65E-10	1.03E-05
ENSG00000136982	8	120846217	3477	17599	rs62526622	120864840	0.947914	6.77E-10	1.04E-05
ENSG00000104728	8	1772143	5078	47672	rs147642796	1819951	1.44385	1.94E-10	1.06E-05
ENSG00000196411	7	100400188	2070	50520	rs12535629	100451732	-0.568645	4.67E-10	1.06E-05
ENSG00000170390	4	150999427	2751	40229	rs13435543	151040829	0.932945	7.34E-10	1.08E-05
ENSG00000182551	2	3501133	3195	-424	rs141997336	3500709	-1.01207	1.55E-10	1.10E-05
ENSG00000114544	3	125725199	3766	9107	rs7609604	125735175	0.444737	1.05E-10	1.11E-05
ENSG00000163714	3	142720382	3437	-9185	rs6778454	142711197	-0.268709	1.33E-10	1.11E-05
ENSG00000171680	1	6526153	3145	52211	rs1010584	6579843	0.540696	3.32E-10	1.11E-05
ENSG00000076864	1	21922715	2845	85569	rs7515855	22009326	0.539545	2.39E-10	1.11E-05
ENSG00000162694	1	101337944	3208	20229	rs3737580	101360215	-0.665187	4.05E-10	1.11E-05
ENSG00000128951	15	48623209	3034	-18732	rs8030330	48604477	0.529569	4.66E-10	1.14E-05
ENSG00000164096	4	120219855	3684	110605	rs140750089	120330539	0.336489	4.62E-10	1.14E-05
ENSG00000229676	19	22817127	4408	60608	rs12983745	22877884	-0.507958	2.17E-10	1.15E-05
ENSG00000126432	11	64085561	1605	-2754	rs11600990	64082807	0.565705	3.71E-10	1.15E-05
ENSG00000079819	6	131160488	3804	47796	rs3777441	131209534	0.522429	3.86E-10	1.15E-05
ENSG00000118564	4	15606163	3658	-28095	rs10939621	15578068	0.226743	5.17E-10	1.16E-05
ENSG00000006282	17	48624451	2251	-6345	rs7215760	48618106	-0.788311	2.06E-10	1.18E-05
ENSG00000197756	2	217362913	2630	47269	rs74693597	217410869	-0.284502	4.79E-10	1.19E-05
ENSG00000141068	17	25936870	1277	-66328	rs2948529	25870542	-0.280079	1.11E-09	1.21E-05
ENSG00000166839	15	65204118	1079	-52483	rs832884	65151635	-1.12314	3.79E-09	1.22E-05
ENSG00000125630	2	113299493	2446	1479	rs13412193	113301727	0.464141	4.58E-10	1.23E-05
ENSG00000160199	21	44394621	3781	40062	rs1788479	44434836	-0.581715	6.85E-10	1.24E-05
ENSG00000183625	3	46205097	2872	69411	rs4683189	46274765	0.267294	2.12E-10	1.27E-05
ENSG00000214530	11	72465775	1407	31275	rs481206	72497462	0.426389	7.78E-10	1.27E-05
ENSG00000165338	10	93170043	2701	125391	rs10881917	93295724	0.621185	1.55E-09	1.31E-05
ENSG00000170340	2	62423249	1805	96748	rs13414335	62520238	0.485955	4.62E-10	1.33E-05
ENSG00000088205	2	118572227	2497	2016	rs13432548	118574454	-0.290086	5.30E-10	1.35E-05
ENSG00000096433	6	33589157	7698	-2978	rs9348921	33586179	-0.303763	2.31E-10	1.41E-05
ENSG00000205809	12	10583199	3063	-4115	rs12318583	10579084	-0.630834	1.02E-09	1.46E-05
ENSG00000196704	17	66243716	2827	-49028	rs113667820	66194688	0.666535	3.55E-10	1.47E-05
ENSG00000144320	2	176788621	2211	6421	rs6708731	176801348	-0.348247	1.99E-10	1.48E-05
ENSG00000123610	2	152214107	2988	-154585	rs6724549	152059522	0.338475	5.95E-10	1.49E-05
ENSG00000164125	4	159045627	1430	-25802	rs9968557	159019825	-0.438451	2.20E-09	1.49E-05
ENSG00000168040	11	70049270	3053	15920	rs142069314	70065771	-0.429671	1.78E-10	1.50E-05
ENSG00000126267	19	36139126	3256	17862	rs10422762	36157167	-0.338033	1.65E-10	1.51E-05
ENSG00000178381	7	1191708	2231	8497	rs6974054	1200477	-0.478066	8.89E-10	1.51E-05
ENSG00000237693	5	150226086	3882	104818	rs6579821	150331600	0.528212	5.24E-10	1.52E-05
ENSG00000162692	1	101185299	3219	-6493	rs77760708	101178806	-0.607293	3.56E-10	1.53E-05
ENSG00000069020	5	65892209	2726	434161	rs40602	66327007	-0.661278	7.99E-10	1.56E-05
ENSG00000129003	15	62144589	2915	48085	rs7402374	62194842	-0.160414	5.08E-10	1.58E-05
ENSG00000164176	5	83236374	2936	145703	rs2269289	83385090	-0.652474	8.24E-10	1.59E-05
ENSG00000213221	9	139256353	1857	3583	rs79796915	139260215	0.610312	7.44E-10	1.60E-05
ENSG00000136861	9	123151149	1999	153650	rs7854663	123305220	0.357369	1.23E-09	1.60E-05
ENSG00000106034	7	120628732	2885	12765	rs6949989	120641731	0.441442	1.76E-09	1.60E-05
ENSG00000153898	1	85391267	3415	11904	rs376133010	85404308	-0.60167	1.98E-10	1.60E-05
ENSG00000243955	6	52656463	3475	83555	rs34567812	52740333	1.20882	6.05E-10	1.61E-05
ENSG00000176473	14	100842777	2110	-47638	rs35007880	100795139	0.556997	6.16E-10	1.66E-05
ENSG00000118520	6	131894285	2822	2799	rs2781668	131897278	-0.629861	8.71E-10	1.67E-05
ENSG00000126787	14	55614831	3233	28717	rs10144326	55643908	-0.329552	3.88E-10	1.70E-05
ENSG00000130363	6	159393904	2985	1599	rs12193306	159400479	0.429364	1.22E-09	1.74E-05
ENSG00000137310	6	31126320	8692	-44482	rs3130975	31081838	0.693838	1.54E-10	1.74E-05
ENSG00000076685	10	104847775	2401	6497	rs12412038	104856162	0.551711	9.94E-10	1.80E-05
ENSG00000133706	5	145492602	2799	-510	rs4913066	145492092	0.281586	1.45E-09	1.81E-05
ENSG00000144118	2	121010335	1863	7981	rs11893187	121018537	0.293049	1.69E-09	1.82E-05
ENSG00000167618	19	55014014	2543	0	rs2287828	55014124	0.701	3.56E-10	1.83E-05
ENSG00000131966	14	58666857	3310	10488	rs147402949	58677500	-0.678494	4.70E-10	1.88E-05
ENSG00000159618	16	57576334	3373	30394	rs71387177	57607007	0.209035	3.13E-10	1.88E-05
ENSG00000168824	4	4350041	3391	0	rs2369110	4350090	0.818801	9.95E-10	1.89E-05
ENSG00000076555	12	109554401	2631	35811	rs4766506	109590320	-0.261031	8.38E-10	1.89E-05
ENSG00000089060	12	113736565	3192	-28886	rs78394743	113707679	0.362899	4.98E-10	1.89E-05
ENSG00000198715	1	156262479	1830	-12974	rs6701440	156249505	-0.572972	1.36E-09	1.89E-05
ENSG00000142185	21	45770047	3222	3107	rs9975366	45773265	0.520877	1.49E-09	1.90E-05
ENSG00000229314	9	117085337	3149	-4949	rs2636881	117080388	-0.428743	5.09E-10	1.93E-05
ENSG00000048544	6	42174540	2650	-6570	rs2180174	42167970	0.363625	1.16E-09	1.93E-05
ENSG00000182372	8	1711871	4959	20173	rs10089222	1732224	0.675409	2.93E-10	1.97E-05
ENSG00000113532	5	100142640	2533	-134510	rs113655690	100008130	-0.499938	2.34E-09	1.99E-05
ENSG00000176978	9	140004995	1391	-1151	rs7853589	140003844	-0.330116	1.79E-09	1.99E-05
ENSG00000148908	10	121259341	3253	130976	rs115877525	121390747	-0.585714	9.31E-10	2.00E-05
ENSG00000125863	20	10381658	3581	36018	rs2026316	10422353	-0.608942	2.89E-10	2.04E-05
ENSG00000138678	4	84457262	2394	58416	rs1474250	84515775	0.420814	4.21E-09	2.09E-05
ENSG00000241399	2	160625142	3351	0	rs13939	160626152	-0.540887	5.56E-10	2.10E-05
ENSG00000159231	21	37507211	3075	659	rs12483755	37508438	-0.471162	3.34E-09	2.13E-05
ENSG00000073614	12	389296	1796	23949	rs4980876	418777	-0.49481	8.92E-10	2.20E-05
ENSG00000196209	20	1455237	3019	-6871	rs6135033	1448366	-0.485938	4.17E-10	2.21E-05
ENSG00000173262	12	7965109	2301	93833	rs73059326	8060963	0.565501	1.45E-09	2.22E-05
ENSG00000094975	1	172501490	2068	-87964	rs4916258	172413526	0.344345	1.16E-09	2.27E-05
ENSG00000169684	15	78857863	3625	-25935	rs12915652	78831928	0.681135	1.13E-09	2.28E-05
ENSG00000164989	9	15553085	3601	323866	rs1815697	15877166	-0.599745	6.73E-10	2.31E-05
ENSG00000148411	9	138898384	2195	64517	rs4842103	138968387	0.278351	1.02E-09	2.32E-05
ENSG00000173890	3	169755718	3364	843	rs2287483	169756846	0.695451	3.55E-10	2.38E-05
ENSG00000119969	10	96305575	3178	2029	rs1977288	96307738	0.415774	3.39E-09	2.38E-05
ENSG00000107551	10	45455241	3577	2240	rs74779144	45457554	0.627582	2.18E-09	2.38E-05
ENSG00000204149	10	51741951	1814	-693880	rs17719831	51048071	-0.472748	2.25E-09	2.38E-05
ENSG00000166743	16	20634560	2321	-10336	rs1496762	20624224	0.576065	8.53E-10	2.41E-05
ENSG00000142102	11	289139	1496	9519	rs2293745	298758	-0.383446	1.15E-09	2.41E-05
ENSG00000052126	12	19282687	3466	32495	rs969235	19315317	0.521418	6.97E-10	2.43E-05
ENSG00000107742	10	73818794	3032	214530	rs4747242	74037193	0.238892	1.88E-09	2.45E-05
ENSG00000168229	14	52734432	3254	-100571	rs10151680	52633861	-0.341215	7.08E-10	2.51E-05
ENSG00000180871	2	218990728	2104	76584	.	219067660	0.461146	1.15E-09	2.51E-05
ENSG00000189050	17	58029602	1415	-203072	rs9896742	57826530	-0.415449	3.54E-09	2.52E-05
ENSG00000132436	7	50511827	3261	-36351	rs4618649	50475476	0.304942	9.60E-10	2.52E-05
ENSG00000103852	15	99676529	3929	113007	rs56315393	99791339	-0.690208	1.11E-09	2.55E-05
ENSG00000179163	1	24171568	2016	47029	rs6424130	24219374	0.392856	1.96E-09	2.58E-05
ENSG00000101442	20	37377086	2836	867	rs2254234	37378363	-0.343563	6.49E-10	2.63E-05
ENSG00000136381	15	78730532	3465	16870	rs2869048	78747568	0.283573	1.14E-09	2.63E-05
ENSG00000169385	14	21423612	3882	-75701	rs11626267	21347911	-0.709181	4.42E-10	2.64E-05
ENSG00000070526	17	74620846	2830	18202	rs28372699	74639811	-0.650546	6.72E-10	2.66E-05
ENSG00000149573	11	118124119	2903	-22061	rs1793167	118102058	-0.553283	6.64E-10	2.67E-05
ENSG00000137501	11	85405268	2619	-5205	rs290179	85400063	0.34362	6.03E-10	2.67E-05
ENSG00000136280	7	45039785	2461	-1049	rs11763504	45038736	0.702683	1.57E-09	2.67E-05
ENSG00000170027	7	75956112	2243	78603	rs11486951	76038153	0.36835	1.61E-09	2.69E-05
ENSG00000146530	7	12370545	5829	16122	rs10215270	12386945	0.830036	5.84E-10	2.69E-05
ENSG00000186814	18	32831031	1970	145161	rs79986119	32979506	0.524151	6.14E-09	2.71E-05
ENSG00000278053	17	35969827	1690	28201	rs11652559	36002599	0.45601	1.92E-09	2.72E-05
ENSG00000105948	7	138818491	2685	-1887	rs3813695	138816604	-0.452277	1.44E-09	2.75E-05
ENSG00000105483	19	48711362	2432	21474	rs4802449	48736706	-0.311714	7.12E-10	2.75E-05
ENSG00000166938	15	66585556	3381	-12864	rs4776774	66572692	0.573061	1.41E-09	2.76E-05
ENSG00000185305	5	53179776	4023	424718	rs35938	53607261	-0.390382	1.84E-09	2.79E-05
ENSG00000172239	5	43526370	2965	90992	rs117712726	43618563	0.437756	5.13E-09	2.79E-05
ENSG00000122335	6	158530548	2723	-33943	rs6900900	158496605	0.438523	1.23E-09	2.82E-05
ENSG00000187624	17	260119	1694	0	rs7503725	260142	0.780974	1.05E-09	2.85E-05
ENSG00000133030	17	16946075	2147	159330	rs9908205	17105615	-0.23873	1.94E-09	2.85E-05
ENSG00000117500	1	93615300	2054	0	rs7532195	93617403	0.304043	1.86E-09	2.90E-05
ENSG00000198963	9	77112282	3027	-248153	rs1455036	76864129	0.705748	1.73E-09	2.95E-05
ENSG00000119457	9	115641201	2958	27359	rs11794662	115669458	0.414219	1.75E-09	2.95E-05
ENSG00000196776	3	107762147	2045	-3574	rs16854148	107758573	-0.263462	6.09E-10	2.95E-05
ENSG00000163634	3	63819547	3661	69060	rs56293138	63888935	0.365658	4.16E-10	3.00E-05
ENSG00000114735	3	50606584	1553	551186	rs59682667	51157890	-0.396411	3.52E-09	3.00E-05
ENSG00000141219	17	71228373	3132	-15178	rs7207887	71213195	0.401833	7.82E-10	3.02E-05
ENSG00000196353	3	131252407	4405	292316	rs1464069	131546489	-0.63584	4.09E-10	3.03E-05
ENSG00000188313	3	146232968	3666	28456	rs1061307	146262344	-0.382212	5.19E-10	3.03E-05
ENSG00000206530	3	113081713	2705	-13150	rs7642058	113068563	-0.351415	8.72E-10	3.03E-05
ENSG00000198211	16	89985574	1934	-9936	rs1137042	89975638	0.558142	6.76E-10	3.10E-05
ENSG00000138758	4	77870857	4062	43452	rs1078566	77914535	0.433574	2.45E-09	3.15E-05
ENSG00000069329	16	46690045	90	8893	rs35845858	46703456	-0.479479	2.45E-08	3.19E-05
ENSG00000140575	15	90931451	2607	63843	rs8025842	90995471	0.311453	2.66E-09	3.21E-05
ENSG00000137764	15	67835048	3625	10122	rs12905371	67845930	-0.322013	1.53E-09	3.22E-05
ENSG00000204172	10	48901195	1163	487418	rs769008	49390308	-0.689706	8.70E-09	3.23E-05
ENSG00000196418	1	247285278	3368	35794	rs9645317	247322967	-0.579603	1.33E-09	3.33E-05
ENSG00000107679	10	124134213	3794	-6137	rs7896881	124128076	-0.301284	1.66E-09	3.35E-05
ENSG00000030582	17	42422455	1973	14980	rs708384	42437682	0.265259	1.68E-09	3.37E-05
ENSG00000183850	19	23258013	4294	-4548	rs75245903	23253465	-0.57609	7.11E-10	3.38E-05
ENSG00000166377	18	76829398	4297	90320	rs9954753	76919849	-0.380877	2.41E-09	3.44E-05
ENSG00000226742	18	77724562	2454	183122	rs7407145	77907908	0.77576	5.51E-09	3.44E-05
ENSG00000176049	5	146967991	3373	191226	rs2436340	147162475	0.378565	3.17E-09	3.45E-05
ENSG00000133943	14	91580408	3044	713	rs41313505	91581340	-0.545377	5.06E-10	3.49E-05
ENSG00000169413	14	21249211	3250	-65502	rs8010034	21183709	-0.420218	1.10E-09	3.49E-05
ENSG00000154262	17	67074844	2711	68699	rs4968841	67143914	0.567908	2.02E-09	3.52E-05
ENSG00000173482	18	7566781	3649	-169195	rs78666850	7397586	-0.475453	3.98E-09	3.56E-05
ENSG00000185532	10	52751119	2589	922777	rs2339891	53674181	-0.348244	3.96E-09	3.57E-05
ENSG00000138942	22	31556180	2269	42799	rs5749231	31599088	-0.327124	1.00E-09	3.68E-05
ENSG00000188636	22	44888453	4069	-32958	rs133748	44855495	0.371995	6.36E-10	3.68E-05
ENSG00000152256	2	173420698	3483	11280	rs3769321	173432354	-0.395486	1.04E-09	3.69E-05
ENSG00000185272	21	15588500	3261	10541	rs2822444	15599144	0.566371	5.22E-09	3.69E-05
ENSG00000111669	12	6976284	2840	2161	rs2071068	6979006	0.475029	1.45E-09	3.69E-05
ENSG00000013288	4	6576903	3902	33547	rs4689486	6610622	-0.303082	1.71E-09	3.71E-05
ENSG00000089916	14	76618266	2994	31783	rs11846762	76650101	-0.615681	8.96E-10	3.73E-05
ENSG00000197043	5	150480667	3940	38602	rs10040510	150519670	0.283797	2.39E-09	3.73E-05
ENSG00000100364	22	45586220	3611	266	rs375824736	45593363	-0.3821	9.38E-10	3.79E-05
ENSG00000184293	12	9875092	3003	-193	rs10844597	9874899	-0.395985	2.22E-09	3.80E-05
ENSG00000139197	12	7341760	2843	-29784	rs4883058	7311976	0.587305	1.82E-09	3.80E-05
ENSG00000093000	22	45559723	3670	-40255	rs4603891	45519468	0.556551	9.19E-10	3.84E-05
ENSG00000176783	5	178977560	3662	-3269	rs6870739	178974291	0.776151	1.83E-09	3.87E-05
ENSG00000068028	3	50367214	1460	2502	rs80125713	50370660	-0.20448	5.87E-09	3.89E-05
ENSG00000071894	8	145618445	1271	16954	rs6993649	145635534	0.31551	7.66E-09	3.91E-05
ENSG00000128683	2	171673073	3030	-4127	rs56989102	171668946	-0.589741	1.45E-09	4.06E-05
ENSG00000049192	5	64444564	2216	331172	rs33394	64778944	-0.478494	7.80E-09	4.08E-05
ENSG00000175548	12	38710381	2790	189561	rs7954599	38900427	-0.389372	4.14E-09	4.12E-05
ENSG00000122591	7	22973831	3116	0	rs77207687	22979632	0.494615	1.64E-09	4.17E-05
ENSG00000189283	3	59735037	3392	263409	rs3772509	59998714	-0.498376	3.29E-10	4.19E-05
ENSG00000115607	2	103035150	2994	-31	rs1420105	103035119	0.646096	2.02E-09	4.32E-05
ENSG00000274750	6	26224428	2447	196	rs56372675	26224729	-0.784517	3.51E-09	4.44E-05
ENSG00000138709	4	128982442	2402	177419	rs4975299	129159975	0.204299	6.05E-09	4.45E-05
ENSG00000164211	5	110831732	3124	13700	rs114667405	110849504	-0.396619	3.39E-09	4.57E-05
ENSG00000169231	1	155165380	1545	6689	rs2066981	155172379	0.486224	4.08E-09	4.64E-05
ENSG00000116350	1	29474256	2149	-22658	rs3003630	29451598	-0.327539	3.23E-09	4.64E-05
ENSG00000197016	19	57078881	3549	2535	rs1005254	57081942	0.561358	7.06E-10	4.70E-05
ENSG00000105048	19	55644163	2852	25544	rs10422978	55669872	0.488701	1.35E-09	4.72E-05
ENSG00000165171	7	73248921	951	-39905	rs6952976	73209016	0.606606	1.41E-08	4.83E-05
ENSG00000198108	5	129240166	3087	35545	rs12517317	129276869	0.567129	5.22E-09	4.84E-05
ENSG00000174989	12	117348762	2839	-12818	rs7133290	117335944	0.560487	2.01E-09	4.84E-05
ENSG00000107951	10	30598731	3748	6910	rs2480296	30609810	-0.484578	4.45E-09	4.96E-05
ENSG00000120647	12	498515	2148	-9310	rs10744616	489205	0.527097	2.74E-09	4.98E-05
ENSG00000092931	17	74732394	3055	0	rs9902379	74733365	-1.17857	1.98E-09	5.05E-05
ENSG00000133731	8	82570197	3364	0	rs915	82570390	-0.43852	4.16E-09	5.05E-05
ENSG00000141934	19	281041	1377	1216	rs1138439	282753	-0.644627	1.95E-09	5.05E-05
ENSG00000114054	3	135969149	1975	-118072	rs10935177	135851077	0.428399	4.62E-09	5.10E-05
ENSG00000147324	8	8640865	2865	-1290	rs488566	8639575	-0.706889	2.85E-09	5.18E-05
ENSG00000174606	1	213165525	2303	0	rs1045868	213168190	0.26151	2.36E-09	5.20E-05
ENSG00000132879	1	11714433	2479	25720	rs7417320	11740358	0.343359	2.20E-09	5.25E-05
ENSG00000165416	13	53226975	2215	-436408	rs9535911	52790567	0.721969	2.67E-09	5.36E-05
ENSG00000165810	5	180467226	2408	-1280	rs4613664	180465946	-0.53534	4.84E-09	5.37E-05
ENSG00000145949	6	2663864	3137	98646	rs3757093	2766779	-0.622652	3.02E-09	5.40E-05
ENSG00000109944	11	122753237	3134	-2416	rs61910301	122750821	0.50501	1.52E-09	5.46E-05
ENSG00000138617	15	65550433	1487	-25287	rs2083726	65525146	-0.515123	6.15E-09	5.49E-05
ENSG00000170954	19	53611133	3516	28923	rs1055346	53642084	-0.609953	8.63E-10	5.52E-05
ENSG00000197782	19	40575060	2204	26790	rs2986595	40608906	0.346364	2.42E-09	5.52E-05
ENSG00000142794	1	21766622	2865	19227	rs4654748	21786068	-0.509836	2.72E-09	5.57E-05
ENSG00000143437	1	150782182	1213	-1600	rs4379678	150780582	0.584287	9.12E-09	5.57E-05
ENSG00000165025	9	93564070	4082	14324	rs7856021	93578499	0.371932	1.81E-09	5.59E-05
ENSG00000118997	2	196602428	3286	129450	rs13028172	196732301	-0.479178	2.16E-09	5.63E-05
ENSG00000180376	3	56591202	2994	25889	rs6764730	56617170	-0.246583	1.95E-09	5.71E-05
ENSG00000254415	19	52145807	4322	-13415	rs78265344	52132392	-0.56212	6.37E-10	5.71E-05
ENSG00000140374	15	76507697	1681	8956	rs145400891	76517894	0.311314	1.27E-08	5.77E-05
ENSG00000133739	8	86019383	1730	-10211	rs11775954	86009172	0.349733	7.76E-09	5.90E-05
ENSG00000197054	19	12075870	1830	-75465	rs279186	12000405	-1.03661	2.49E-09	5.92E-05
ENSG00000158864	1	161169106	2840	-1102	rs33941127	161168004	0.401715	3.96E-09	6.03E-05
ENSG00000121417	19	58144536	3258	-3236	rs10410520	58141300	0.38337	1.44E-09	6.11E-05
ENSG00000132383	17	1733279	2722	67529	rs3744766	1800949	-0.539619	1.82E-09	6.12E-05
ENSG00000076067	12	56915714	2110	11471	rs7305759	56927344	-0.405314	7.46E-09	6.22E-05
ENSG00000198707	12	88442794	1650	46928	rs11104733	88490119	-0.356439	1.63E-08	6.22E-05
ENSG00000011523	2	65283507	2597	74421	rs3732096	65358083	0.303457	4.46E-09	6.34E-05
ENSG00000165055	7	128116784	2209	171113	rs9689994	128288042	0.34029	8.72E-09	6.36E-05
ENSG00000160299	21	47744037	2301	937	rs2276258	47745133	0.278927	1.05E-08	6.37E-05
ENSG00000089351	19	35491192	3034	17566	rs12460616	35508956	-0.215963	1.60E-09	6.52E-05
ENSG00000135698	16	82181768	5266	109285	rs62038294	82291753	-0.667466	6.67E-10	6.54E-05
ENSG00000184860	16	82022461	5352	0	rs78928223	82026425	-0.759077	5.17E-10	6.54E-05
ENSG00000115232	2	182321935	2706	1188	rs1375493	182323766	-0.301703	4.82E-09	6.67E-05
ENSG00000135972	2	105654442	3417	10488	rs73947835	105665173	-0.546367	2.67E-09	6.79E-05
ENSG00000165806	10	115438922	2676	286	rs7918733	115439394	0.392912	7.52E-09	6.83E-05
ENSG00000174788	19	7696498	2868	4972	rs2279043	7701666	0.465575	1.97E-09	6.92E-05
ENSG00000185730	8	144373560	2758	5997	rs7386378	144379934	0.43545	5.35E-09	6.95E-05
ENSG00000166025	11	94501509	3416	-51669	rs4465336	94449840	0.477436	1.93E-09	7.01E-05
ENSG00000128944	15	40674923	2880	-7384	rs17671194	40667539	0.615549	5.81E-09	7.13E-05
ENSG00000013810	4	1723267	2842	31145	rs2403274	1754515	-0.25573	6.23E-09	7.20E-05
ENSG00000131495	5	140024871	1993	-9130	rs2563310	140015741	-0.260639	1.83E-08	7.25E-05
ENSG00000164253	5	76726759	3397	119572	rs10473992	76848684	-0.383405	6.42E-09	7.25E-05
ENSG00000204713	6	28870780	3773	-37273	rs9257280;rs115568659	28833507	0.347871	8.72E-09	7.32E-05
ENSG00000140416	15	63334832	2719	-1108	rs3809566	63333724	0.334149	5.17E-09	7.37E-05
ENSG00000116857	1	201103901	3504	6020	rs4915486	201110963	0.479401	2.90E-09	7.38E-05
ENSG00000183307	22	17597190	2346	23392	rs35284073	17624425	-0.553584	6.93E-10	7.43E-05
ENSG00000198040	12	133613879	1675	69130	rs905226	133683261	0.272401	6.53E-09	7.47E-05
ENSG00000133302	5	93954053	2048	1596	rs74316230	93956066	-0.393436	1.28E-08	7.53E-05
ENSG00000171302	17	76987800	3571	0	rs11891	76988785	0.175893	2.53E-09	7.55E-05
ENSG00000140382	15	77712994	2360	240	rs34591043	77713586	0.33352	8.38E-09	7.59E-05
ENSG00000135124	12	121647661	2648	-96872	rs185280991	121550789	0.73437	6.77E-09	7.61E-05
ENSG00000198146	15	35270543	2730	79694	rs7179880	35355385	-0.399088	7.77E-09	7.72E-05
ENSG00000166035	15	58702769	3942	-6	rs57648561	58702763	-0.609606	3.78E-09	7.73E-05
ENSG00000111666	12	102091406	3267	4891	rs7953325	102096803	0.359304	3.77E-09	7.83E-05
ENSG00000161405	17	37913969	2175	-1592	rs12946510	37912377	0.183344	8.07E-09	7.88E-05
ENSG00000151690	2	191273082	2655	57129	rs4853711	191330358	-0.355612	7.01E-09	8.02E-05
ENSG00000054654	14	64319702	3480	-280975	rs17101303	64038727	-0.410374	1.70E-09	8.04E-05
ENSG00000140157	15	23034122	874	-26489	rs62008585	23007633	-0.350237	3.10E-08	8.06E-05
ENSG00000170296	17	7143334	2749	0	rs10999	7144146	-0.309583	3.32E-09	8.13E-05
ENSG00000204138	1	28696115	1790	-12040	rs9438602	28684075	0.351593	9.85E-09	8.17E-05
ENSG00000213413	7	99816860	1521	-31189	rs6465766	99785671	0.324387	1.01E-08	8.18E-05
ENSG00000196655	11	118889143	2759	0	rs11217125	118889185	0.383465	4.04E-09	8.24E-05
ENSG00000170962	11	103777915	4180	243273	rs75766646	104023820	0.454872	3.50E-09	8.26E-05
ENSG00000198937	6	37450697	2838	35887	rs1757173	37486952	0.440963	5.45E-09	8.28E-05
ENSG00000133103	13	40229765	3372	50794	rs7994943	40280810	0.383649	2.40E-09	8.49E-05
ENSG00000081014	15	51200871	3034	29430	rs11635015	51230555	0.439547	1.70E-08	8.52E-05
ENSG00000155530	7	133812053	3067	-41432	rs62462533	133770621	-0.549641	7.10E-09	8.83E-05
ENSG00000106771	9	111777433	3129	-99417	rs1772043	111678016	-0.462013	4.10E-09	8.90E-05
ENSG00000185808	21	38431471	2810	3143	rs2835572	38441155	-0.434462	1.48E-08	9.07E-05
ENSG00000189253	11	89602451	3341	50254	rs4753251	89654536	0.7093	3.34E-09	9.16E-05
ENSG00000115268	19	1438358	2383	-22483	rs3786982	1415875	0.573701	2.72E-09	9.23E-05
ENSG00000169071	9	94325374	4057	232030	rs7855609	94557641	0.764158	4.01E-09	9.24E-05
ENSG00000033170	14	65877311	3627	-80465	rs2127870	65796846	-0.316055	2.90E-09	9.27E-05
ENSG00000108883	17	42927312	1663	73935	rs7214258	43002672	0.347804	8.26E-09	9.36E-05
ENSG00000102763	13	42140974	3322	427760	rs11619622	42570201	0.336834	7.74E-09	9.40E-05
ENSG00000134905	13	111293765	3625	14085	rs378399	111308040	-0.345066	5.07E-09	9.40E-05
ENSG00000144182	2	99771419	2234	19	rs2516834	99771533	0.517938	9.43E-09	9.41E-05
ENSG00000228696	17	44352151	1141	507853	rs72628338	44860637	0.448629	1.69E-08	9.56E-05
ENSG00000197465	4	144792021	2845	242383	rs6857303	145035788	-0.299123	3.33E-08	9.70E-05
ENSG00000124570	6	2948394	3251	33829	rs9378753	2982762	0.37534	6.62E-09	9.85E-05
ENSG00000122203	5	175773065	1873	-1050	rs417852	175772015	0.418061	1.82E-08	9.95E-05
ENSG00000179119	11	18627949	3260	0	rs7951729	18628568	0.708303	2.47E-09	9.97E-05
ENSG00000095139	11	118443106	2737	-101185	rs524936	118341921	0.198439	4.95E-09	9.97E-05
ENSG00000116171	1	53392902	2539	57583	rs4341318	53450720	0.288882	7.34E-09	0.000100251
ENSG00000107185	9	35749285	2174	1816	rs1570248	35751221	-0.248554	1.13E-08	0.000100994
ENSG00000108587	17	28804381	1531	-122630	rs9902723	28681751	0.445209	3.49E-08	0.000101071
ENSG00000068097	17	58120556	1374	34897	rs900888	58156392	0.832353	2.53E-08	0.000101071
ENSG00000131042	19	54777676	2850	13675	rs6509860	54792358	-0.429456	3.90E-09	0.000102158
ENSG00000078142	18	39535172	2771	-3514	rs12957030	39531658	-0.285138	3.06E-08	0.000102527
ENSG00000152219	11	30344599	2537	-13403	rs7947001	30331196	-0.327613	5.42E-09	0.000102832
ENSG00000197763	3	126325896	3795	40824	rs777238	126367640	0.408064	3.62E-09	0.000104598
ENSG00000107521	10	100175956	3057	0	rs701801	100176869	0.218131	1.81E-08	0.000106016
ENSG00000080815	14	73603156	3356	43942	rs12882830	73647233	0.336169	4.89E-09	0.000106274
ENSG00000257365	14	65453439	3531	45635	rs7148144	65499450	0.615371	3.13E-09	0.000106274
ENSG00000234545	7	92190108	2271	9178	rs10276838	92200860	0.346639	1.32E-08	0.000106388
ENSG00000163359	2	238232656	2709	100172	rs6716961	238333629	-0.57942	6.24E-09	0.000109352
ENSG00000163798	2	27886339	1752	-33702	rs6547738	27852637	-0.508911	2.10E-08	0.000109352
ENSG00000115677	2	242166680	3212	105387	rs56390510	242274489	-0.463944	6.69E-09	0.000109352
ENSG00000136273	7	48002886	3976	19699	rs117499561	48024734	0.881604	8.50E-09	0.000109355
ENSG00000115896	2	198669427	2009	230300	rs1579695	198900363	-0.509905	1.73E-08	0.000109515
ENSG00000162383	1	53552852	2617	0	rs41312042	53553657	-0.836753	7.31E-09	0.000109747
ENSG00000196329	7	150434437	3365	677	rs9657891	150435473	-0.210645	6.49E-09	0.00011049
ENSG00000101639	18	13059182	2933	183	rs473580	13059494	-0.52148	1.89E-08	0.000111426
ENSG00000186049	12	53001355	3112	23889	rs627826	53026125	-0.574357	6.84E-09	0.000112225
ENSG00000130640	10	135092135	1212	-333	rs1573041	135091802	-0.464136	3.52E-08	0.000113257
ENSG00000116641	1	62920502	2863	-114	rs624660	62920388	-0.365986	6.65E-09	0.000114468
ENSG00000128872	15	52043759	3571	139450	rs2470599	52183359	0.551246	1.11E-08	0.000115401
ENSG00000089723	14	94492676	3499	0	rs2295215	94492733	0.918191	4.77E-09	0.000118423
ENSG00000161381	17	37219557	2107	24584	rs4328474	37248796	0.467346	1.29E-08	0.00011953
ENSG00000174891	3	157827842	3520	52270	rs9811346	157880270	0.469963	5.25E-09	0.000119583
ENSG00000168806	15	43620485	1689	29413	rs935901	43651256	-0.495781	3.63E-08	0.000120875
ENSG00000168904	15	99791568	3990	19102	rs10152456	99810848	-0.398148	1.09E-08	0.000120875
ENSG00000144893	3	150804182	3085	35023	rs1220998	150839835	0.612442	4.31E-09	0.000121974
ENSG00000180767	3	126243127	3920	25681	rs869464	126268953	0.418922	4.01E-09	0.000123405
ENSG00000111647	12	100430855	2720	145993	rs11110276	100577526	-0.324438	8.70E-09	0.000123447
ENSG00000152465	10	15149866	3561	88284	rs10906857	15239498	-0.452154	9.16E-09	0.000125075
ENSG00000154027	1	77747737	2877	149630	rs4949655	77897688	0.547106	1.27E-08	0.000125182
ENSG00000141556	17	80709941	1765	19328	rs9892459	80729581	-0.33495	1.63E-08	0.000126299
ENSG00000089041	12	121570632	2577	-1127	rs520396	121569505	0.344703	8.79E-09	0.00012747
ENSG00000104331	8	57870493	3363	0	rs1044731	57871462	0.396333	1.77E-08	0.000127573
ENSG00000107959	10	3179923	4498	-1151	rs184205778	3178772	-0.816131	7.80E-09	0.000128195
ENSG00000165609	10	12207325	3553	107328	rs11257678	12317138	-0.389791	9.75E-09	0.000128195
ENSG00000213654	6	32158544	13780	17797	rs116753971	32177077	-0.299999	1.88E-09	0.000128589
ENSG00000111231	12	110890290	1538	-261024	rs12296821	110629266	-0.422256	1.64E-08	0.000128959
ENSG00000177981	12	48541572	3056	0	rs78730237	48542993	0.422137	7.49E-09	0.000128959
ENSG00000140263	15	45315303	2638	-44344	rs16976876	45270959	-0.370608	2.74E-08	0.000130807
ENSG00000176641	18	59475297	3449	-25294	rs58073564	59450003	-0.615672	1.78E-08	0.000130952
ENSG00000135587	6	109761967	2877	5557	rs59056467	109767931	0.51192	1.07E-08	0.000133104
ENSG00000187231	2	179966420	2707	113236	rs10439300	180087991	0.406563	9.60E-09	0.000134117
ENSG00000141380	18	23596218	3062	-13419	rs9949652	23582799	0.213483	2.72E-08	0.000134236
ENSG00000140307	15	59930262	2880	5027	rs12708458	59936383	0.399878	2.16E-08	0.000134494
ENSG00000188785	19	57901219	3426	-37937	rs28412504	57863282	0.40789	3.02E-09	0.000135068
ENSG00000153339	18	29409137	2895	113299	rs12605853	29524251	-0.268825	3.96E-08	0.000136535
ENSG00000175003	6	160542822	3018	0	rs1867351	160543123	-0.35948	1.38E-08	0.000136676
ENSG00000091262	16	16242786	1706	419902	rs4061785	16664000	-1.06832	6.05E-09	0.000138636
ENSG00000123609	2	152126980	2902	31163	rs13007728	152158552	0.250398	1.57E-08	0.000139498
ENSG00000135679	12	69201957	2863	-20479	rs7304105	69181478	-0.471608	9.57E-09	0.000139734
ENSG00000168672	8	127564688	3277	-76955	rs11988106	127487733	-0.56352	1.10E-08	0.000140656
ENSG00000147408	8	19261673	4267	291818	rs1492636	19555398	0.461263	7.14E-09	0.000140656
ENSG00000101216	20	62218956	2020	12968	rs6011922	62235050	-0.421668	4.23E-09	0.000141768
ENSG00000135047	9	90340435	3433	-1930	rs9410942	90338505	-0.352288	8.37E-09	0.000141905
ENSG00000136404	15	83776160	1642	8435	rs8037783	83784959	-0.401406	2.26E-08	0.000142753
ENSG00000268500	19	52115345	4256	16058	rs4284742	52131733	-0.487329	2.95E-09	0.000142902
ENSG00000085871	4	140586923	2519	183	rs3822045	140587414	-0.485265	2.02E-08	0.000145279
ENSG00000182923	3	134204586	3148	64647	rs9850015	134269541	0.443661	5.80E-09	0.000147042
ENSG00000254521	19	51994619	4208	5589	rs3829658	52000672	-0.52523	4.02E-09	0.000151471
ENSG00000100453	14	25100161	3442	2994	rs2273844	25103414	-0.252313	8.77E-09	0.000152446
ENSG00000136783	9	107509970	2954	308	rs3753025	107510441	-0.496803	1.66E-08	0.000153389
ENSG00000175727	12	122516629	2116	97215	rs7487292	122614387	-0.205846	1.61E-08	0.000154217
ENSG00000186431	19	55385705	2465	2439	rs67321966	55388218	0.287109	7.35E-09	0.000154385
ENSG00000163864	3	139279034	2710	112301	rs13074121	139392535	-0.511666	5.80E-09	0.000154984
ENSG00000104228	8	27142405	4073	13815	rs7813625	27159459	-0.260284	1.64E-08	0.000155287
ENSG00000166148	12	63536540	3226	253673	rs59686518	63795098	-0.574239	1.03E-08	0.000155986
ENSG00000181631	3	151044101	2890	-2588	rs3971191	151041513	-0.215933	7.31E-09	0.000157581
ENSG00000167323	11	3876933	3024	46347	rs10500589	3923986	0.5359	3.76E-09	0.00015788
ENSG00000118181	11	118886423	2755	2151	rs11602764	118888619	-0.404163	9.49E-09	0.00015788
ENSG00000005156	17	33307514	3368	95808	rs9912739	33403449	-0.519538	5.65E-09	0.000158236
ENSG00000142065	19	36825356	3225	-138413	rs57614488	36686943	0.237765	7.34E-09	0.000159521
ENSG00000118217	1	161736085	3440	127666	rs6427634	161863898	0.419204	9.32E-09	0.000164347
ENSG00000068654	2	86247340	2306	1451	rs11127012	86256097	-0.324924	1.85E-08	0.00016542
ENSG00000189337	1	14925214	3607	367645	rs4661549	15293051	-0.439518	6.08E-09	0.000166816
ENSG00000173145	10	96092984	3261	0	rs11558740	96093375	0.235368	5.16E-08	0.000168458
ENSG00000189339	1	1590991	2002	-43425	rs4369171	1547566	-0.373434	1.14E-08	0.000169124
ENSG00000163565	1	158979683	3031	0	rs2276404	158979950	0.21699	1.36E-08	0.000169124
ENSG00000140199	15	34522198	3003	108856	rs2615357	34635029	-0.17136	2.26E-08	0.00016922
ENSG00000203666	1	245133172	3179	-3710	rs2291424	245129462	0.843883	6.96E-09	0.00017199
ENSG00000242612	16	451827	1459	12334	rs1204507	464377	0.615009	1.15E-08	0.00017416
ENSG00000100554	14	67804789	2880	54761	rs10139684	67860240	0.342893	2.53E-08	0.000174326
ENSG00000272602	4	53180	1452	55134	rs61792236	108519	0.491965	5.57E-08	0.000174808
ENSG00000172403	4	119771844	3628	43457	rs11726235	119815552	0.501534	1.63E-08	0.000174808
ENSG00000111846	6	10492457	2936	41876	rs6908045;rs113761396	10534503	-0.370685	1.69E-08	0.000175555
ENSG00000113083	5	121398891	2912	15019	rs840464	121417463	0.572125	2.72E-08	0.000175639
ENSG00000138669	4	82010584	2993	54609	rs7687935	82065566	-0.570618	3.48E-08	0.000176049
ENSG00000129521	14	34393438	3102	0	rs11156819	34394733	-0.513329	8.90E-09	0.00017731
ENSG00000029364	14	69865408	2443	89069	rs60382595	69955251	-0.445789	1.24E-08	0.00017731
ENSG00000166321	10	74870134	1580	522883	rs76947623	75393208	-0.507638	1.25E-07	0.000178087
ENSG00000128805	10	49654078	1802	183818	rs3910911	49838480	0.381499	5.94E-08	0.000178087
ENSG00000103042	16	58699014	3674	-1221	rs8061814	58697793	0.456385	6.59E-09	0.000178404
ENSG00000155849	7	36893967	3500	567692	rs12667548	37463048	0.308556	1.09E-08	0.000179982
ENSG00000183091	2	152341854	3060	348157	rs16830412	152690604	-0.505168	1.65E-08	0.000181905
ENSG00000106066	7	29034848	3261	158645	rs245898	29194143	0.287392	7.30E-09	0.000182024
ENSG00000076242	3	37034824	2112	0	rs1800734	37034946	0.275162	1.18E-08	0.000185303
ENSG00000151376	11	86152151	3889	204395	rs2155033	86356877	0.373873	7.22E-09	0.000190132
ENSG00000049449	11	31837933	1857	263094	rs477838	32101281	-0.407409	2.63E-08	0.000190132
ENSG00000131944	19	33463128	3098	0	rs11084686	33463245	0.541549	8.15E-09	0.00019099
ENSG00000136045	12	108079510	3265	-64	rs744267	108079446	0.231403	1.61E-08	0.000193166
ENSG00000161179	22	21982379	1991	-16545	rs117084849	21965834	-0.507899	1.42E-08	0.000194768
ENSG00000185608	22	19419426	2866	648	rs3747064	19420778	-0.542833	1.30E-08	0.000194768
ENSG00000100280	22	29723672	2332	47770	rs79172645	29772654	0.467638	1.17E-08	0.000194768
ENSG00000138964	22	44576771	3818	-8917	rs1127721	44567854	-0.282373	7.71E-09	0.000194768
ENSG00000171928	17	18684309	1847	-2886	rs55897765	18681423	-0.261152	2.15E-08	0.000195836
ENSG00000101605	18	3066806	3387	178933	rs1055549	3246486	-0.548174	3.45E-08	0.00019671
ENSG00000176014	18	12308059	3128	116091	rs8088106	12424439	0.757751	5.68E-08	0.00019671
ENSG00000130595	11	1940937	2886	-58689	rs2048540	1882248	-0.498507	8.39E-09	0.000197108
ENSG00000187987	6	28400433	2399	-181163	rs1736904	28219270	0.688575	7.09E-08	0.0001985
ENSG00000168575	8	42273994	1749	172703	rs10958723	42448188	-0.373542	3.54E-08	0.000200037
ENSG00000170909	19	54597934	2830	-32822	rs589157	54565112	0.356649	8.52E-09	0.000201145
ENSG00000105443	19	48972290	2514	-7985	rs3107911	48964305	0.326289	9.21E-09	0.000201145
ENSG00000105248	19	4247077	1754	1866	rs7248755	4249033	-0.448775	1.35E-08	0.000205179
ENSG00000151465	10	12237966	3497	78820	rs11257678	12317138	-0.297102	1.89E-08	0.000206081
ENSG00000204084	1	38326370	2963	80971	rs28673728	38409073	-0.341845	1.17E-08	0.000206526
ENSG00000134202	1	110276555	2168	23337	rs7534034	110303128	-0.516584	1.48E-08	0.000206526
ENSG00000168300	8	52730136	3098	-15679	rs756484	52714457	0.244481	3.12E-08	0.000210166
ENSG00000140474	15	75128458	1989	13176	rs2305668	75142761	0.292824	3.63E-08	0.000214021
ENSG00000119471	9	115142218	3568	-244	rs3813856	115141974	-0.363931	1.54E-08	0.000223799
ENSG00000160208	21	45079430	3370	4873	rs4819284	45084548	-0.244076	3.92E-08	0.000225746
ENSG00000112414	6	142622992	2586	57941	rs12190271	142681409	-0.559707	2.57E-08	0.000229415
ENSG00000109320	4	103422487	3075	4531	rs3774934	103427476	0.300893	4.76E-08	0.000234044
ENSG00000169504	1	25071849	2054	-45932	rs150342303	25025917	0.375335	2.60E-08	0.00023507
ENSG00000136938	9	100745644	3340	-5520	rs4743150	100740124	0.315634	1.60E-08	0.000236523
ENSG00000168291	3	58413358	2014	1684	rs2070662	58415590	0.226629	2.08E-08	0.000239596
ENSG00000123472	1	47098410	2607	-362	rs1258072	47098048	0.33622	2.19E-08	0.000240008
ENSG00000114650	3	47455204	1601	-74705	rs2240796	47380499	-0.213266	3.86E-08	0.000241928
ENSG00000188846	3	40498784	2871	0	rs2276868	40498845	-0.188903	8.05E-09	0.000241928
ENSG00000113240	5	178029666	3416	63726	rs10516147	178094484	-0.257848	2.65E-08	0.000242341
ENSG00000085365	5	77656408	3419	-29779	rs9791076	77626629	-0.231206	4.11E-08	0.000242341
ENSG00000179295	12	112856714	1927	-377574	rs75645582	112479140	0.360528	5.16E-08	0.000249005
ENSG00000170779	14	105475911	1850	-4025	rs7151377	105471886	0.5236	2.89E-08	0.000254092
ENSG00000143799	1	226548393	3504	-4411	rs6675427	226543982	0.194451	1.53E-08	0.000254415
ENSG00000111215	12	10998449	3260	143932	rs11054138	11142481	-0.541982	3.20E-08	0.000258068
ENSG00000165322	10	32094333	3293	255628	rs61844306	32352388	-0.312543	9.04E-08	0.000258467
ENSG00000135299	6	90142890	2748	118805	rs1887585	90261899	-0.398155	1.86E-08	0.000265586
ENSG00000183255	21	46269501	3178	10668	rs1973876	46282210	0.298219	4.26E-08	0.000266918
ENSG00000041515	13	109248501	4263	-251180	rs9520849	108997321	0.434295	1.97E-08	0.000267766
ENSG00000004838	3	50378542	1468	-86925	rs9852677	50291617	0.425377	9.25E-08	0.000273602
ENSG00000197969	9	79792270	2563	-309	rs3824545	79791961	0.306239	3.35E-08	0.000277615
ENSG00000130956	9	99212484	3098	-126422	rs6479248	99086062	0.340369	2.33E-08	0.000277615
ENSG00000107263	9	134452158	2496	110930	rs61530242	134565964	-0.281169	2.44E-08	0.000277615
ENSG00000166913	20	43514318	3334	-108	rs6031848	43514210	-0.323233	1.07E-08	0.000279398
ENSG00000125868	20	17550509	3901	78306	rs6080761	17629162	0.391378	6.99E-09	0.000279398
ENSG00000086062	9	33104081	2700	15927	rs3818593	33120706	0.190923	3.35E-08	0.000279677
ENSG00000143995	2	66662533	3168	62062	rs62144050	66725062	0.399883	2.05E-08	0.00028001
ENSG00000127831	2	219283816	2112	-11522	rs921968	219272294	0.354035	3.97E-08	0.00028001
ENSG00000162980	2	152655317	3158	4920	rs7596744	152664758	-0.281812	2.75E-08	0.00028001
ENSG00000162929	2	61293069	2173	-15017	rs2564097	61278052	-0.306622	3.72E-08	0.00028001
ENSG00000163092	2	167744998	3923	257235	rs66701411	168002302	0.480611	2.08E-08	0.00028001
ENSG00000165983	10	16478943	3674	-2123	rs10904735	16476820	0.313396	4.06E-08	0.000280489
ENSG00000108244	17	39078949	2641	3306	rs1859253	39082641	0.559268	3.17E-08	0.00028274
ENSG00000139168	12	42705881	4518	-202627	rs3852592	42503254	-0.522893	2.30E-08	0.000283797
ENSG00000059377	7	139478048	2453	209725	rs8192853	139687995	-0.87058	8.13E-09	0.000287273
ENSG00000104324	8	97657456	2633	-5971	rs2575727	97651485	0.331833	4.09E-08	0.000287819
ENSG00000007047	19	45754517	2757	49410	rs344802	45804307	-0.421335	1.06E-08	0.000288389
ENSG00000181873	1	228353517	3195	-2430	rs6682260	228351087	0.784762	1.68E-08	0.000290304
ENSG00000126088	1	45477820	2199	-145	rs2236576	45477675	-0.296408	5.30E-08	0.000290304
ENSG00000221923	19	52873190	4437	7035	rs4802926	52880265	0.481815	9.04E-09	0.00029286
ENSG00000107854	10	93558070	2421	76395	rs78140521	93635041	0.315274	9.20E-08	0.000294095
ENSG00000069966	15	52413137	4027	32874	rs28409853	52447839	-0.473766	3.29E-08	0.000294283
ENSG00000128340	22	37621302	2243	0	rs9610680	37621951	0.213772	2.93E-08	0.000294442
ENSG00000203872	6	88057221	2712	-6169	rs397516	88051052	-0.423442	3.28E-08	0.000295869
ENSG00000183044	16	8768423	4616	-13461	rs72768126	8754962	0.627482	9.76E-09	0.000302475
ENSG00000065457	16	75633901	3827	171880	rs1424095	75806126	0.48219	1.27E-08	0.000302475
ENSG00000257017	16	72088492	2532	-38012	rs11864453	72050480	-0.419875	1.47E-08	0.000302475
ENSG00000196502	16	28616518	1583	-24763	rs72622207	28591755	0.511721	3.44E-08	0.000302475
ENSG00000169682	16	28986094	1395	2085	rs8045689	28988269	-0.537287	4.29E-08	0.000302475
ENSG00000114850	3	156257930	2840	1402	rs6795731	156262460	-0.22953	2.20E-08	0.000302954
ENSG00000180481	12	75784851	3142	0	rs11180483	75785100	-0.594184	2.49E-08	0.0003087
ENSG00000169629	2	113127670	2391	80232	rs6715349	113208021	0.434381	3.30E-08	0.000311925
ENSG00000064201	11	2323244	3022	-2360	rs1501466	2320884	0.468914	1.08E-08	0.000316014
ENSG00000153406	16	4511682	2461	28925	rs9929475	4540885	-0.38719	2.23E-08	0.000317086
ENSG00000103051	16	70514473	1951	102050	rs61191728	70617097	-0.426147	2.94E-08	0.000317086
ENSG00000174574	1	39456896	2562	-4329	rs74067028	39452567	0.523652	2.00E-08	0.000317971
ENSG00000132823	20	42825137	2373	176	rs1971447	42826555	0.312484	1.29E-08	0.00031935
ENSG00000130775	1	28199055	1493	13096	rs11247705	28212272	-0.258889	9.96E-08	0.000319623
ENSG00000116793	1	114239825	1699	25144	rs1230642	114265491	0.380993	5.16E-08	0.000319623
ENSG00000170242	11	11862971	3918	105643	rs72857637	11969414	-0.243386	5.88E-09	0.000321343
ENSG00000163682	4	39455745	3755	26839	rs2260645	39482684	-0.322783	3.98E-08	0.000322644
ENSG00000078237	12	4430372	3254	-31322	rs3217860	4399050	-0.471452	2.89E-08	0.000325852
ENSG00000184613	12	44902059	2717	448563	rs12303239	45351330	-0.328217	5.98E-08	0.00032687
ENSG00000110218	11	93862095	3407	-75	rs4753126	93862020	0.404275	2.01E-08	0.000328182
ENSG00000114744	3	149456258	2993	13413	rs73005757	149472918	0.41292	1.69E-08	0.000329182
ENSG00000127948	7	75544398	1701	61612	rs13240755	75606109	0.262078	7.28E-08	0.000333279
ENSG00000104320	8	90945565	2616	55089	rs1805803	91002929	-0.273429	8.11E-08	0.000336424
ENSG00000196867	19	57050318	3529	29402	rs12979383	57079997	0.527421	1.27E-08	0.00033838
ENSG00000123739	4	110631146	4313	14240	rs11728699	110649891	0.183419	4.36E-08	0.000339111
ENSG00000155093	7	157331751	3128	-41006	rs73181238	157290745	0.632934	2.83E-08	0.000344057
ENSG00000135093	12	109460895	2718	26752	rs55795364	109487724	-0.68306	5.10E-08	0.000350957
ENSG00000164535	7	6448761	3003	-38233	rs4724800	6410528	0.452749	3.54E-08	0.000351539
ENSG00000177409	7	92759369	2077	10437	rs12666302	92775741	-0.256174	4.91E-08	0.000351539
ENSG00000064652	5	122181145	2788	134121	rs3776182	122315509	0.844369	7.25E-08	0.000353637
ENSG00000119139	9	71736181	2239	85463	rs7045103	71821744	0.394944	4.55E-08	0.000354281
ENSG00000151883	5	49961734	2090	-324981	rs10940235	49636753	-0.246051	1.09E-07	0.00035661
ENSG00000101470	20	44451854	3298	-47207	rs6124741	44404647	-0.37301	1.76E-08	0.000356635
ENSG00000242372	20	33866711	2171	13137	rs111916968	33880146	0.356307	4.24E-08	0.000356635
ENSG00000119397	9	123850575	1739	0	rs10818503	123850770	0.226056	5.90E-08	0.00035838
ENSG00000145428	4	154631278	2966	95669	rs872452	154727310	0.479909	5.71E-08	0.000358621
ENSG00000121691	11	34460473	3053	26571	rs4756148	34487197	-0.305322	1.97E-08	0.000361396
ENSG00000073969	17	44668036	1270	-231545	rs142995394	44436491	-0.410245	7.81E-08	0.000364814
ENSG00000011485	19	46850252	2328	-446	rs4802307	46849806	-0.589683	1.72E-08	0.000364903
ENSG00000268533	19	57905552	3430	24665	rs12982691	57930256	0.66878	1.61E-08	0.000364903
ENSG00000125703	1	63249807	3040	98660	rs7535496	63348556	0.290881	2.87E-08	0.000367101
ENSG00000157551	21	39628664	3465	-43013	rs2836191	39585651	0.314013	6.25E-08	0.000368076
ENSG00000104731	16	87741419	3890	22586	rs9934565	87764267	0.314056	1.12E-08	0.000368504
ENSG00000011007	1	24069646	2147	-14846	rs1737362	24054800	0.27932	4.38E-08	0.000368522
ENSG00000221926	17	15531275	2885	60367	rs12451417	15592879	0.542896	2.83E-08	0.000371492
ENSG00000203896	20	62367996	1860	6325	rs1058319	62374389	0.276722	2.42E-08	0.000372372
ENSG00000100526	14	54863674	2691	-97	rs2235961	54863577	0.304485	2.96E-08	0.000372543
ENSG00000198270	12	112369087	1634	-94346	rs7953874	112274741	0.31471	8.67E-08	0.000373504
ENSG00000170464	5	138745893	1282	25212	rs3923059	138775173	-0.42971	1.67E-07	0.000380482
ENSG00000151150	10	61786057	2937	696883	rs7919274	62486467	-0.409808	1.10E-07	0.000384299
ENSG00000124406	4	42410391	4128	251593	rs1471265	42666623	0.395284	4.20E-08	0.000387295
ENSG00000071127	4	10075965	4607	0	rs9732	10076658	0.380002	4.26E-08	0.000387295
ENSG00000006125	17	33914294	2689	-1890	rs321618	33912404	0.234549	3.72E-08	0.000388827
ENSG00000103522	16	27413484	3024	44119	rs3093378	27458058	-0.36409	2.32E-08	0.000389221
ENSG00000067057	10	3109713	4542	27546	rs2388594	3137445	0.350338	4.35E-08	0.000389619
ENSG00000177465	14	74058411	3042	17674	rs12590145	74076794	0.387043	3.89E-08	0.00039884
ENSG00000178445	9	6532465	3907	98542	rs934855	6631702	0.499752	2.58E-08	0.000399116
ENSG00000169085	8	67405444	1287	-23825	rs2465990	67381619	-0.453667	1.80E-07	0.000403512
ENSG00000149262	11	77589767	2889	111688	rs3819256	77701861	0.407634	4.25E-08	0.00040818
ENSG00000170545	12	51638343	2570	0	rs60782430	51638813	0.610364	4.73E-08	0.000409539
ENSG00000176623	8	87484580	2811	-58571	rs17608967	87426009	-0.269338	7.55E-08	0.00040978
ENSG00000182117	15	34633915	2878	0	rs1045238	34634124	0.240479	6.98E-08	0.000412012
ENSG00000136048	12	102271130	3106	32035	rs78864000	102303733	-0.338284	2.60E-08	0.00041226
ENSG00000011021	1	11866154	2460	16226	rs55994631	11882632	0.36579	4.47E-08	0.000417601
ENSG00000133059	1	205111634	2539	96151	rs1172140	205213024	0.39477	3.81E-08	0.000417601
ENSG00000134007	14	70989076	3121	70782	rs2018131	71062432	-0.51102	4.11E-08	0.000422295
ENSG00000023608	14	62229076	3031	-145	rs61451382	62228931	0.365132	3.12E-08	0.000422295
ENSG00000118514	6	135238529	3115	25612	rs4646871	135265617	-0.476455	4.65E-08	0.00042263
ENSG00000163590	3	160473391	3425	30775	rs116445955	160505270	-0.431937	2.87E-08	0.000422646
ENSG00000118200	1	200708908	3757	-8534	rs10753880	200700374	-0.47403	1.83E-08	0.000422997
ENSG00000127463	1	19542159	3542	-136875	rs2146865	19405284	-0.298139	2.71E-08	0.000422997
ENSG00000111875	6	119215385	2985	-19598	rs141536065	119195787	-0.32452	6.35E-08	0.000426234
ENSG00000104231	8	82613958	3451	-63278	rs2975938	82550680	-0.27859	8.19E-08	0.000426799
ENSG00000130726	19	59055837	1531	14916	rs61022167	59071380	0.240156	5.03E-08	0.000432592
ENSG00000124788	6	16299344	3114	437597	rs1144700	16744687	-0.32859	3.87E-08	0.000435939
ENSG00000138685	4	123747864	1990	109	rs2922979	123748616	-0.529731	1.28E-07	0.000437229
ENSG00000079277	1	47023091	2544	11171	rs1054743	47035643	0.439815	4.25E-08	0.000438417
ENSG00000080573	19	10070238	3187	45791	rs11085532	10117024	0.42827	2.67E-08	0.000441049
ENSG00000157985	2	236402734	3041	252033	rs3738996	236655526	0.409475	3.44E-08	0.00044125
ENSG00000262655	11	13984237	3002	-21873	rs7120733	13962364	-0.517476	3.83E-08	0.000446188
ENSG00000131379	3	14716607	3791	-3486	rs11717411	14713121	-0.767616	1.59E-08	0.000446593
ENSG00000138395	2	202655185	1984	-2630	rs12468196	202652555	0.480088	6.95E-08	0.000447887
ENSG00000130560	9	138824816	2245	5775	rs62582965	138831136	0.307005	5.93E-08	0.000453369
ENSG00000196152	9	130186654	2356	-15823	rs62579724	130170831	0.297616	6.89E-08	0.000453369
ENSG00000055147	5	153369689	3287	-11463	rs17115481	153358226	-0.58579	4.36E-08	0.000454415
ENSG00000278311	17	34900738	2367	4462	rs9906189	34905408	-0.575108	3.21E-08	0.000456138
ENSG00000002016	12	1021244	2961	21216	rs10849594	1043834	-0.753102	4.13E-08	0.000456449
ENSG00000109762	4	186125392	3577	37722	rs7655203	186163343	0.255898	5.70E-08	0.000457336
ENSG00000124523	6	13574762	2963	1277	rs2804927	13576133	-0.257265	4.40E-08	0.000463193
ENSG00000073737	2	169921300	3536	38813	rs7566044	169960422	0.334596	3.72E-08	0.000465723
ENSG00000125611	2	113342019	2431	-22833	rs7586668	113319186	-0.492675	6.99E-08	0.000469084
ENSG00000167244	11	2150343	2815	13528	rs2239681	2167981	-0.527503	2.43E-08	0.000469219
ENSG00000133328	11	63320243	1987	-46123	rs12272556	63274120	0.586306	6.19E-08	0.000469219
ENSG00000198740	17	47371928	2227	-18125	rs77671147	47353803	0.182039	4.18E-08	0.000469797
ENSG00000175387	18	45335329	2700	7418	rs79287778	45375739	-0.215738	1.94E-07	0.000470307
ENSG00000070831	1	22379162	2865	-8097	rs10917130	22371065	0.228528	3.87E-08	0.000472456
ENSG00000166979	21	33784690	2805	-903	rs55654110	33783787	-0.712716	9.95E-08	0.000476005
ENSG00000161016	8	146015155	840	-1356	rs11784860	146013799	-0.249312	3.86E-07	0.000486578
ENSG00000133116	13	33590572	3392	69447	rs566814	33660844	-0.512138	4.15E-08	0.000490221
ENSG00000177685	11	827579	2394	-19322	rs74994211	808257	-0.434709	3.99E-08	0.000494401
ENSG00000174132	5	99871010	2502	137997	rs17158415	100009665	-0.385963	1.85E-07	0.000498358
ENSG00000147576	8	67344722	1248	20771	rs55878528	67365581	0.258282	2.89E-07	0.000504369
ENSG00000197860	5	64961756	2778	0	rs2292152	64965778	0.318928	1.49E-07	0.000506803
ENSG00000197442	6	136878186	3138	224398	rs9494568	137103354	0.311153	6.97E-08	0.000510107
ENSG00000151715	11	129685715	2778	-16550	rs691675	129669165	0.644985	1.63E-08	0.000515999
ENSG00000181744	3	143690641	3106	-31707	rs7650459	143658934	0.322119	3.68E-08	0.000527802
ENSG00000172671	10	46110950	1796	7353	rs12764555	46119372	0.417776	2.91E-07	0.000528642
ENSG00000100596	14	77972341	3863	40860	rs741850	78019606	-0.413933	3.43E-08	0.000529828
ENSG00000155465	14	23242432	3303	23518	rs4982673	23266443	-0.281928	5.07E-08	0.000529828
ENSG00000180537	6	13925099	2948	18701	rs9382713	13943955	0.438042	4.71E-08	0.000530182
ENSG00000021355	6	2832567	3223	25440	rs381854	2859686	0.32036	5.00E-08	0.000530182
ENSG00000282988	6	26196983	2453	0	rs41266801	26197493	-0.376825	9.74E-08	0.000533971
ENSG00000137267	6	3153904	3198	-78351	rs2326173	3075553	0.497758	7.16E-08	0.000533971
ENSG00000164823	8	90914088	2640	38894	rs6985793	90953247	0.298322	1.77E-07	0.000536134
ENSG00000145604	5	36152092	3831	11039	rs27129	36163411	0.33836	8.23E-08	0.00053638
ENSG00000101290	20	5107433	3397	33382	rs6116667	5141177	-0.493397	2.91E-08	0.000541951
ENSG00000197766	19	859644	1788	20858	rs1683565	880602	0.623162	3.30E-08	0.000544621
ENSG00000117009	1	241695435	3866	0	rs3819976	241695792	-0.453236	3.32E-08	0.000546762
ENSG00000164347	5	74017030	3173	12730	rs13164140	74030338	-0.405697	1.11E-07	0.000549171
ENSG00000181722	3	114033349	2030	636484	rs10222496	114694757	0.277124	7.18E-08	0.000556154
ENSG00000120896	8	22409209	3412	8947	rs76717604	22418482	0.80231	4.53E-08	0.00055851
ENSG00000164344	4	187148557	3507	-42008	rs4301157	187106549	0.457567	7.20E-08	0.000558625
ENSG00000204472	6	31582962	10405	91079	rs150936079	31674210	-0.43135	1.50E-08	0.000560394
ENSG00000129657	17	75084832	3275	52863	rs633672	75137894	0.214508	3.70E-08	0.000566395
ENSG00000174080	11	66330935	1765	3830	rs2242663	66335308	0.50257	5.87E-08	0.000566898
ENSG00000141127	17	18759613	1885	4335	rs1037036	18764077	-0.214987	1.19E-07	0.000573069
ENSG00000139324	12	88536074	1684	16393	rs146360481	88552657	0.484505	2.56E-07	0.000575113
ENSG00000176024	19	52430474	4379	-51926	rs10423027	52378548	0.495258	2.47E-08	0.000576157
ENSG00000145734	5	70751443	1373	42065	rs13175174	70793981	-0.115974	3.85E-07	0.000586987
ENSG00000164414	6	88182644	2722	201143	rs2754248	88383880	0.29237	9.17E-08	0.000593399
ENSG00000032742	13	21141209	2244	157	rs9550662	21141552	0.377125	1.43E-07	0.00059424
ENSG00000136068	3	57994128	2018	-3133	rs7639556	57990995	-0.417264	9.86E-08	0.000599047
ENSG00000151470	4	130014473	3990	20187	rs189235	130035370	-0.348494	4.12E-08	0.000601591
ENSG00000168872	16	70380733	1977	44095	rs6499312	70425046	-0.643423	5.90E-08	0.000603044
ENSG00000141873	19	2732203	2442	-17483	rs8737	2714720	0.380196	4.69E-08	0.00060537
ENSG00000104714	8	614201	3552	-28332	rs35170578	585869	-0.4445	4.02E-08	0.000608924
ENSG00000115750	2	9983484	3254	0	rs2303914	9983686	0.270447	6.48E-08	0.000611928
ENSG00000119888	2	47596288	1842	-11553	rs62138459	47584735	0.39533	7.84E-08	0.000611928
ENSG00000085982	2	234384167	3251	89086	rs112852283	234475235	-0.653357	6.65E-08	0.000622337
ENSG00000064419	7	128594235	2447	117286	rs55670991	128712725	-0.610644	1.14E-07	0.000624608
ENSG00000166997	7	99717237	1474	-24159	rs12267	99693078	-0.368976	1.82E-07	0.000624608
ENSG00000070476	3	126156445	3888	-1811	rs3817526	126154634	-0.253976	5.28E-08	0.000629987
ENSG00000143748	1	224415037	3688	67048	rs3767725	224482420	-0.455581	4.58E-08	0.000632218
ENSG00000109436	4	141541920	2455	166243	rs17006430	141710314	0.312827	1.37E-07	0.000639274
ENSG00000109929	11	121163163	2474	525	rs74900182	121164050	0.774931	4.42E-08	0.000640478
ENSG00000213066	6	167412671	3963	93272	rs73039162	167506274	0.480678	6.44E-08	0.000640614
ENSG00000089006	20	17922242	3639	8044	rs3736771	17931095	-0.321307	3.24E-08	0.000649457
ENSG00000101158	20	57556264	2176	62363	rs3761257	57618787	-0.500161	2.78E-08	0.000649457
ENSG00000101190	20	61472468	2683	148798	rs150407001	61622247	0.902348	4.84E-08	0.000649457
ENSG00000054282	1	243419359	2680	8610	rs12741781	243428152	0.364362	7.91E-08	0.000650359
ENSG00000206531	3	112534557	3434	26569	rs2087284	112561391	0.536432	4.69E-08	0.0006519
ENSG00000133026	17	8377524	2381	51458	rs12449498	8430724	0.312515	4.37E-08	0.00065404
ENSG00000137492	11	76061001	2625	34592	rs2851461	76098430	-0.161181	5.11E-08	0.000662794
ENSG00000170142	3	23847395	4151	-11017	rs139317469	23836378	0.466403	1.16E-08	0.000665989
ENSG00000198466	19	58361226	2905	0	rs28374851	58361328	-0.395864	4.41E-08	0.000666902
ENSG00000082258	2	135676396	2936	270	rs3769028	135676852	0.193176	9.80E-08	0.000667217
ENSG00000183347	1	89829618	2964	-7928	rs4658344	89821690	0.540801	9.42E-08	0.000683649
ENSG00000109790	4	39046660	4071	-7973	rs2566098	39038687	0.403312	9.51E-08	0.000687692
ENSG00000134317	2	10091828	3503	2336	rs3828262	10094318	-0.459311	7.04E-08	0.000688149
ENSG00000178252	3	49044496	801	430191	rs35115732	49475155	0.502625	5.44E-07	0.000692741
ENSG00000082701	3	119540171	3156	146010	rs7611736	119691712	0.214248	4.90E-08	0.000692741
ENSG00000133657	3	194123404	4201	-552	rs3755619	194122852	0.467734	3.84E-08	0.000694342
ENSG00000172113	3	48334755	947	1880	rs4479622	48338173	-0.555651	5.98E-07	0.000694342
ENSG00000122557	7	35672270	3547	945	rs10230338	35674406	0.309889	9.75E-08	0.00070233
ENSG00000169026	4	675619	2576	27648	rs4690187	703813	-0.349651	1.47E-07	0.000709833
ENSG00000163584	3	170582665	2954	0	rs13063927	170582888	0.27572	6.55E-08	0.000712859
ENSG00000170889	19	54704611	2852	16140	rs3745410	54720896	-0.293325	3.97E-08	0.000714057
ENSG00000110075	11	68228200	2190	40719	rs10896331	68269014	0.206833	7.63E-08	0.000718752
ENSG00000182472	19	39221200	2847	-39423	rs78104829	39181777	-0.474338	4.30E-08	0.000718996
ENSG00000141959	21	45719935	3219	30273	rs2070573	45750346	0.262264	1.60E-07	0.000719189
ENSG00000137944	1	89401457	2928	39714	rs12120164	89441642	-0.41112	1.23E-07	0.000720613
ENSG00000164587	5	149822754	3939	19727	rs2545345	149843643	-0.140979	9.05E-08	0.000727787
ENSG00000083444	1	11994811	2295	64500	rs2295281	12059412	-0.313595	8.74E-08	0.000728227
ENSG00000066926	18	55215516	2675	39451	rs34886602	55257529	-0.373833	3.82E-07	0.000729724
ENSG00000101298	20	1246961	2995	18036	rs6041121	1265077	0.447193	3.49E-08	0.000730214
ENSG00000118705	20	35807450	1457	-93968	rs140887537	35713482	0.297468	1.16E-07	0.000730214
ENSG00000172594	6	123110195	3302	-78892	rs9490528	123031303	-0.426418	8.63E-08	0.000731725
ENSG00000136504	17	47865918	2250	-700682	rs11657661	47165236	-0.375554	7.71E-08	0.000734982
ENSG00000125534	20	62152078	2216	-6914	rs417635	62145164	0.370817	1.07E-07	0.000738927
ENSG00000132801	20	44486257	3304	17684	rs58173141	44504303	0.623782	7.88E-08	0.000738927
ENSG00000124785	6	5998233	3382	-9484	rs2038640	5988749	0.430695	6.36E-08	0.000741072
ENSG00000167363	17	80693452	1769	246	rs3848403	80693899	-0.482864	1.40E-07	0.000743177
ENSG00000132970	13	27131841	3215	10334	rs9581706	27142290	0.347891	7.91E-08	0.000754523
ENSG00000176871	12	118470500	3196	29435	rs4128858	118501598	-0.354816	6.72E-08	0.000766767
ENSG00000110723	11	108376159	2327	63767	rs2846416	108449369	-0.421435	9.42E-08	0.000777183
ENSG00000074527	12	96051584	3422	146682	rs11108276	96199680	0.518087	7.51E-08	0.000779607
ENSG00000078043	18	44383188	2682	-4504	rs557089	44378684	0.335953	3.81E-07	0.000780679
ENSG00000177990	12	63952694	3150	146439	rs2908046	64100881	-0.37273	1.29E-07	0.000783874
ENSG00000198894	14	77564441	3717	11351	rs75351083	77576055	0.545342	7.48E-08	0.000784029
ENSG00000152705	5	134303597	2452	139	rs77577000	134303918	1.15586	2.60E-07	0.000801898
ENSG00000137509	11	82534545	3151	87995	rs79645521	82624159	0.554516	8.20E-08	0.000812517
ENSG00000137767	15	45926939	2677	2118	rs12594997	45929424	-0.182192	2.08E-07	0.000817937
ENSG00000167210	18	44056936	3045	117370	rs328144	44174553	-0.521877	2.88E-07	0.000824144
ENSG00000169914	1	20209007	3291	36481	rs7531863	20245708	0.484441	7.55E-08	0.000825288
ENSG00000103342	16	11961986	4844	75423	rs10468251	12042451	-0.400513	3.14E-08	0.00082617
ENSG00000198380	2	69546913	3002	-5520	rs10172794	69541393	-0.322795	8.15E-08	0.000838937
ENSG00000142046	19	41856817	1658	56160	rs11083619	41913267	-0.258977	1.12E-07	0.000840549
ENSG00000124564	6	25845085	2850	22700	rs1184804	25868226	0.429888	1.59E-07	0.000846538
ENSG00000198919	3	108308530	2388	145335	rs12494937	108454021	-0.383849	1.53E-07	0.000852431
ENSG00000150995	3	4535033	5059	8174	rs11130036	4543463	-0.374005	2.35E-08	0.000852431
ENSG00000010292	12	6602546	2674	17175	rs7358768	6620495	-0.36188	9.52E-08	0.000853019
ENSG00000151176	12	113796372	3315	-2412	rs7953951	113793960	0.348952	9.64E-08	0.000854052
ENSG00000041802	3	194361518	4044	38226	rs80006830	194401202	0.525897	5.13E-08	0.000858855
ENSG00000066468	10	123237849	4238	-30551	rs55896038	123207298	-0.428432	3.84E-08	0.000869555
ENSG00000189298	6	28317692	2387	-959277	rs79928864	27358415	0.707639	9.03E-07	0.000871834
ENSG00000133794	11	13299346	3415	2405	rs72867447	13301875	-0.383199	7.80E-08	0.000878455
ENSG00000166788	11	18101840	3078	194	rs10500831	18102232	-0.354982	9.20E-08	0.000878455
ENSG00000101361	20	2632792	2843	11953	rs6132899	2645262	0.266099	6.61E-08	0.000888809
ENSG00000153048	16	8946800	4510	-314	rs28440030	8946486	0.449553	4.15E-08	0.000903648
ENSG00000123297	12	58176373	3228	-1172	rs11172335	58175201	-0.311177	1.40E-07	0.000904781
ENSG00000135298	6	69345260	2343	-10968	rs2585619	69334292	-0.800595	4.78E-07	0.000910268
ENSG00000137411	6	30881983	9975	19058	rs3131786;rs115617722	30901872	-0.494479	4.18E-08	0.000910268
ENSG00000109171	4	48343340	2306	2740	rs9992736	48346885	-0.331447	3.61E-07	0.000922167
ENSG00000130518	19	18367909	1906	15123	rs12461261	18384039	-0.355737	9.06E-08	0.000924773
ENSG00000162869	2	48667909	2708	-560466	rs72811513	48107443	0.490849	6.00E-08	0.000934625
ENSG00000143919	2	44589090	3280	-141127	rs10176908	44447963	0.347804	6.17E-08	0.000935551
ENSG00000108384	17	56769935	1516	377878	rs62084387	57148027	0.458624	3.00E-07	0.000943545
ENSG00000178719	8	145064269	1856	-857	rs11784833	145063412	-0.269819	2.83E-07	0.00094675
ENSG00000065802	2	239335466	3707	-5730	rs563282	239329736	0.319621	9.80E-08	0.000949388
ENSG00000188690	10	127477148	3180	5190	rs41315014	127482764	-0.276585	1.50E-07	0.000954003
ENSG00000116514	1	33402047	1720	41491	rs59669045	33444351	0.228826	1.84E-07	0.000956307
ENSG00000146918	7	158424006	3157	9507	rs12670677	158433916	0.439305	1.17E-07	0.000958406
ENSG00000204160	1	27153202	1302	-133190	rs4466675	27020012	0.274926	2.22E-07	0.000963342
ENSG00000158747	1	19969727	3479	-16395	rs11804596	19953332	0.807719	8.39E-08	0.000993745
ENSG00000183696	7	48128242	4009	-16409	rs2708870	48111833	-0.265083	1.18E-07	0.000997544
ENSG00000156689	11	58601539	3168	-34024	rs7939045	58567515	0.815332	1.87E-07	0.001001408
ENSG00000074266	11	85955587	3488	2375	rs4944562	85958760	-0.347126	1.08E-07	0.001001408
ENSG00000075223	7	80371855	3433	3143	rs3823476	80377766	-0.477271	1.34E-07	0.001006256
ENSG00000197008	7	64254804	3868	2243	rs4718113	64257192	0.267567	2.41E-07	0.001006256
ENSG00000111860	6	118781936	3027	293648	rs9489520	119080379	-0.257871	1.71E-07	0.001019596
ENSG00000116497	1	33283044	1645	3284	rs61800868	33286484	-0.386066	2.62E-07	0.001025564
ENSG00000136935	9	127640637	2269	-22883	rs35176761	127617754	-0.470519	2.12E-07	0.00102703
ENSG00000137393	6	18387582	2564	24608	rs6931433	18412469	0.335041	2.35E-07	0.001036053
ENSG00000163412	3	71724568	2293	35558	rs1521352	71769437	0.420612	6.36E-08	0.001047401
ENSG00000092439	15	50849356	2681	24625	rs8042919	50878630	-0.233416	2.99E-07	0.001047992
ENSG00000276045	12	122064456	2453	-1863	rs35989686	122062593	0.223783	2.30E-07	0.001048435
ENSG00000159840	7	143078174	1286	4032	rs71552657	143082534	-0.22694	5.17E-07	0.001050256
ENSG00000142494	17	19436776	1566	118841	rs1004490	19555725	0.462808	3.36E-07	0.001053267
ENSG00000116830	1	117602926	2094	-2881	rs2477725	117600045	-0.53904	1.10E-07	0.001063102
ENSG00000174021	1	84964009	3456	1193	rs7555773	84965424	0.494058	8.89E-08	0.001063102
ENSG00000120942	1	11333264	2625	10142	rs727974	11344259	-0.548879	9.90E-08	0.001063102
ENSG00000157191	1	16767168	2254	19580	rs279024	16786928	-0.26731	2.60E-07	0.001063102
ENSG00000204710	11	64937626	2091	66577	rs564476	65004309	0.502715	1.22E-07	0.001065142
ENSG00000198130	2	191068648	2617	112752	rs291464	191182710	0.27109	1.84E-07	0.001074606
ENSG00000104450	8	101170135	1850	35359	rs2514713	101205705	-0.432586	4.89E-07	0.001079744
ENSG00000164930	8	104310662	3445	34980	rs1403294	104345778	-0.751345	2.84E-07	0.001079744
ENSG00000196154	1	153516090	2502	-565	rs743687	153515525	-0.356788	2.64E-07	0.001096747
ENSG00000161944	17	7004642	2876	11180	rs425694	7016239	-0.419184	8.43E-08	0.001098995
ENSG00000131446	5	180211783	2618	0	rs2070925	180218820	0.274093	2.50E-07	0.001105234
ENSG00000119121	9	77337412	3092	108860	rs11144108	77448522	-0.417013	1.49E-07	0.001109433
ENSG00000178075	3	113557266	2584	20472	rs35337873	113578255	-0.457898	1.18E-07	0.001113396
ENSG00000186448	3	44666512	2282	1402	rs9814256	44668037	0.566167	1.10E-07	0.001117967
ENSG00000165244	9	99148224	3069	-57215	rs10990535	99091009	0.296737	1.92E-07	0.001123563
ENSG00000145476	4	187112675	3554	-12823	rs4861705	187099852	0.409463	2.06E-07	0.001126567
ENSG00000197548	3	11314103	3322	58035	rs2606750	11372151	0.230534	7.58E-08	0.001128285
ENSG00000127528	19	16435629	3141	3581	rs4808046	16439390	-0.189194	1.41E-07	0.001131865
ENSG00000183060	15	100267611	4479	5174	rs6598265	100275110	0.355112	1.52E-07	0.001134349
ENSG00000138074	2	27422456	1869	-7579	rs1659701	27414877	0.40104	3.24E-07	0.001136618
ENSG00000196730	9	90112144	3373	55023	rs62563493	90167240	0.356274	1.34E-07	0.001141331
ENSG00000164022	4	107236854	2007	0	rs6856408	107236868	-0.239196	6.98E-07	0.00114172
ENSG00000100504	14	51324610	3120	74079	rs12432519	51398966	0.217968	1.13E-07	0.001153876
ENSG00000077935	22	45740340	3376	81418	rs1022478	45821956	-0.528701	6.87E-08	0.00116155
ENSG00000089818	12	8234808	2466	-25907	rs4883479	8208901	0.46572	2.33E-07	0.001162991
ENSG00000188906	12	40618877	3372	-56864	rs728623	40562013	-0.236165	2.35E-07	0.001162991
ENSG00000263528	1	206643839	1571	0	rs17020312	206643973	0.447417	2.66E-07	0.0011649
ENSG00000119392	9	131266980	2170	-32489	rs117509466	131234491	0.686917	2.90E-07	0.001168349
ENSG00000214413	10	112658489	3621	105396	rs6585028	112765680	0.373788	2.74E-07	0.001168649
ENSG00000008311	7	121716188	2886	69941	rs76325511	121786602	-0.919105	2.97E-07	0.001170212
ENSG00000122679	7	45197391	2664	56762	rs1294874	45254247	0.490627	2.98E-07	0.001170894
ENSG00000130429	7	98972299	1747	4642	rs74552228	98977046	0.310515	3.37E-07	0.001170894
ENSG00000107669	10	123499937	4313	173289	rs7077302	123676662	0.468048	1.42E-07	0.0011759
ENSG00000006744	17	12895709	4245	0	rs2523	12895815	0.345055	8.30E-08	0.001181014
ENSG00000040199	16	71678828	2121	-53208	rs72797794	71625620	0.216243	1.67E-07	0.001182271
ENSG00000171310	12	104850747	4443	132151	.	104983458	0.515252	1.05E-07	0.001183417
ENSG00000153130	4	141178441	2542	98161	rs10009892	141276725	-0.297423	3.22E-07	0.001189363
ENSG00000117298	1	21543741	2805	113062	rs35536249	21659686	-0.319954	1.61E-07	0.001204291
ENSG00000125124	16	56518298	3554	-37016	rs4784669	56481282	-0.5576	3.16E-08	0.001205551
ENSG00000240065	6	32811914	9894	10218	rs1351383	32822269	0.226281	1.08E-07	0.001208651
ENSG00000118961	2	20883775	2954	17164	rs7599471	20904018	0.377482	1.74E-07	0.001226963
ENSG00000162078	16	2880171	1585	-8616	rs10641	2871555	0.401409	2.30E-07	0.001229879
ENSG00000114166	3	20081516	3234	27629	rs2929394	20109901	0.34054	9.01E-08	0.001230062
ENSG00000120899	8	27169000	4080	42684	rs2322599	27211910	0.126207	2.23E-07	0.001230421
ENSG00000129515	14	35030301	2891	21589	rs57338661	35053970	-0.232808	1.53E-07	0.001254896
ENSG00000020922	11	94148745	3344	77910	rs2509943	94231257	-0.286965	1.13E-07	0.001266819
ENSG00000184619	17	8271956	2330	27938	rs7223462	8301642	0.448604	1.26E-07	0.001270782
ENSG00000172296	20	12989643	3197	-85402	rs183114	12904241	0.552882	1.39E-07	0.001272423
ENSG00000182463	20	51588947	3168	-100	rs74963256	51588847	0.504781	1.38E-07	0.001272423
ENSG00000088970	20	21106625	2333	-8306	rs6047259	21098319	-0.302317	2.72E-07	0.001272423
ENSG00000101188	20	61340190	2769	28923	rs3787531	61370196	0.497679	1.19E-07	0.001272423
ENSG00000078747	20	32951042	1671	-23535	rs1205335	32927507	-0.263612	4.85E-07	0.001272423
ENSG00000115129	2	24300304	2594	36963	rs10865262	24337594	0.432358	2.61E-07	0.001287176
ENSG00000141027	17	15932472	2337	264736	rs80106814	16200533	-0.18079	1.89E-07	0.00128858
ENSG00000170322	11	129734366	2764	-22347	rs10894152	129712019	-0.47257	1.24E-07	0.001290371
ENSG00000196352	1	207494854	2229	-438	rs2564978	207494416	0.247711	1.82E-07	0.00129662
ENSG00000162836	1	147114035	1698	12097	rs6674938	147131465	0.372641	3.08E-07	0.001299683
ENSG00000188227	19	37998043	3365	-9246	rs7255952	37988797	0.638168	1.09E-07	0.00130088
ENSG00000074695	18	56995056	3667	23842	rs1984357	57022203	0.213886	5.30E-07	0.001304797
ENSG00000172890	11	71164156	2700	-3155	rs75751785	71161001	0.556889	1.35E-07	0.001313658
ENSG00000141580	17	80572439	1982	7165	rs67700393	80581066	0.45622	3.50E-07	0.001324053
ENSG00000175711	17	80901668	1695	99154	rs9890149	81001079	-0.325665	3.08E-07	0.001324053
ENSG00000163069	4	52886873	1418	0	rs225163	52888499	0.35042	1.33E-06	0.001327442
ENSG00000160194	21	44313376	3821	10229	rs4148974	44323720	-0.9752	2.80E-07	0.001328818
ENSG00000076248	12	109535380	2625	-2313	rs1642030	109533067	-0.568801	2.98E-07	0.00133048
ENSG00000186891	1	1138889	1455	0	rs3819001	1138913	-0.495398	2.68E-07	0.001330509
ENSG00000160209	21	45138976	3474	33366	rs2010795	45172628	0.286449	3.61E-07	0.001337695
ENSG00000075240	22	47016300	2560	-24901	rs6008927	46991399	0.34242	1.76E-07	0.001345858
ENSG00000265817	8	95444176	2509	70120	rs2099788	95515004	0.353027	4.13E-07	0.001348974
ENSG00000076641	8	81880046	2010	158687	rs7823749	82047828	0.531192	6.54E-07	0.001348974
ENSG00000121742	13	20796111	2878	252493	rs7329823	21050127	-0.600441	4.21E-07	0.001354612
ENSG00000070731	17	74561462	2791	32707	rs11077841	74595060	-0.487213	1.35E-07	0.001355017
ENSG00000198586	2	171847334	2911	197770	rs58712847	172048236	-0.156954	1.78E-07	0.001355835
ENSG00000132623	20	10015690	3245	194	rs41275624	10016175	-0.466688	1.30E-07	0.001361568
ENSG00000183955	12	123868321	1781	-51059	rs7311304	123817262	-0.378912	5.25E-07	0.001363961
ENSG00000163041	1	226249553	3562	16234	rs4271181	226266029	-0.230183	1.41E-07	0.001365614
ENSG00000159921	9	36214439	2282	-25862	rs3758233	36188577	-0.298854	1.61E-07	0.001368787
ENSG00000111144	12	96394607	3224	-370	rs58605745	96394237	-0.350713	2.07E-07	0.00137072
ENSG00000065000	19	2100988	2164	4066	rs8100122	2106333	-0.225441	1.47E-07	0.001376724
ENSG00000054793	20	50213054	3499	170343	rs6091367	50388229	-0.408423	1.12E-07	0.001382349
ENSG00000108064	10	60144783	2695	-576	rs4390300	60144207	-0.215317	1.10E-06	0.001382896
ENSG00000131686	1	9005942	2146	-8339	rs12092406	8997603	0.726526	1.95E-07	0.001392192
ENSG00000146587	7	5085453	3402	83947	rs6954647	5169536	0.264944	1.91E-07	0.001392831
ENSG00000130766	1	28586039	1726	339090	rs34749063	28925538	-0.583281	6.10E-07	0.001399922
ENSG00000143889	2	38789121	2532	95805	rs28551538	38887184	-0.330625	2.45E-07	0.001407137
ENSG00000153395	5	1461539	3748	-19013	rs2652514	1442526	0.286851	2.13E-07	0.001413173
ENSG00000121350	12	21590612	3524	450522	rs118131767	22041270	-0.729909	2.15E-07	0.001419654
ENSG00000160113	19	17342693	2032	8100	rs2288539	17351535	0.558622	1.85E-07	0.001433969
ENSG00000119599	14	73393041	3353	-21020	rs17122159	73372021	0.6153	1.62E-07	0.001480802
ENSG00000204304	6	32152519	13817	21960	rs206017;rs115746404	32176211	-0.268578	8.24E-08	0.001491151
ENSG00000140718	16	53737876	3088	410406	rs12599807	54148547	-0.367452	1.70E-07	0.001501595
ENSG00000159579	16	57220204	3343	0	rs74471685	57220340	0.610594	8.15E-08	0.001501595
ENSG00000115107	2	119981408	2298	19654	rs13027293	120001118	0.45057	3.28E-07	0.001505174
ENSG00000115602	2	102927963	3105	-1601	rs12470864	102926362	0.216313	2.86E-07	0.0015118
ENSG00000171792	12	2986366	3221	3554	rs12822487	2990002	-0.450129	2.19E-07	0.001520167
ENSG00000140650	16	8891675	4553	40249	rs56327172	8932054	-0.494503	8.96E-08	0.001523989
ENSG00000141759	18	77730812	2451	-111632	rs12606203	77619180	-0.249852	1.34E-06	0.00154266
ENSG00000170634	2	54198241	3678	-1115	rs2293359	54197126	-0.42104	1.68E-07	0.001559206
ENSG00000165475	13	20977807	2302	127680	rs9509271	21106061	-0.324746	5.08E-07	0.001567782
ENSG00000010295	12	6647542	2691	-4226	rs6489721	6643316	-0.327415	2.72E-07	0.001569429
ENSG00000080345	2	152266398	3025	-328280	rs2046422	151938118	-0.274143	3.87E-07	0.001570964
ENSG00000183023	2	40324411	3092	278618	rs12615002	40621387	-0.356406	3.00E-07	0.001605504
ENSG00000159733	4	2271310	2466	134680	rs17132536	2407263	0.298643	4.76E-07	0.001617325
ENSG00000108599	17	19807616	1416	-1566	rs113627959	19806050	0.69892	5.97E-07	0.001631302
ENSG00000181007	19	36882863	3191	3802	rs2967519	36888814	-0.49444	1.56E-07	0.00163383
ENSG00000107281	9	139933923	1427	40879	rs41302685	139975195	-0.782607	6.33E-07	0.001641047
ENSG00000165118	9	86553227	3398	42550	rs296891	86597208	0.369078	2.56E-07	0.001641047
ENSG00000103184	16	5008319	3306	10100	rs62036176	5018546	-0.413303	1.31E-07	0.001648967
ENSG00000170486	12	52979374	3111	46169	rs627826	53026125	-0.519059	3.38E-07	0.001660018
ENSG00000243335	7	66093755	3645	-657619	rs4718296	65436136	0.302843	8.14E-07	0.001670242
ENSG00000105939	7	138728267	2640	84005	rs3813695	138816604	-0.277685	3.10E-07	0.001676478
ENSG00000070669	7	97481431	3253	111426	rs11971168	97593206	-0.320186	2.85E-07	0.001676478
ENSG00000033800	15	68346518	2716	103063	rs12905763	68449751	0.216499	4.90E-07	0.001679175
ENSG00000151725	4	185615773	3228	18756	rs7679215	185635311	0.31804	3.61E-07	0.001687154
ENSG00000182774	15	83205505	1385	20290	rs1145170	83225922	-0.21526	7.80E-07	0.001692015
ENSG00000104783	19	44270686	3699	22037	rs8104447	44293278	0.541426	1.71E-07	0.001724234
ENSG00000240972	22	24236192	2223	-32034	rs2275979	24204158	-0.215367	2.69E-07	0.001731827
ENSG00000136111	13	75858802	3534	9152	rs2328938	75870313	0.221579	2.17E-07	0.001767127
ENSG00000163449	2	216946613	2576	649	rs1078103	216947351	0.459761	3.55E-07	0.001768906
ENSG00000106683	7	73498271	860	6256	rs810535	73504631	0.350881	1.33E-06	0.00178013
ENSG00000125257	13	95672084	3505	222716	rs4771909	95896652	0.208667	2.56E-07	0.001780224
ENSG00000188895	17	38278552	2340	79486	rs9908354	38359119	0.172887	5.08E-07	0.001794795
ENSG00000158062	1	26607820	1327	0	rs12750420	26608649	0.379323	6.67E-07	0.001798264
ENSG00000156510	10	70980060	3537	12381	rs10998655	70992635	-0.725371	3.42E-07	0.001802688
ENSG00000148200	9	127279555	2165	181114	rs74652882	127466186	-0.402129	4.95E-07	0.001821341
ENSG00000136874	9	102668916	2335	37757	rs4452862	102706745	-0.408246	6.14E-07	0.001823821
ENSG00000109452	4	142944314	3128	683726	rs1443186	143633793	0.247118	9.81E-07	0.001842321
ENSG00000125885	20	5931299	2815	7545	rs3761873	5939214	-0.449824	2.93E-07	0.001848019
ENSG00000239961	19	54844457	2742	-45374	rs380267	54799083	-0.51587	1.74E-07	0.001851269
ENSG00000134014	8	27947749	3068	17862	rs59949871	27965711	0.317742	5.08E-07	0.00185539
ENSG00000100151	22	38453208	2242	-726	rs3026682	38452482	-0.39977	3.52E-07	0.00186076
ENSG00000163823	3	46243201	2715	52746	rs13326331	46298561	-0.27528	3.30E-07	0.001869441
ENSG00000121552	3	122044092	3151	-17030	rs16833000	122027062	0.248743	2.73E-07	0.001885546
ENSG00000198105	10	38117694	2901	114711	rs11011407	38234951	-0.226762	1.32E-06	0.001893331
ENSG00000100979	20	44527261	3254	17346	rs4810479	44545048	0.531066	3.19E-07	0.001895031
ENSG00000137038	9	7796491	5212	88758	rs7019285	7887395	-0.209948	1.55E-07	0.001900547
ENSG00000152495	5	110559649	3268	20747	rs4957604	110580416	-0.16589	5.25E-07	0.001936183
ENSG00000116157	1	53068045	2143	6313	rs1047635	53074532	-0.405844	4.49E-07	0.001985909
ENSG00000117682	1	26758831	1357	16356	rs9438551	26775223	-0.383532	8.49E-07	0.001988111
ENSG00000205765	5	41904452	2447	-15661	rs142451901	41888791	-0.406259	1.19E-06	0.001993001
ENSG00000116237	1	6281254	3172	8568	rs12073932	6293890	-0.423899	2.18E-07	0.001998571
ENSG00000145335	4	90645251	2801	57553	rs356186	90705364	-0.373421	8.81E-07	0.002001918
ENSG00000160185	21	43823972	4224	45762	rs2839522	43869929	0.248895	3.95E-07	0.002003941
ENSG00000154153	5	16473163	2629	146223	rs256891	16621566	-0.295218	5.78E-07	0.00200775
ENSG00000137312	6	30695487	10837	60671	rs6920124;rs115300677	30756593	-0.341646	1.34E-07	0.002019637
ENSG00000225697	3	48663157	816	11631	rs6773261	48675064	0.309801	2.33E-06	0.002029557
ENSG00000102445	13	46916136	2699	83457	rs2264997	47001089	0.272489	4.46E-07	0.002040165
ENSG00000067141	15	73344826	2596	283068	rs8030574	73628214	-0.392244	6.39E-07	0.0020634
ENSG00000116698	1	183441636	3134	90653	rs13306575	183532437	0.285523	2.84E-07	0.002068334
ENSG00000175395	10	38238501	2714	425703	rs2800483	38667826	0.305392	1.69E-06	0.002072404
ENSG00000171984	20	5731040	2941	18937	rs237416	5750062	-0.285689	3.42E-07	0.00207291
ENSG00000185052	20	19193291	3276	79163	rs6075493	19272791	-0.295438	3.35E-07	0.00207291
ENSG00000171222	20	34541540	1720	-220214	rs6058310	34321326	-0.426901	1.08E-06	0.00207291
ENSG00000146166	6	63985857	3880	227986	rs2622293	64218491	-0.357056	9.81E-07	0.002073045
ENSG00000135549	6	122793077	3624	238202	rs9490529	123031388	-0.463829	4.52E-07	0.002082454
ENSG00000127081	9	95607314	3226	0	rs3739602	95609564	0.197134	5.19E-07	0.002085577
ENSG00000089902	14	103058999	2393	504373	rs73356618	103563897	0.25912	5.16E-07	0.00211018
ENSG00000186496	18	32946662	2044	4273	rs2909346	32952682	-0.352948	2.40E-06	0.002110487
ENSG00000167491	19	19538337	1804	9880	rs2965182	19548246	0.208495	3.26E-07	0.002118849
ENSG00000134759	18	33709835	2321	-73	rs1632169	33709762	0.359678	1.50E-06	0.002133456
ENSG00000141429	18	33234525	2299	-481061	rs75837957	32753464	0.234858	1.73E-06	0.002133456
ENSG00000260851	16	66503748	1983	79653	rs13331952	66583618	0.592893	3.09E-07	0.002143582
ENSG00000198162	1	117910072	2343	1581	rs3767790	117912688	0.19771	5.40E-07	0.00214731
ENSG00000114812	3	42530792	2828	769	rs342518	42531939	0.372924	3.92E-07	0.002151698
ENSG00000106804	9	123714614	1796	225650	rs1885995;rs76876933	123940796	0.393801	7.84E-07	0.002163583
ENSG00000104979	19	13884983	1757	13835	rs34596409	13899223	0.425547	1.91E-07	0.002170391
ENSG00000092203	14	21945336	3716	0	rs2282046	21945415	0.225394	2.64E-07	0.002177206
ENSG00000103489	16	17195627	2048	-69840	rs79314221	17125787	-0.278037	2.58E-07	0.002224665
ENSG00000197037	7	99217174	1570	69573	rs80221666	99287189	0.529512	1.04E-06	0.002228769
ENSG00000134548	12	21679242	3451	8590	rs10431252	21688002	-0.302488	5.25E-07	0.002241006
ENSG00000134697	1	38032418	3246	-44676	rs4653297	37987742	0.258271	2.46E-07	0.002243059
ENSG00000071794	3	148747915	2959	83615	rs812819	148833774	-0.241298	2.39E-07	0.002247769
ENSG00000127947	7	77166593	3336	229273	rs10272202	77396235	-0.256712	3.76E-07	0.002264029
ENSG00000075826	10	102246400	2798	98730	rs2489046	102346282	-0.350916	7.79E-07	0.002271032
ENSG00000133193	17	71203493	3131	1683	rs7212408	71207590	0.243204	2.08E-07	0.002277548
ENSG00000100056	22	19117793	2963	10392	rs1936950	19132380	-0.529474	3.37E-07	0.00227799
ENSG00000130558	9	137967269	2661	-118294	rs34242617	137848975	0.453675	3.66E-07	0.002280454
ENSG00000186081	12	52908360	3079	6998	rs3759187	52916022	-0.410743	4.66E-07	0.002281899
ENSG00000135457	12	51487447	2367	87034	rs6580803	51576095	-0.318103	7.17E-07	0.002281899
ENSG00000173209	2	61404554	2114	-4124	rs72811428	61400430	0.201996	4.69E-07	0.002289211
ENSG00000258890	17	62502707	788	-272	rs1991401	62502435	0.232368	1.13E-06	0.002302067
ENSG00000144827	3	111697883	3397	-16	rs2289598	111697867	-0.317657	3.07E-07	0.002305844
ENSG00000105514	19	11432723	2281	0	rs7417	11432950	0.168779	2.92E-07	0.002312674
ENSG00000006007	16	19513012	2609	-65103	rs12921675	19447909	-0.377209	3.21E-07	0.002318079
ENSG00000086288	7	37888200	4162	116199	rs12674182	38004529	0.36561	2.92E-07	0.002361303
ENSG00000136286	7	45002266	2469	38617	rs4720488	45041111	-0.226196	8.93E-07	0.002364619
ENSG00000185480	12	102513964	2867	-21374	rs10745936	102492590	-0.273283	2.66E-07	0.002367222
ENSG00000173621	11	66624974	1622	1685	rs2513658	66628249	0.458389	6.37E-07	0.002371531
ENSG00000164219	5	114539710	3619	807	rs9326953	114549087	-0.360455	6.87E-07	0.002372397
ENSG00000204516	6	31462659	9744	607	rs75565243	31463379	0.442633	1.74E-07	0.002413751
ENSG00000078674	8	17780350	4765	101138	rs379066	17881835	-0.215286	2.34E-07	0.002415309
ENSG00000167914	17	38119227	2230	110	rs72832991	38119448	0.955396	6.73E-07	0.002430209
ENSG00000111802	6	24650206	4032	22323	rs7765052	24673620	-0.346583	3.56E-07	0.00244829
ENSG00000140090	14	92788926	3535	167205	rs10150603	92956184	-0.40111	3.23E-07	0.002451143
ENSG00000163374	1	155629235	1304	-17038	rs34632540	155612197	-0.235804	7.32E-07	0.002457218
ENSG00000124532	6	24403137	4118	0	rs2295651	24403377	0.418776	2.70E-07	0.00246299
ENSG00000138829	5	127593602	3264	261972	rs17677603	127857493	0.307186	1.10E-06	0.002464911
ENSG00000147894	9	27546544	3958	24214	rs2282240	27572634	-0.324114	3.58E-07	0.002479177
ENSG00000187699	2	191002487	2571	472931	rs78314869	191475506	-0.46617	7.57E-07	0.002488613
ENSG00000176485	11	63340668	1994	29678	rs10792420	63372196	0.339417	5.06E-07	0.00248957
ENSG00000151348	11	44117100	2908	-29111	rs2074038	44087989	0.598847	2.95E-07	0.00248957
ENSG00000106069	7	29234029	3087	-47453	rs245881	29186576	0.642866	2.70E-07	0.002490681
ENSG00000272391	7	75046070	1289	114993	rs1167827	75163169	0.273896	1.84E-06	0.002490681
ENSG00000242110	5	33986284	3914	37149	rs10941113	34026756	-0.660522	5.76E-07	0.00249164
ENSG00000273045	2	99757949	2216	835	rs11683107	99759235	-0.49547	9.20E-07	0.00249783
ENSG00000196511	7	144149035	2011	373468	rs6962350	144524224	-0.282616	1.29E-06	0.002511593
ENSG00000084112	12	109171969	3219	46416	rs11114066	109229436	-0.197614	5.77E-07	0.002515646
ENSG00000060140	12	10771539	3260	9169	rs4763567	10782116	-0.657465	8.19E-07	0.002525415
ENSG00000057294	12	32943680	4721	112832	rs11052292	33058258	-0.374267	3.51E-07	0.002525415
ENSG00000100784	14	91314207	2620	233911	rs113989111	91572577	0.375447	4.49E-07	0.00256697
ENSG00000072415	14	67707827	3006	-48932	rs11158653	67658895	0.284207	9.58E-07	0.00256697
ENSG00000152213	13	50202436	2873	-9948	rs7326010	50192488	-0.205561	6.59E-07	0.002570375
ENSG00000063854	16	1857635	2121	255	rs2076449	1859638	0.344704	4.92E-07	0.002583067
ENSG00000153774	16	75327609	3168	191450	rs247454	75519390	-0.304863	3.71E-07	0.002583067
ENSG00000179889	16	15068449	1151	13273	rs141621211	15081934	0.755831	8.65E-07	0.002583067
ENSG00000186952	5	109755806	3181	-108138	rs7712743	109647668	0.720459	6.47E-07	0.002583211
ENSG00000158483	11	71498557	2679	309378	rs17884883	71808056	-0.406128	5.55E-07	0.002601229
ENSG00000124198	20	47538428	3628	187023	rs6125553	47725570	-0.242704	4.17E-07	0.002608201
ENSG00000154124	5	14664858	2691	44949	rs25990	14710035	-0.276104	1.17E-06	0.002618224
ENSG00000213523	5	139929654	1945	46463	rs72798893	139976959	-0.242222	1.89E-06	0.002636097
ENSG00000145779	5	118604388	2959	72276	rs10059175	118676878	-0.214284	9.53E-07	0.002636097
ENSG00000101213	20	62159355	2198	-119739	rs34821017	62039616	0.460829	7.01E-07	0.002680411
ENSG00000197863	19	37308331	3132	0	rs3745775	37310344	0.383489	4.19E-07	0.002689539
ENSG00000167193	17	1323984	2807	-746	rs36040607	1323238	-0.458604	2.47E-07	0.002707918
ENSG00000113273	5	78073033	3433	198701	rs62377898	78275186	-0.321947	9.00E-07	0.002725417
ENSG00000145244	4	47596016	3034	319554	rs6858440	47917474	0.411218	1.12E-06	0.002739743
ENSG00000182141	19	21473963	3711	274447	rs4809135	21751988	-0.446498	5.79E-07	0.002749349
ENSG00000166669	16	10479913	4165	44978	rs34430103	10524957	0.433364	2.19E-07	0.002797118
ENSG00000133818	11	14299473	2568	107657	rs10832247	14408627	-0.297774	6.38E-07	0.002803376
ENSG00000118640	2	85788686	2549	15915	rs2289973	85804682	0.339258	6.27E-07	0.002803463
ENSG00000130856	18	74534564	4605	-49830	rs4890871	74484734	-0.276425	8.38E-07	0.002813512
ENSG00000155085	6	109848833	3030	-169403	rs9480936	109679430	-0.344946	8.20E-07	0.002820511
ENSG00000148483	10	17794252	3711	-88139	rs7092926	17706113	-0.470197	5.36E-07	0.002823373
ENSG00000172175	18	56338619	3613	-115258	rs11152083	56223361	0.162361	1.76E-06	0.0028238
ENSG00000134278	18	12446512	3183	125473	rs28634564	12575368	0.620724	1.89E-06	0.0028238
ENSG00000167716	17	1619818	2695	53349	rs1136287	1673276	-0.299275	3.87E-07	0.002825167
ENSG00000204822	2	74699086	1681	33036	rs2240443	74732415	-0.4131	7.56E-07	0.002832879
ENSG00000138095	2	44113648	2693	63941	rs11898901	44179736	0.314054	5.39E-07	0.002832879
ENSG00000178878	12	12878866	2855	224	rs7956514	12879254	-0.495475	4.22E-07	0.002833168
ENSG00000197302	16	31724554	1000	-22571	rs146674455	31701983	-0.36218	2.53E-06	0.002851917
ENSG00000110851	12	108126644	3272	-47198	rs744267	108079446	0.349221	6.46E-07	0.002861497
ENSG00000105928	7	24737973	4433	60618	rs2521772	24799496	0.517023	3.62E-07	0.002864796
ENSG00000100239	22	50781734	2172	76308	rs7410540	50858287	0.329143	4.66E-07	0.002866528
ENSG00000243646	21	34638664	2277	-885295	rs9983652	33753369	0.505205	1.36E-06	0.002892438
ENSG00000116106	2	222282750	2689	99208	rs2710511	222384480	0.463396	7.87E-07	0.002909587
ENSG00000156239	21	30244514	3376	77117	rs2247324	30325930	0.454533	1.50E-06	0.002946384
ENSG00000154719	21	26957969	3309	64956	rs2829841	27023022	-0.329134	8.42E-07	0.002946384
ENSG00000182670	21	38445582	2802	917	rs1543748	38446581	0.15452	1.33E-06	0.002946384
ENSG00000135926	2	219138916	2104	0	rs4791	219138940	-0.340622	1.24E-06	0.002959605
ENSG00000163541	2	84650648	2145	202272	rs6736198	84853168	-0.412725	5.56E-07	0.002959605
ENSG00000116260	1	180123970	3183	3441	rs3842829	180127748	-0.22682	5.57E-07	0.002966487
ENSG00000135919	2	224839830	3381	34253	rs13412535	224874874	-0.674885	6.09E-07	0.002970476
ENSG00000164292	5	95066851	2400	3427	rs185312	95070815	0.188792	1.23E-06	0.002991277
ENSG00000116161	1	174968301	2610	2857	rs6425310	174971682	-0.250968	8.80E-07	0.002991945
ENSG00000116688	1	12040239	2205	-2180	rs61776498	12038059	-0.367326	4.98E-07	0.00299526
ENSG00000213064	1	168195247	2759	43913	rs2418474	168239293	0.111751	4.92E-07	0.00299526
ENSG00000131791	1	146626686	1756	-105948	rs590354	146520738	-0.253093	1.07E-06	0.00299526
ENSG00000171492	1	90286592	3044	2055	rs12723675	90288905	-0.265417	6.00E-07	0.002995602
ENSG00000141510	17	7565098	2357	14287	rs17883323	7579619	0.203402	4.19E-07	0.002999615
ENSG00000121390	13	20276641	3319	-35898	rs9508812	20240743	0.323758	1.07E-06	0.003000078
ENSG00000157601	21	42792443	4354	1047	rs459482	42793791	-0.254464	6.98E-07	0.003007734
ENSG00000166387	11	7535002	3913	32253	rs11041435	7567605	0.792607	2.48E-07	0.003052757
ENSG00000113360	5	31400605	3298	127630	rs6859527	31529299	0.331485	7.37E-07	0.003078621
ENSG00000180902	2	242673995	2437	19214	rs78350525	242693324	0.597729	7.93E-07	0.003081309
ENSG00000198431	12	104609558	4286	58873	rs7342395	104668544	-0.285058	4.61E-07	0.003082955
ENSG00000125912	19	3185562	2319	21468	rs3816054	3207422	-0.24397	3.63E-07	0.003083524
ENSG00000101019	20	33890370	2159	111985	rs59346269	34003857	-0.249285	1.71E-06	0.003100496
ENSG00000125821	20	18568538	3363	-3481	rs75694240	18565057	-0.3394	5.55E-07	0.003100496
ENSG00000010278	12	6309616	2548	-56655	rs61908718	6252961	-0.287015	7.60E-07	0.003114005
ENSG00000110871	12	120941078	2356	-65622	rs11065120	120875456	0.230591	1.17E-06	0.003114005
ENSG00000083312	5	72112140	2708	482	rs34646	72113061	-0.242184	1.49E-06	0.00311499
ENSG00000008513	8	134467097	3049	80292	rs10087329	134552472	-0.217089	9.19E-07	0.00311589
ENSG00000185015	8	86157757	1859	13692	rs4739698;rs62946860	86171786	0.38769	1.60E-06	0.00311589
ENSG00000178538	8	61099907	3270	104261	rs7006734	61206805	0.436443	1.16E-06	0.00311589
ENSG00000126822	14	65171316	3549	16818	rs17767188	65188240	0.284621	3.44E-07	0.003119197
ENSG00000144455	3	4402831	4998	0	rs4685744	4403537	-0.275518	2.01E-07	0.003132549
ENSG00000073921	11	85668728	2819	676837	rs11821546	86346940	-0.287339	5.07E-07	0.003139586
ENSG00000170949	19	53569860	3576	19656	rs7259250	53593171	0.379181	2.47E-07	0.003159677
ENSG00000146054	5	180620925	2126	8756	rs74666241	180631433	0.555372	1.29E-06	0.003204
ENSG00000070540	17	66417424	2856	25648	rs78095701	66443609	-0.619575	6.61E-07	0.003211136
ENSG00000154240	17	63631657	2491	435009	rs17632708	64067101	0.868675	9.64E-07	0.003247961
ENSG00000079246	2	216974021	2583	73796	rs3770496	217047976	-0.154715	5.73E-07	0.003258816
ENSG00000115350	2	75185620	2506	40009	rs7557180	75226028	0.247371	6.98E-07	0.003296326
ENSG00000180530	21	16333557	3924	27406	rs2823001	16368253	0.26983	1.16E-06	0.003317256
ENSG00000159596	1	46152887	2370	353721	rs11548677	46507668	0.646484	1.13E-06	0.003323415
ENSG00000185043	15	90773208	2513	-66	rs8033436	90773142	0.403264	1.16E-06	0.003323474
ENSG00000162627	1	99127258	2507	10042	rs9324393	99137509	-0.750898	7.44E-07	0.00333412
ENSG00000203747	1	161511550	3173	146856	rs7539053	161659845	-0.446812	5.20E-07	0.00333412
ENSG00000168734	20	43160427	2503	82372	rs55907227	43242991	0.427509	7.09E-07	0.003338356
ENSG00000203791	10	126448524	3149	104459	rs2015176	126553531	0.370011	7.84E-07	0.003351964
ENSG00000115841	2	38152463	2820	-5587	rs6544113	38146876	-0.393751	8.43E-07	0.003386367
ENSG00000115271	2	163175545	3000	11980	rs76878342	163187715	-0.317013	8.68E-07	0.003386367
ENSG00000111300	12	112464494	1849	135915	rs59036878	112603372	0.237512	1.61E-06	0.003389764
ENSG00000152193	13	79188427	3106	41042	rs7319450	79232299	-0.284793	9.06E-07	0.003392644
ENSG00000073578	5	218357	1473	-20524	rs10079128	197833	-0.168585	2.11E-06	0.003403724
ENSG00000164172	5	52393893	3972	3089	rs12515434	52397586	0.620687	1.14E-06	0.003403724
ENSG00000054356	2	220154346	2636	5058	rs11887718	220160077	0.449369	1.27E-06	0.00341309
ENSG00000031691	6	49431092	3080	26669	rs2501966	49457835	0.28015	1.62E-06	0.003416258
ENSG00000173113	11	64083933	1609	623	rs4930698	64085063	-0.319404	8.07E-07	0.003445374
ENSG00000083720	5	41730168	2432	178740	rs10472357	41910612	0.365983	3.11E-06	0.003469053
ENSG00000198792	22	38615299	2162	52171	rs11705672	38669888	-0.288705	6.57E-07	0.003469616
ENSG00000143153	1	169075562	3225	-2570	rs79011457	169072992	-0.423902	9.91E-07	0.003501401
ENSG00000086730	7	73623727	860	41478	rs182346583	73665896	-0.339041	2.84E-06	0.003511249
ENSG00000106609	7	66386213	4075	-36542	rs1830070	66349671	0.2447	1.85E-06	0.003511249
ENSG00000072135	2	131113581	1751	-606	rs78863449	131112975	0.416047	5.14E-07	0.003526401
ENSG00000185324	16	89747146	2238	14011	rs1045814	89762915	-0.303055	4.91E-07	0.003564372
ENSG00000166845	18	51884288	2425	-40382	rs649722	51843906	0.339251	6.22E-06	0.003573717
ENSG00000204936	19	43857812	3237	-20260	rs17711542	43837552	0.362837	5.61E-07	0.003582601
ENSG00000105612	19	12986026	1638	-71	rs4804209	12985955	-0.329814	6.55E-07	0.003601694
ENSG00000263874	17	37081422	1923	0	rs8067836	37081707	0.724204	1.27E-06	0.003606201
ENSG00000204228	6	33172420	10266	0	rs138620921	33172479	-0.528875	3.72E-07	0.003606398
ENSG00000276023	17	35849938	1675	-1683	rs853195	35848255	-0.540278	9.51E-07	0.003607259
ENSG00000077420	10	26727355	4278	-14872	rs7901056	26712483	0.277744	1.38E-06	0.003644176
ENSG00000137804	15	41624893	2312	-30590	rs28437576	41594303	0.365147	1.58E-06	0.003656544
ENSG00000131558	7	132937830	2244	72061	rs145869153	133010004	-0.436732	1.45E-06	0.003666762
ENSG00000172766	13	41885342	3318	68739	rs4465511	41954457	0.265882	7.55E-07	0.003666911
ENSG00000090615	12	133345502	2169	57643	rs10781656	133407523	-0.791391	9.10E-07	0.003671579
ENSG00000153214	2	112812801	2053	-138466	rs59219838	112674335	0.290624	1.35E-06	0.00370295
ENSG00000082212	18	48405105	3624	-45375	rs6508036	48359730	0.233446	2.90E-06	0.003709879
ENSG00000113851	3	3191696	4685	40542	rs7624992	3233271	0.50398	9.02E-08	0.003734609
ENSG00000114491	3	124449214	3583	0	rs1139538	124449291	0.313703	4.06E-07	0.003740555
ENSG00000160226	21	45748828	3227	137	rs2070573	45750346	-0.313597	1.61E-06	0.00374917
ENSG00000184220	3	99536679	2970	50	rs1718240	99536937	-0.324689	1.00E-06	0.003762008
ENSG00000028839	6	134273309	3259	-4487	rs228867	134268822	-0.293389	7.74E-07	0.003766672
ENSG00000128040	4	57676028	3891	9319	rs781538	57685669	-0.429513	8.74E-07	0.003767118
ENSG00000185862	17	29630785	1923	97092	rs7503915	29729740	0.123019	1.91E-06	0.003812846
ENSG00000143653	1	246887350	3840	-25174	rs10924808	246862176	-0.350714	7.22E-07	0.003815294
ENSG00000178163	4	10441499	5317	16186	rs9790536	10464349	-0.331733	9.66E-07	0.003846787
ENSG00000138744	4	76838621	3365	22933	rs2292533	76861859	0.508823	1.53E-06	0.003846787
ENSG00000184361	17	43331761	1526	-11991	rs1801353	43319770	-0.514817	1.25E-06	0.003863613
ENSG00000116473	1	112084841	3613	174141	rs1047401	112259272	-0.329491	6.24E-07	0.003885482
ENSG00000117475	1	169337209	3213	-208545	rs958581	169128664	0.246815	7.63E-07	0.003885482
ENSG00000143126	1	109792642	1990	13099	rs593651	109809110	0.375446	1.12E-06	0.003919305
ENSG00000169519	11	28129796	2417	187526	rs7358408	28317525	-0.296041	1.47E-06	0.00393673
ENSG00000146386	6	139349820	2930	-669	rs9376396	139349151	-0.30025	7.49E-07	0.003952869
ENSG00000138777	4	106290235	2089	1211	rs2726526	106292121	0.274548	3.17E-06	0.004013163
ENSG00000072858	3	113251144	2797	-65	rs35350834	113251079	-0.325116	6.26E-07	0.004014413
ENSG00000002919	17	46184912	2390	-78278	rs9898218	46106634	-0.235843	1.31E-06	0.004029654
ENSG00000185000	8	145538248	1402	-922155	rs4584154	144616093	0.485214	2.93E-06	0.004030966
ENSG00000013573	12	31226780	4465	-24217	rs12303225	31202563	0.591818	6.71E-07	0.004032164
ENSG00000089693	12	6857163	2727	9114	rs11064369	6866827	0.176482	1.26E-06	0.004032164
ENSG00000003056	12	9092961	2060	-13336	rs11048060	9079625	-0.226706	1.72E-06	0.004032164
ENSG00000174446	15	66782474	3572	-12311	rs74022016	66770163	-0.322492	8.44E-07	0.00403284
ENSG00000134152	15	34432876	3002	108158	rs61549125	34542730	0.310359	9.60E-07	0.00403284
ENSG00000183655	15	86302555	3412	995157	rs74025457	87299399	-0.911272	1.07E-06	0.00403284
ENSG00000197134	19	22235339	3641	93123	rs461804	22328560	0.544366	8.55E-07	0.004048405
ENSG00000133962	14	92047119	3472	193901	rs61269268	92241352	0.425778	5.51E-07	0.004050947
ENSG00000124126	20	47240791	3562	72169	rs6125439	47314634	0.205385	7.95E-07	0.004085382
ENSG00000151116	11	18552749	3252	42478	rs55969503	18596512	-0.338935	5.28E-07	0.004145457
ENSG00000091490	4	25749050	2994	125075	rs1545606	25875261	0.200561	1.00E-06	0.004157242
ENSG00000128050	4	57301908	3636	115596	rs7686020	57417690	0.272358	1.33E-06	0.004157242
ENSG00000175787	9	97021594	3411	128995	rs7850884	97150622	-0.645325	1.26E-06	0.004181974
ENSG00000100883	14	35452105	2702	0	rs12891473	35452257	0.217471	8.20E-07	0.004196464
ENSG00000139433	12	110288749	1909	6680	rs2193534	110297222	-0.289221	1.76E-06	0.004204413
ENSG00000178665	7	55980332	3362	-155175	rs10247038	55825157	0.474406	1.54E-06	0.004217079
ENSG00000095564	10	93683527	2317	38904	rs12765070	93722751	0.115841	2.35E-06	0.004220476
ENSG00000140105	14	100800126	2152	-23	rs3742384	100800103	0.487336	9.64E-07	0.004221302
ENSG00000012779	10	45869625	2409	-454	rs12762303	45869171	-0.288739	2.15E-06	0.004242194
ENSG00000132305	2	86371056	2151	5545	rs4569473	86377549	-0.370709	1.71E-06	0.004258943
ENSG00000165309	10	23216954	2190	-97465	rs4747447	23119489	-0.345142	3.40E-06	0.004260966
ENSG00000184731	2	38815	1906	35844	rs300766	77471	0.697473	1.62E-06	0.00426315
ENSG00000178623	2	241544849	3710	37928	rs55862430	241582915	-0.726381	7.03E-07	0.00426315
ENSG00000158941	8	22462146	3447	-9442	rs3735893	22452704	-0.214031	8.29E-07	0.004271843
ENSG00000112031	6	153308498	4105	1918	rs9384062	153313148	-0.380202	8.16E-07	0.004273043
ENSG00000135596	6	109765266	2882	-88490	rs10872032	109676776	-0.218958	1.35E-06	0.004273043
ENSG00000160563	9	134735495	2597	176555	rs7467576	134912614	0.36719	6.79E-07	0.004301425
ENSG00000119408	9	127019886	2277	-34448	rs62583791	126985438	-0.176992	1.41E-06	0.004310788
ENSG00000115808	2	37070784	3559	-11126	rs4670630	37059658	0.339863	7.05E-07	0.004328474
ENSG00000164300	5	79407475	3651	15468	rs11950944	79422993	0.155143	1.23E-06	0.004348407
ENSG00000185163	12	132621140	3363	0	rs10128884	132621624	0.364223	9.15E-07	0.004353129
ENSG00000160216	21	45285068	3389	118132	rs11537799	45403358	0.165074	1.93E-06	0.004362868
ENSG00000104964	19	3052909	2373	10661	.	3064699	-0.238101	5.18E-07	0.004375348
ENSG00000182504	3	101442770	2305	1563	rs35117343	101445126	0.466539	1.37E-06	0.0044379
ENSG00000115155	2	26680072	1820	965	rs76002010	26682053	0.452511	1.95E-06	0.00447994
ENSG00000172264	20	13976016	2680	40142	rs59386594	14016597	-0.562284	1.02E-06	0.004483174
ENSG00000101255	20	361262	2341	-3692	rs6051550	357570	0.702908	8.53E-07	0.00449775
ENSG00000101439	20	23607344	3363	0	rs1010117	23608421	-0.322136	1.20E-06	0.00455747
ENSG00000150938	2	36583070	4166	116212	rs848553	36699978	-0.436548	7.40E-07	0.004580671
ENSG00000164610	7	33134410	3999	-19682	rs4612242	33114728	-0.498237	1.22E-06	0.004606347
ENSG00000171428	8	18067603	5180	670	rs6586713	18068359	-0.255987	5.82E-07	0.004637848
ENSG00000183020	11	925810	2574	721	rs7479171	926809	-0.279234	7.71E-07	0.004688768
ENSG00000100949	14	24734745	3124	16215	rs1950491	24751184	-0.448306	9.39E-07	0.004735507
ENSG00000163536	3	167453219	2710	-3451	rs76580432	167449768	0.360879	1.22E-06	0.00474595
ENSG00000163293	4	48018792	2669	-68405	rs1371729	47950387	0.403193	2.52E-06	0.004760151
ENSG00000196843	2	97202487	1084	-805	rs2579500	97201682	0.2546	3.80E-06	0.004765364
ENSG00000111711	12	21654728	3447	25596	rs11046106	21680478	-0.247387	1.63E-06	0.004781989
ENSG00000163468	1	156278760	1867	-35954	rs11264463	156242806	-0.187495	1.89E-06	0.004870224
ENSG00000163513	3	30647995	4353	41286	rs2082224	30689755	0.243321	5.10E-07	0.004878822
ENSG00000103365	16	23474864	2535	104052	rs152455	23583073	-0.221897	7.54E-07	0.004885332
ENSG00000132704	1	157715524	3567	-21511	rs41479249	157694013	0.237001	9.08E-07	0.004885692
ENSG00000145979	6	13305184	3027	13190	rs555100	13318609	0.654359	1.17E-06	0.004901399
ENSG00000139719	12	122714112	1857	51002	rs12580084	122767976	0.265628	3.39E-06	0.004918189
ENSG00000135116	12	117293950	2793	27656	rs12311895	117326927	0.501214	1.05E-06	0.004918189
ENSG00000141295	17	45915059	2422	0	rs6503875	45915395	-0.752651	1.48E-06	0.004927309
ENSG00000182446	17	79523914	2643	0	rs3208787	79525660	0.287911	1.38E-06	0.004927309
ENSG00000156253	21	30376706	3296	10650	rs7275747;rs75078264	30389622	-0.439553	2.95E-06	0.004932332
ENSG00000023902	1	150121374	763	30962	rs1105210	150152938	0.256502	9.92E-06	0.004935578
ENSG00000121570	3	109044989	2967	9880	rs1163447	109056751	0.539376	1.35E-06	0.004947128
ENSG00000219200	17	6915737	2813	-9242	rs371605539	6906495	-0.353755	7.48E-07	0.004959593
ENSG00000189091	16	70557692	1934	70212	rs8047409	70628043	0.281391	1.46E-06	0.004966647
ENSG00000116985	1	40222855	2319	16075	rs914962	40242315	-0.451592	1.19E-06	0.004992408
ENSG00000163608	3	112721288	3253	13774	rs7633507	112738625	0.294368	8.83E-07	0.00499267
ENSG00000124613	6	27356498	1520	-8690	rs6901629	27347808	0.368198	9.08E-06	0.00499772
ENSG00000085382	6	105175969	3266	230360	rs314276	105407999	0.293887	9.61E-07	0.00499772
ENSG00000179094	17	8043791	2164	-68027	rs9889361	7975764	0.521474	9.63E-07	0.005035506
ENSG00000122642	7	32997017	4142	117	rs28432929	32997523	-0.59543	1.05E-06	0.00504912
ENSG00000213203	7	150413646	3342	134	rs3800786	150413912	-0.277537	9.46E-07	0.00504912
ENSG00000112339	6	135281517	3157	7217	rs4896121	135293645	-0.264747	1.20E-06	0.005056179
ENSG00000145996	6	20534689	2848	272399	rs4580857	20807204	0.368905	1.04E-06	0.005056179
ENSG00000124786	6	8413302	3871	84262	rs6922397	8498194	-0.651399	1.13E-06	0.005056179
ENSG00000206190	15	25922421	3339	132891	rs1345099	26058012	-0.402945	1.14E-06	0.005079368
ENSG00000167645	19	38795745	3026	4018	rs3900981	38800165	0.547849	6.77E-07	0.005115472
ENSG00000146859	7	134832825	3648	9856	rs3778772	134842878	-0.240319	1.63E-06	0.005144066
ENSG00000160294	21	47655041	2507	51944	rs13052233	47707284	0.157361	4.22E-06	0.00515276
ENSG00000105607	19	13001841	1628	69066	rs2965216	13071082	-0.427304	1.19E-06	0.005177046
ENSG00000096872	9	26956372	3164	-73223	rs4316229	26883149	0.268621	9.97E-07	0.005193518
ENSG00000146007	5	140079920	2003	2614	rs59127720	140082677	0.294883	4.87E-06	0.005259535
ENSG00000134470	10	5985603	4424	42739	rs7904224	6028491	-0.306198	1.20E-06	0.005270036
ENSG00000154710	7	66205721	3831	-195870	rs76949143	66009851	-0.349904	3.79E-06	0.005279347
ENSG00000005844	16	30483980	883	-539148	rs12716974	29944832	0.134297	4.08E-06	0.005284807
ENSG00000059588	1	234527060	2912	83048	rs500513;rs76203336	234610539	0.463336	1.19E-06	0.005305539
ENSG00000084623	1	32687972	1978	34901	rs12024981	32722946	-0.099081	2.01E-06	0.00533445
ENSG00000181090	9	140513445	999	2374	rs10867031	140515875	0.385754	5.09E-06	0.005371891
ENSG00000171517	1	85277286	3454	112470	rs6681025	85392324	0.505477	1.16E-06	0.005374187
ENSG00000175416	5	175819457	1809	-138630	rs7732158	175680827	0.283785	2.72E-06	0.005402845
ENSG00000113249	5	156456425	3050	994527	rs4629580	157451379	-0.352117	2.67E-06	0.005402845
ENSG00000120262	6	151815166	3810	2672	rs17081325	151817992	-0.538478	8.04E-07	0.005419404
ENSG00000100197	22	42522502	2100	24098	rs59390354	42546852	0.489998	1.97E-06	0.005448393
ENSG00000066427	14	92504997	3486	0	rs74071828	92511474	-0.2999	9.90E-07	0.005460058
ENSG00000171444	5	112357797	4094	-36309	rs33543	112321488	0.425597	1.83E-06	0.005488152
ENSG00000198355	22	50354162	2985	87948	rs137849	50442628	0.398845	9.14E-07	0.005502682
ENSG00000196378	8	145998500	877	19234	rs7006570	146019224	0.458216	1.15E-05	0.005504547
ENSG00000111877	6	119231763	2987	12090	rs12197931	119245024	-0.310046	2.09E-06	0.005507014
ENSG00000168778	12	124155661	2030	-121776	rs7315326	124033885	-0.379712	2.12E-06	0.005528075
ENSG00000103811	15	79213401	4144	109014	rs75616922	79323561	0.436921	1.16E-06	0.005552417
ENSG00000070718	8	42010465	1960	-1976	rs11783864	42008489	-0.279171	3.46E-06	0.005578176
ENSG00000182179	3	49842641	959	264349	rs2624822	50107219	0.245521	7.21E-06	0.005598188
ENSG00000163815	3	45067676	2333	52177	rs6801821	45120140	-0.424041	1.23E-06	0.005598188
ENSG00000156671	10	76871230	1889	59692	rs59332171	76931172	-0.221173	4.76E-06	0.005598852
ENSG00000167578	19	41284172	2094	-602318	rs35966194	40681854	0.518111	1.11E-06	0.005602207
ENSG00000084110	12	96366441	3278	5499	rs79999017	96373649	-0.255393	1.63E-06	0.005623363
ENSG00000131067	20	33432524	2133	20823	rs59030726	33454117	-0.292337	4.18E-06	0.005632826
ENSG00000018510	2	178257373	2787	205701	rs74943955	178463478	0.221506	2.26E-06	0.005640659
ENSG00000196159	4	126315092	3430	-37852	rs2940782	126277240	0.392249	2.07E-06	0.005651982
ENSG00000183780	1	234040680	3393	416623	rs474208	234457499	0.498558	1.11E-06	0.005676786
ENSG00000101452	20	37590979	2850	129371	rs68006880	37720421	-0.343895	1.51E-06	0.005688366
ENSG00000101493	18	74070146	4258	195532	rs8093215	74270044	-0.177858	2.97E-06	0.005704864
ENSG00000100519	14	53173891	3321	-526523	rs10144343	52647368	0.18729	1.34E-06	0.005712079
ENSG00000153786	16	85007788	4924	33035	rs10454071	85043160	0.388787	3.01E-07	0.005715706
ENSG00000077782	8	38268657	1903	47015	rs13275043	38318337	-0.422906	2.96E-06	0.005732354
ENSG00000079257	3	158384204	3276	387	rs9875895	158384920	0.351387	1.90E-06	0.00573674
ENSG00000078304	14	102228136	2278	300305	rs75212944	102528562	-0.192829	1.98E-06	0.005764185
ENSG00000136235	7	23286183	3265	88013	rs274032	23374559	-0.475762	1.28E-06	0.005776129
ENSG00000134028	8	24241799	3491	36962	rs4872232	24279067	-0.388014	2.22E-06	0.005831352
ENSG00000154227	15	100940601	4767	182669	rs4965679	101125739	-0.409429	8.98E-07	0.00587532
ENSG00000101413	20	36661949	2222	-580	rs6013700	36661369	0.301231	2.12E-06	0.005879435
ENSG00000169255	3	160801672	3714	49547	rs34221255	160854123	-0.410913	1.53E-06	0.005893115
ENSG00000121690	11	33037411	2130	11259	rs10742290	33048833	0.41023	1.39E-06	0.005898271
ENSG00000084652	1	32645288	2007	72722	rs6425795	32718099	-0.257604	2.01E-06	0.00591504
ENSG00000118193	1	200520626	3719	-12058	rs6686605	200508568	-0.195626	1.02E-06	0.00591504
ENSG00000112167	6	39071841	3767	5551	rs179271	39079103	-0.637687	1.24E-06	0.005942879
ENSG00000072958	19	16308390	2973	-190	rs28372757	16308200	-0.17922	1.44E-06	0.005943239
ENSG00000131203	8	39770804	3199	-15018	.	39755786	0.237159	2.39E-06	0.005998156
ENSG00000186446	3	44771089	2413	-8259	rs56084453	44762830	0.753911	1.39E-06	0.006022825
ENSG00000183323	5	68576521	1429	0	rs12651858	68577467	0.438336	7.49E-06	0.006082332
ENSG00000107672	10	123716604	4030	62351	rs35801797	123779125	-0.304251	2.60E-07	0.00608356
ENSG00000115109	2	120770582	2041	223747	rs10199109	120994533	0.410054	2.72E-06	0.006101448
ENSG00000106605	7	43798280	2273	-113094	rs6957618	43685186	0.368129	2.72E-06	0.006104017
ENSG00000092871	17	33333010	3427	8361	rs8067493	33347529	-0.178889	1.04E-06	0.006137615
ENSG00000180071	9	38571356	1886	68232	rs10814728	38640288	0.348385	2.48E-06	0.006151969
ENSG00000197992	12	10183277	3251	99165	rs11053623	10282736	0.583128	1.89E-06	0.006189906
ENSG00000125445	17	73257756	2336	89049	rs55805625	73347113	-0.477093	1.22E-06	0.006198393
ENSG00000256771	19	19976715	2468	180	rs60745231	19976988	-0.267815	1.43E-06	0.006228519
ENSG00000141298	17	27952957	1377	20936	rs1808923	27980885	0.149423	4.71E-06	0.006246458
ENSG00000106268	7	2281858	2959	-50856	rs17186614	2231002	0.359962	1.98E-06	0.006275083
ENSG00000240583	7	30951310	2271	12237	rs11537661	30964145	-0.418448	2.49E-06	0.006275083
ENSG00000277791	17	36908990	1913	-2510	rs228271	36906480	0.173296	2.12E-06	0.00629743
ENSG00000128534	7	117824087	3040	30163	rs17141053	117854471	-0.23858	4.12E-06	0.006299285
ENSG00000106484	7	130126013	2076	-91318	rs7793239	130034695	-0.555523	2.83E-06	0.006299285
ENSG00000125089	4	8201092	3512	31834	rs11732186	8232966	0.256741	1.24E-06	0.006336643
ENSG00000268163	19	57949339	3470	43380	rs2285613	57992840	0.39492	7.57E-07	0.006361614
ENSG00000163214	2	39024872	2457	58228	rs3099998	39083812	-0.397517	2.18E-06	0.006394553
ENSG00000136144	13	50106083	2902	70100	rs9568270	50178498	-0.35826	1.99E-06	0.006407744
ENSG00000158683	7	47814251	3944	200924	rs2686842	48015688	-0.40538	1.70E-06	0.006409304
ENSG00000146909	7	156742418	3509	67824	rs9918633	156811242	0.550848	1.39E-06	0.006409304
ENSG00000197965	1	167691188	2646	44167	rs7538269	167735646	-0.419267	1.48E-06	0.006462113
ENSG00000100744	14	96829790	4132	7019	rs11627143	96836924	0.297902	8.95E-07	0.006573254
ENSG00000083544	13	60970592	3056	4144	rs951058	60975288	0.301142	2.98E-06	0.006651859
ENSG00000124104	20	44462471	3325	-11111	rs79860646	44451360	0.390038	2.20E-06	0.006687013
ENSG00000164512	5	55395506	3510	48552	rs7731626	55444683	-0.433448	3.18E-06	0.006703798
ENSG00000099949	22	21336303	1544	-1430	rs13057408	21334873	-0.295359	2.62E-06	0.006709541
ENSG00000133454	22	26138112	2611	7395	rs12168831	26145655	0.51213	1.32E-06	0.006709541
ENSG00000130638	22	46067679	2795	-4643	rs134857	46063036	0.46901	1.07E-06	0.006709541
ENSG00000114670	3	130745695	4001	61288	rs66499929	130807138	0.403545	1.15E-06	0.006764773
ENSG00000119686	14	76044961	2636	0	rs11845734	76045220	0.325041	1.55E-06	0.006782306
ENSG00000105856	7	106809407	2503	268469	rs17154077	107077941	-0.192521	2.97E-06	0.006785167
ENSG00000135916	2	231729616	2440	13004	rs62195287	231742864	-0.623858	2.47E-06	0.006824741
ENSG00000142634	1	15736392	3095	72097	rs3766160	15808872	-0.160667	1.27E-06	0.006838984
ENSG00000006652	7	112063200	1916	-193181	rs7811283	111870019	0.244008	3.35E-06	0.006839837
ENSG00000111450	12	131274146	4144	0	rs1236	131274394	0.406825	1.12E-06	0.007064119
ENSG00000100462	14	23389721	2977	20789	rs7147394	23411054	0.370639	1.76E-06	0.007098458
ENSG00000133460	22	24198891	2133	60928	rs4461358	24260106	0.3619	2.43E-06	0.007103314
ENSG00000197724	9	96338690	3342	102402	rs1132027	96441555	-0.371688	2.05E-06	0.007106226
ENSG00000158079	9	96793077	3452	277886	rs371380178	97071295	0.641478	1.93E-06	0.007106226
ENSG00000148175	9	124101356	1821	0	rs16910556	124102350	-0.462237	3.45E-06	0.007106226
ENSG00000038219	4	13570363	2841	8780	rs12506352	13580532	0.236931	3.39E-06	0.007119611
ENSG00000100330	22	30279145	2566	-80556	rs12172139	30198589	0.146792	1.64E-06	0.007142728
ENSG00000150403	13	114145311	2933	3132	rs11617768	114148720	0.276422	2.73E-06	0.007183303
ENSG00000071967	2	172378758	2893	-9689	rs6433294	172369069	-0.305011	1.59E-06	0.007186903
ENSG00000119402	9	123519253	1929	995960	rs79814973	124523085	-0.641484	4.11E-06	0.007210251
ENSG00000205659	14	74551500	2711	114945	rs887595	74666641	-0.294375	2.83E-06	0.007264537
ENSG00000125898	20	814359	2909	-8378	rs4816006	805981	0.295067	1.25E-06	0.007299044
ENSG00000102699	13	24995065	4324	39787	rs2862901	25035239	0.22358	1.41E-06	0.007314461
ENSG00000137331	6	30710977	10776	368946	rs2233964	31080919	-0.433379	8.14E-07	0.007344511
ENSG00000251369	19	58053205	3348	9716	rs73060407	58064327	0.316798	9.46E-07	0.007364793
ENSG00000111254	12	4724675	3289	30957	rs113943622	4756017	0.486867	1.65E-06	0.007386138
ENSG00000196586	6	76459050	3394	171559	rs78624743	76630699	-0.379659	4.35E-06	0.007390741
ENSG00000114487	3	108677087	2775	41503	rs3762698	108719470	0.738291	1.47E-06	0.007414812
ENSG00000152642	3	32148004	3816	-6869	rs7634668	32141135	0.308625	1.15E-06	0.007414812
ENSG00000115364	2	75873910	3626	4475	rs11688959	75878511	0.442052	1.43E-06	0.007441115
ENSG00000136897	9	104149916	4168	0	rs10819924	104149942	-0.200521	2.05E-06	0.007476876
ENSG00000138411	2	197059095	2761	30898	rs74917378	197097010	-0.348396	3.04E-06	0.007489323
ENSG00000204920	19	44488347	3533	-25011	rs47775	44463336	-0.309164	9.32E-07	0.007500894
ENSG00000145868	5	147763499	3530	-187513	rs13179181	147575986	-0.264312	3.52E-06	0.007511186
ENSG00000129596	5	115140431	3702	-11891	rs411148	115128540	-0.394526	2.94E-06	0.007528925
ENSG00000183160	12	108983623	3168	30633	rs8179162	109016806	0.974079	2.88E-06	0.007530735
ENSG00000196693	10	43084556	2806	52931	rs158391	43143078	-0.24421	4.95E-06	0.007551579
ENSG00000103653	15	75074399	2095	-6774	rs58050869	75067625	0.187068	4.21E-06	0.007640056
ENSG00000139117	12	39045988	2994	-809659	rs74720316	38236329	-0.264885	6.52E-06	0.007709828
ENSG00000121578	3	118930580	3661	37202	rs6808238	118968730	0.362822	1.33E-06	0.007736452
ENSG00000147650	8	105501460	3338	-30263	rs60012863	105471197	-0.335789	4.14E-06	0.007804204
ENSG00000089169	12	113012902	1939	275947	rs4767019	113289070	0.425337	5.70E-06	0.00781765
ENSG00000140931	16	66637936	1892	-23413	rs34644564	66614523	-0.272837	1.93E-06	0.007827211
ENSG00000077984	20	24929867	2463	0	rs227652	24929947	-0.366612	2.98E-06	0.008035257
ENSG00000174373	14	36007559	2659	270223	rs4982309	36279119	0.385248	2.32E-06	0.00808331
ENSG00000161036	7	102105377	2139	-1269	rs4403344	102104108	-0.355874	5.40E-06	0.008131441
ENSG00000177302	17	18177236	1916	-2068	rs9903235	18175168	0.363303	3.56E-06	0.008172235
ENSG00000152969	4	6027927	3667	148012	rs13102056	6176017	0.440239	1.94E-06	0.008179938
ENSG00000157873	1	2487662	2780	6630	rs2234167	2494330	0.466276	1.54E-06	0.008258598
ENSG00000163866	1	35318271	2638	-5640	rs11802507	35312631	0.276399	1.91E-06	0.008264617
ENSG00000181754	1	110046798	2117	3588	rs6684193	110055209	0.256401	1.66E-06	0.008264617
ENSG00000163320	3	88101095	3865	0	rs72921637	88103776	0.344638	2.38E-06	0.008312261
ENSG00000241258	7	65579593	3139	-875891	rs547840	64703702	0.32188	1.32E-05	0.008382761
ENSG00000204264	6	32808495	9885	2706	rs4713599	32811530	0.287824	1.55E-06	0.008396018
ENSG00000108443	17	57970408	1392	-81003	rs2645488	57889405	0.280592	8.65E-06	0.008400879
ENSG00000108344	17	38137051	2300	40706	rs2302776	38178149	-0.22811	4.25E-06	0.008400879
ENSG00000185829	17	44594069	1239	17960	rs149959278	44612339	-0.406659	6.29E-06	0.008400879
ENSG00000139946	14	56585094	3852	3567	rs8022898	56589022	0.228576	1.71E-06	0.008406875
ENSG00000152229	18	43563503	3050	0	rs7229227	43564296	0.201064	6.77E-06	0.0084507
ENSG00000130948	9	98997589	2917	57072	rs10990269	99054924	-0.705852	3.15E-06	0.008455325
ENSG00000099219	9	5784574	3558	-21718	rs80330707	5762856	-0.65489	2.24E-06	0.008455325
ENSG00000215252	15	34817409	2906	122418	rs11073052	34942453	0.32336	2.60E-06	0.008497927
ENSG00000111731	12	22601518	2245	-1284	rs11611377	22600234	0.469446	3.34E-06	0.008519879
ENSG00000105849	7	19735086	3984	13192	rs59979584	19751542	-0.279345	2.49E-06	0.008533898
ENSG00000141458	18	21111402	2326	-125614	rs4800158	20985788	-0.226969	1.25E-05	0.008626462
ENSG00000168234	18	21572738	2663	-370663	rs192581896	21202075	-0.368336	9.62E-06	0.008626462
ENSG00000186522	2	110300560	1615	50688	rs28624186	110352589	-0.44231	6.33E-06	0.008695457
ENSG00000169047	2	227596034	2807	46132	rs16822636	227647098	0.424283	4.08E-06	0.008695457
ENSG00000185721	22	31795510	2671	395880	rs28574575	32191591	0.286124	2.62E-06	0.00869666
ENSG00000203668	1	241792156	3908	71254	rs12046349	241870629	0.320929	1.17E-06	0.00877968
ENSG00000177426	18	3411926	3482	36727	rs238135	3448979	-0.314032	4.54E-06	0.008815596
ENSG00000052723	1	115312101	2522	138180	rs360660	115455173	-0.210574	2.04E-06	0.008831709
ENSG00000270629	1	145281956	306	169074	rs833941	145451150	-0.463825	2.96E-05	0.008831709
ENSG00000152760	1	67218144	3207	-18988	rs6679379	67199156	-0.517579	2.45E-06	0.008831709
ENSG00000143158	1	167885968	2565	89200	rs12728880	167976797	0.250976	2.23E-06	0.008831709
ENSG00000184227	14	74003819	3059	70222	rs10141401	74074804	0.385568	2.76E-06	0.008871538
ENSG00000137845	15	58881007	3546	370465	rs76538489	59260305	0.646553	2.00E-06	0.008896035
ENSG00000132359	17	2699733	3458	238760	rs34388758	2938625	-0.290991	2.01E-06	0.008954498
ENSG00000006432	14	71189244	3113	-3383	rs10129529	71185861	-0.266529	2.77E-06	0.008975331
ENSG00000284526	17	74559793	2796	36117	rs4533313	74598470	-0.48975	1.73E-06	0.00897996
ENSG00000227124	3	75779113	3182	32649	rs72896649	75812418	-0.814467	2.28E-06	0.009021371
ENSG00000182400	14	39617017	3764	-952	rs4902436	39616065	0.386774	2.79E-06	0.009037242
ENSG00000145246	4	47487306	3113	-73784	rs13106855	47413522	-0.317733	6.19E-06	0.009066085
ENSG00000111670	12	102139276	3268	36302	rs10860785	102177321	-0.255147	3.03E-06	0.009083186
ENSG00000143815	1	225589205	3735	7144	rs1538930	225598309	0.288423	2.18E-06	0.009151684
ENSG00000213533	3	52870773	2319	71304	rs9871175	52945930	-0.241045	2.96E-06	0.009179769
ENSG00000174776	3	167196473	2677	163626	rs60961670	167360410	0.366031	4.25E-06	0.009223561
ENSG00000171051	19	52248426	4428	-2105	rs7250851	52246321	0.281004	9.05E-07	0.009286117
ENSG00000186204	19	15783568	3474	-57646	rs4808325	15725922	0.358582	1.35E-06	0.009287094
ENSG00000163453	4	57896940	4207	113314	rs77746694	58010816	-0.613529	3.30E-06	0.009338789
ENSG00000095015	5	56111402	3329	-384226	rs590575	55727176	-0.297094	4.40E-06	0.009371169
ENSG00000213809	12	10524953	3081	129315	rs10772298	10655145	0.167108	4.56E-06	0.009375528
ENSG00000198420	7	143548469	1409	-478531	rs6962934	143069938	-0.365031	8.65E-06	0.009398746
ENSG00000171033	8	79428375	3777	90661	rs16905853	79519364	-0.385343	6.87E-06	0.009413283
ENSG00000177054	11	19138677	3354	367	rs1546328	19139190	-0.32869	1.41E-06	0.009448261
ENSG00000155438	2	122484522	2476	20637	rs78695279	122506125	0.302863	5.67E-06	0.009531951
ENSG00000006607	2	242295659	2945	30020	rs1580908	242325823	0.595301	2.77E-06	0.009531951
ENSG00000186314	5	145138583	2905	78913	rs35569271	145219001	0.336126	8.45E-06	0.009549565
ENSG00000162885	1	235613239	2155	-9898	rs6429089	235603341	-0.424208	3.87E-06	0.00956778
ENSG00000183762	22	29469067	2181	44319	rs4330195	29513534	-0.248869	2.96E-06	0.00957014
ENSG00000171720	5	141000444	2439	24477	rs2052455	141025581	0.359882	5.71E-06	0.009632771
ENSG00000166225	12	69864156	2897	93892	rs516391	69958202	0.292428	3.59E-06	0.009637894
ENSG00000114405	3	62304649	3342	-251820	rs168371	62052829	0.643479	1.69E-06	0.00967114
ENSG00000171649	19	58095509	3316	2324	rs73060457	58098081	-0.341703	1.43E-06	0.009693785
ENSG00000126524	7	66452665	4273	-533241	rs76715437	65919424	0.277723	6.94E-06	0.009703065
ENSG00000119698	14	94640650	3426	-30798	rs11622657	94609852	0.798852	2.16E-06	0.00971471
ENSG00000111266	12	12627145	2820	-1474	rs2111273	12625671	-0.38037	2.32E-06	0.009736339
ENSG00000165997	10	18948335	4398	-120507	rs6482515	18827828	-0.278464	3.09E-06	0.009751238
ENSG00000224383	17	62075712	590	-16326	rs11079517	62059386	0.606503	1.76E-05	0.009792743
ENSG00000142207	21	33683330	2859	25116	rs2833776	33712526	0.243076	5.56E-06	0.009809339
ENSG00000172661	10	46222649	1641	-92260	rs10900230	46130389	-0.472531	1.42E-05	0.009816186
ENSG00000165678	10	85899197	3604	0	rs3829861	85899259	0.328125	4.57E-06	0.009816186
ENSG00000196584	7	152343590	3482	-19628	rs2310928	152323962	0.512158	3.55E-06	0.00982442
ENSG00000079308	2	218664513	2397	42412	rs987338	218711738	0.178192	4.12E-06	0.009826527
ENSG00000120156	9	27109140	3380	117307	rs7024846	27226947	0.463962	2.59E-06	0.009859772
ENSG00000137760	11	107373453	3131	-338483	rs11212055	107034970	-0.215645	1.88E-06	0.00988506
ENSG00000173480	19	58418215	2842	15113	rs10419185	58436595	0.355565	1.52E-06	0.009984895
