# Supplementary material for: Genetic architecture of gene regulation in Indonesian populations identifies QTLs associated with global and local ancestries
Source: Am J Hum Genet. 2021 Dec 16;109(1):50–65. doi: 10.1016/j.ajhg.2021.11.017 (PMC8764200; doi:10.1016/j.ajhg.2021.11.017)
Supplement: Data S2. Permutation-significant methylQTLs [file mmc3.zip › Supplementary_File_2.tsv]

cg07881013	2	27993847	1712	-5	rs74429612	27993843	1.06077	9.90E-36	2.99E-26
cg08166072	2	46213920	3291	20	rs13001570	46213940	1.04439	1.29E-35	3.36E-25
cg07320380	11	123179170	3639	-357	rs11219110	123178814	-0.869745	2.32E-34	1.28E-24
cg26074100	8	141568712	2302	-12708	rs2944769	141556005	-1.02784	6.35E-33	9.41E-24
cg13838276	6	118158769	3167	1	rs9374685	118158770	-1.21947	6.62E-34	1.99E-23
cg18515813	2	238223381	2708	-6665	rs2030000	238216717	-1.04212	3.15E-32	3.90E-23
cg27153751	21	43869662	4156	1	rs2839520	43869663	-1.11408	1.95E-32	4.65E-23
cg09722212	2	37232596	3331	-28429	rs77424687	37204168	0.884021	8.11E-33	7.71E-23
cg11418303	1	71511514	2260	10890	rs2817869	71522404	-1.1665	1.30E-32	9.22E-23
cg22368454	16	19528985	2627	57	rs2074172	19529042	-0.928849	4.58E-32	1.16E-22
cg15715337	1	85600447	3775	533	rs77529926	85600980	1.19128	8.20E-33	1.33E-22
cg04360646	14	34414002	3098	-32	rs1680690	34413971	1.01234	7.77E-32	2.56E-22
cg02704485	3	125473844	4041	1	rs9851147	125473845	-1.17238	5.90E-32	2.89E-22
cg24268161	22	39747459	2018	-410	rs2267407	39747050	-1.07859	9.42E-31	6.28E-22
cg15147113	2	224858642	3377	1	rs6721140	224858643	-1.09675	7.92E-32	7.52E-22
cg18590814	14	89857717	2849	21148	rs3742676	89878865	0.921947	7.87E-31	1.48E-21
cg05193970	3	58523649	2314	-19	rs56193702	58523631	0.965417	8.55E-31	2.08E-21
cg02738594	1	209775750	3794	50	rs9430004	209775800	-0.900734	2.40E-32	2.69E-21
cg24307368	11	107582884	3213	-6529	rs17107346	107576356	-1.01262	1.22E-31	2.84E-21
cg09258509	16	85521040	4879	8	rs9935508	85521048	-1.13706	6.11E-33	3.29E-21
cg20150640	1	23697656	2216	-40	rs638722	23697617	-1.05452	1.26E-30	3.46E-21
cg10822242	13	61157457	3282	1	rs8002201	61157458	-1.0912	2.14E-30	3.95E-21
cg17379666	17	71304784	3208	-282	rs11870739	71304503	-1.08434	1.63E-29	4.73E-21
cg23264018	9	37343114	2653	1	rs7846944	37343115	-0.991914	7.78E-31	5.69E-21
cg15732221	3	183675117	2804	-11612	rs4148589	183663506	1.03199	8.68E-30	6.45E-21
cg06705848	7	106385463	2791	43	rs735967	106385506	0.907941	2.15E-30	9.44E-21
cg13136648	4	38990279	4035	-15	rs62294540	38990265	-0.998421	1.05E-30	1.00E-20
cg17190362	6	112475675	2551	-33	rs12196086	112475643	-1.09155	3.83E-31	1.42E-20
cg10888830	7	137556243	2236	-96	rs10250405	137556148	-1.00245	4.69E-29	1.63E-20
cg20398969	22	48109889	4170	370	rs386300	48110259	1.12338	7.82E-30	1.71E-20
cg01230320	2	19549980	3394	1	rs13011502	19549981	-1.0144	2.75E-29	1.89E-20
cg04437881	17	2697740	3455	29	rs73308019	2697769	0.839788	3.12E-29	2.14E-20
cg06168656	12	53301031	3267	27	rs2682300	53301058	0.995626	1.29E-29	2.22E-20
cg05087553	11	116685338	3188	53	rs77535577	116685391	-0.969741	3.33E-30	2.24E-20
cg13979085	3	58523570	2315	61	rs56193702	58523631	0.973435	3.85E-29	2.34E-20
cg23416923	19	48231706	2210	-134	rs6509337	48231573	-1.17518	1.01E-28	2.71E-20
cg04124281	15	80190137	4438	171	rs2115540	80190308	-0.997243	3.20E-30	2.74E-20
cg00267207	12	14849579	2976	2536	rs7976313	14852115	-0.988527	9.00E-29	2.89E-20
cg25413575	17	80870577	1705	1865	rs62076068	80872442	-1.05492	3.94E-29	3.09E-20
cg24364120	15	33757827	3040	5761	rs2676099	33763588	-0.971765	4.85E-29	3.57E-20
cg27154217	5	50023127	2128	-1333	rs35571312	50021795	-0.995993	6.11E-29	3.64E-20
cg05043910	2	99872119	2213	56909	rs2141908	99929028	1.01663	3.57E-29	3.78E-20
cg18822299	11	108767009	1700	-304	rs4753852	108766706	-0.943099	2.71E-28	3.86E-20
cg05351360	8	95176562	2265	407	rs57403347	95176969	-0.951908	2.00E-29	4.23E-20
cg22315544	17	8066671	2191	12094	rs8069739	8078765	1.00222	4.45E-29	4.33E-20
cg17623923	9	117003237	3150	-4262	rs1249717	116998976	0.933196	4.63E-29	5.46E-20
cg10420426	1	247346531	3325	16	rs10924947	247346547	-1.28239	2.36E-29	5.90E-20
cg16008148	1	221062819	3441	-23	rs2784253	221062797	0.960443	1.81E-29	6.76E-20
cg25176297	2	37232322	3331	-28155	rs77424687	37204168	0.969386	6.28E-29	6.94E-20
cg16400896	4	68422645	3128	3179	rs10013617	68425824	0.975909	6.64E-29	9.80E-20
cg16520898	12	9727538	2853	-103923	rs10743737	9623616	1.02495	7.90E-29	9.88E-20
cg15500907	6	112438951	2525	19075	rs9487824	112458026	1.03913	5.27E-29	1.03E-19
cg19218082	13	111111172	3492	1	rs7990214	111111173	-1.00413	3.56E-28	1.11E-19
cg02785814	11	44338707	2601	-34	rs1840256	44338674	-1.01689	5.81E-28	1.11E-19
cg07930400	20	17632196	3870	-2152	rs3790315	17630045	0.817438	1.20E-28	1.16E-19
cg09801012	10	52135449	1773	10	rs2117958	52135459	-0.831799	2.39E-28	1.29E-19
cg06353069	2	238500081	2953	130	rs6431548	238500211	0.935139	3.09E-28	1.31E-19
cg15663948	13	113030673	2967	1	rs2296896	113030674	-1.18249	2.85E-28	1.38E-19
cg15105517	22	39748412	2018	-1363	rs2267407	39747050	-1.0974	4.31E-29	1.44E-19
cg19536664	17	6899085	2845	136	rs312466	6899221	-0.778689	5.94E-28	1.81E-19
cg07736327	4	52772969	1319	205	rs6831688	52773174	1.00395	1.68E-28	1.86E-19
cg01462207	12	133202012	2340	5400	rs4883627	133207412	-0.931772	2.48E-31	1.89E-19
cg26840689	20	17625263	3880	4176	rs3790316	17629439	-0.913673	7.16E-28	1.89E-19
cg14768206	9	112790164	3620	-3749	rs11789093	112786416	0.959618	4.23E-28	2.04E-19
cg04425994	7	47760390	3918	-1428	rs7782897	47758963	-1.03954	1.08E-28	2.20E-19
cg18650659	6	31117380	8722	-3	rs3094227;rs114499837	31117378	-1.02186	2.58E-30	2.36E-19
cg26690318	10	100167465	3046	-190	rs10883092	100167276	-1.03532	2.55E-28	2.44E-19
cg17829936	6	132910681	3250	-70	rs3813355	132910612	0.970885	5.06E-29	2.56E-19
cg26941787	12	76023400	3015	1	rs7958760	76023401	-1.11491	2.25E-28	2.82E-19
cg00699077	15	69162494	2545	1	rs2415029	69162495	-0.988659	4.13E-28	2.97E-19
cg01640684	17	80870529	1705	1913	rs62076068	80872442	-1.04056	4.11E-28	2.97E-19
cg04977856	14	89886941	2867	-2	rs1005421	89886940	-0.827601	2.31E-27	3.04E-19
cg24693760	1	167509918	2628	-119	rs56994759	167509800	1.17929	4.09E-28	3.24E-19
cg26446294	2	130559194	2310	-166	rs12616392	130559029	-1.0768	6.60E-28	3.51E-19
cg26924822	4	26332763	2557	-74	rs1877207	26332690	0.893938	1.48E-27	3.53E-19
cg00028022	1	246984573	3714	6586	rs10924846	246991159	-0.93537	8.85E-29	3.56E-19
cg26491092	1	23510886	2407	-7515	rs2806557	23503372	1.04293	9.24E-28	3.61E-19
cg02341645	17	71756141	3294	15	rs71373490	71756156	-1.06504	6.95E-28	3.63E-19
cg10033251	22	24313483	2345	-1280	rs4822466	24312204	0.892879	3.94E-28	3.86E-19
cg21075678	7	137557164	2235	-43	rs769038	137557122	-0.983351	2.63E-27	3.89E-19
cg12008478	9	37343099	2653	16	rs7846944	37343115	1.00665	1.10E-27	3.90E-19
cg11749817	20	47576594	3605	37903	rs3764682	47614497	0.859273	2.41E-27	5.72E-19
cg16593333	12	96514873	3287	-242	rs256184	96514632	1.0384	8.58E-28	5.94E-19
cg00180447	3	126260260	3914	-98	rs6781798	126260163	0.853929	7.32E-28	6.05E-19
cg18026197	3	126422536	3610	293	rs3806621	126422829	1.09238	8.80E-28	6.05E-19
cg10233674	3	112493304	3485	2	rs1268971	112493306	0.936324	3.64E-28	6.25E-19
cg08167410	9	37062050	2778	27	rs2988011	37062077	0.902291	3.46E-27	6.55E-19
cg03611265	12	13132894	2907	-10	rs2270390	13132885	0.959902	9.47E-28	6.59E-19
cg20036207	19	10397031	3076	100	rs281436	10397131	-0.932462	2.65E-28	7.17E-19
cg13173270	1	23510829	2407	10511	rs676643	23521340	0.948471	1.88E-27	7.90E-19
cg16214670	9	137850459	2673	2380	rs7039567	137852839	-1.05479	5.95E-27	8.18E-19
cg27312474	3	125488009	3980	-5580	rs2735244	125482430	-1.0447	5.44E-28	8.35E-19
cg10666341	3	119348585	3184	1	rs12023	119348586	-1.0365	6.83E-28	8.95E-19
cg25202367	6	110964408	2733	1	rs59615930	110964409	-1.11971	2.72E-27	9.01E-19
cg00044050	16	11439710	4097	-13380	rs12597893	11426331	1.01908	7.00E-28	9.42E-19
cg10146330	22	50482250	2742	-125	rs5771320	50482126	-0.971681	9.95E-28	9.56E-19
cg26955290	17	7015607	2885	632	rs425694	7016239	-1.00095	2.35E-27	9.84E-19
cg27031367	8	145510315	1486	3382	rs4977202	145513697	-0.967993	8.54E-28	1.00E-18
cg03849132	8	104137224	3133	94	rs6990544	104137318	1.05142	1.31E-27	1.09E-18
cg20976286	15	28054345	2166	1	rs924314	28054346	-1.00525	5.18E-27	1.11E-18
cg22034203	1	31231421	3849	-3981	rs1951782	31227441	0.970072	1.60E-27	1.20E-18
cg13116411	10	115721012	2770	1	rs7911539	115721013	-1.19494	3.27E-28	1.21E-18
cg13299440	1	218101823	3330	1	rs11117977	218101824	0.972015	3.59E-27	1.47E-18
cg17049825	9	33523374	2241	-41630	rs62546519	33481745	0.984687	9.10E-27	1.47E-18
cg10786572	10	54632322	4516	-1141	rs11003232	54631182	-1.00829	4.23E-28	1.48E-18
cg17499156	19	13732411	1493	-47	rs526122	13732365	1.01615	3.94E-27	1.53E-18
cg11026936	2	217253226	2693	51	rs10199099	217253277	-0.79975	4.01E-27	1.54E-18
cg12002139	6	158478872	2694	-2932	rs2296510	158475941	1.00021	9.84E-28	1.68E-18
cg05108359	6	20280167	3194	-2685	rs6915996	20277483	0.980848	2.25E-27	1.72E-18
cg23155853	2	10930911	3386	-9	rs4807	10930903	0.951676	3.35E-27	1.73E-18
cg07275437	10	27947957	3885	55602	rs2815477	28003559	-0.911828	1.03E-27	1.73E-18
cg07346359	1	203489668	3042	15	rs60226453	203489683	-0.928816	1.19E-27	1.78E-18
cg03240067	16	11951035	4807	50534	rs62038798	12001569	0.844236	1.97E-27	1.82E-18
cg12935818	2	238499802	2953	409	rs6431548	238500211	0.906456	1.91E-26	1.93E-18
cg08322244	17	8066669	2191	12096	rs8069739	8078765	1.02212	7.22E-27	2.28E-18
cg10816922	19	3110284	2367	8900	rs308046	3119184	1.1661	7.74E-27	2.65E-18
cg19368242	6	112475642	2551	1	rs12196086	112475643	-1.04414	5.00E-27	2.72E-18
cg11808531	12	133201891	2340	5521	rs4883627	133207412	-0.952761	5.41E-28	2.85E-18
cg21136789	4	57396454	3637	80	rs58872126	57396534	0.95101	8.67E-28	2.89E-18
cg25084281	10	120764482	3061	689	rs11198725	120765171	0.95403	4.07E-27	3.03E-18
cg10001720	1	31231363	3850	-3923	rs1951782	31227441	0.866906	1.30E-26	3.05E-18
cg24252907	2	178649115	2673	-8358	rs1438042	178640758	0.882582	3.95E-27	3.06E-18
cg16616600	2	207663052	2555	14217	rs142084763	207677269	1.01697	1.31E-26	3.13E-18
cg27517968	2	208546083	2688	-3170	rs2432725	208542914	-1.02986	1.05E-26	3.13E-18
cg26764953	6	53591212	3578	20	rs76058850	53591232	1.16328	2.43E-27	3.30E-18
cg05368731	17	41323189	1594	47795	rs35989681	41370984	0.799523	1.09E-26	3.31E-18
cg08798147	4	36305221	4374	43	rs12646644	36305264	-0.917356	5.84E-27	3.48E-18
cg06223290	22	47686520	3332	6116	rs5767654	47692636	-0.875428	1.09E-26	3.60E-18
cg11070987	4	37804023	4811	-130	rs890163	37803894	1.03041	7.43E-27	3.81E-18
cg01016092	18	43305784	3061	9243	rs8083653	43315027	-1.0141	1.12E-26	3.93E-18
cg13791661	12	720995	2453	19776	rs4980954	740771	-1.02773	2.10E-26	4.11E-18
cg01376451	9	92157751	2689	5381	rs2988061	92163132	0.863123	1.77E-26	4.13E-18
cg07931809	22	50473988	2773	869	rs1079653	50474857	-0.976522	5.66E-27	4.23E-18
cg25677688	12	11176386	3182	837	rs11054173	11177223	0.897256	3.26E-27	4.36E-18
cg17941843	2	240180010	3903	178	rs7584828	240180188	0.701814	5.08E-27	4.37E-18
cg22788141	5	56033159	3237	-67	rs62355881	56033093	-0.949847	1.03E-26	4.46E-18
cg18757817	2	208572165	2665	-579	rs72962115	208571587	-1.09047	3.09E-26	4.47E-18
cg02466788	4	44740834	3607	25067	rs10014200	44765901	1.02757	1.92E-27	4.69E-18
cg26173986	17	8067016	2192	11749	rs8069739	8078765	0.997513	1.00E-25	5.00E-18
cg02184535	7	55409237	3833	1	rs113955024	55409238	-0.906781	5.57E-28	5.03E-18
cg21144735	14	77533057	3671	166	rs3742744	77533223	0.896425	2.29E-27	5.14E-18
cg12870014	12	110450643	1792	44	rs7976412	110450687	0.950436	9.73E-27	5.16E-18
cg15977317	2	228648394	3693	-66	rs8179522	228648329	-1.10221	6.00E-27	5.90E-18
cg19156769	16	23866321	2953	-336	rs886114	23865986	-0.990324	9.56E-27	6.26E-18
cg00871273	17	64513973	3222	-70	rs9896956	64513904	-0.998568	2.11E-26	6.35E-18
cg10363088	11	2962055	2515	31882	rs1541334	2993937	0.962787	2.63E-26	6.50E-18
cg17194270	22	39759992	2010	-3562	rs2284075	39756431	1.01049	5.20E-26	6.75E-18
cg00631877	12	94640673	2852	1	rs869047	94640674	-1.00048	2.53E-26	7.17E-18
cg22798725	5	72108079	2697	1	rs155429	72108080	-1.01558	1.69E-26	7.54E-18
cg07298397	2	60580884	2486	26	rs12614158	60580910	0.991588	2.85E-26	7.75E-18
cg24661867	8	42400563	1662	116	rs2974343	42400679	0.843117	1.29E-26	7.76E-18
cg10223479	1	182114850	2998	937	rs1281340	182115787	0.914079	8.62E-27	9.46E-18
cg19805943	2	85933069	2516	-67	rs12151742	85933003	-0.815126	2.93E-26	9.56E-18
cg12808797	2	86178864	2354	-11371	rs10460588	86167494	0.941299	9.64E-26	9.56E-18
cg22999620	2	239012831	3328	1	rs11896544	239012832	-0.89097	1.20E-25	9.67E-18
cg08283315	4	15133343	3892	1270	rs6449103	15134613	-1.02191	2.79E-27	1.02E-17
cg27254667	10	115063652	2574	49	rs4918809	115063701	-0.935097	2.37E-25	1.06E-17
cg16744961	12	9885998	3019	1	rs10492166	9885999	-1.02279	8.75E-26	1.12E-17
cg07236190	12	96338038	3332	20491	rs10745742	96358529	0.848789	5.30E-26	1.14E-17
cg04933176	1	167806490	2525	157	rs1034463	167806647	0.937107	2.26E-25	1.19E-17
cg06589239	7	961457	2431	256	rs71538119	961713	1.06846	4.54E-27	1.22E-17
cg18557047	4	106106175	1919	20238	rs988799	106126413	-0.738054	2.30E-26	1.24E-17
cg16749629	12	66459807	3157	-14	rs10735933	66459794	-0.924414	8.68E-26	1.24E-17
cg04548204	12	9162872	2131	24	rs1805716	9162896	0.908391	8.09E-26	1.26E-17
cg04602696	16	88846723	3287	80	rs57953994	88846803	0.980307	1.03E-26	1.27E-17
cg12417704	1	3659656	3924	1	rs2298222	3659657	-0.862796	2.72E-26	1.27E-17
cg23682609	20	52687365	3064	430	rs6127086	52687795	1.09163	9.38E-26	1.29E-17
cg07123865	14	67091047	3910	1	rs8013247	67091048	-1.00323	8.68E-27	1.33E-17
cg04736673	10	61647141	2923	12	rs1171819	61647153	-1.04973	1.97E-26	1.34E-17
cg23502204	11	87905295	4458	6	rs11018720	87905301	-0.886573	2.69E-26	1.39E-17
cg11663315	11	88089306	4195	-4033	rs11019479	88085274	-1.12451	7.77E-27	1.39E-17
cg16810724	1	110752159	2531	1606	rs7545960	110753765	0.876497	3.58E-26	1.46E-17
cg24860511	19	2651146	2422	-1113	rs11880582	2650034	-0.836652	1.53E-25	1.47E-17
cg24735226	1	65096537	3376	-73	rs6693972	65096465	-1.11005	1.71E-26	1.47E-17
cg24989176	13	31667191	3296	-42	rs9597084	31667150	0.851209	2.99E-25	1.50E-17
cg15482146	13	32894682	3385	56	rs11571591	32894738	0.986895	1.99E-26	1.50E-17
cg14127013	1	118624238	3420	-41813	rs10923475	118582426	0.767642	2.19E-27	1.55E-17
cg08702692	1	36877863	2711	50947	rs6667909	36928810	-0.858278	2.75E-26	1.59E-17
cg06202614	2	216696255	2459	61	rs10804244	216696316	0.895516	3.49E-26	1.63E-17
cg06203079	20	17633823	3866	-3779	rs3790315	17630045	0.935203	1.19E-25	1.65E-17
cg09034264	3	126401210	3632	23	rs4518076	126401233	0.961545	3.31E-26	1.70E-17
cg09600108	11	60266519	2219	6242	rs1941021	60272761	-0.963924	5.36E-26	1.70E-17
cg16101574	7	7291514	3519	2385	rs56136515	7293899	0.96197	5.30E-26	1.70E-17
cg00424152	2	232263126	2080	1	rs2290130	232263127	-0.962465	5.18E-26	1.73E-17
cg08489109	6	132297508	3062	1	rs9388953	132297509	-0.932897	4.89E-26	1.75E-17
cg15756415	3	14932169	3548	-14	rs293927	14932156	-1.30851	2.44E-27	1.79E-17
cg03218323	16	66878077	1660	-44111	rs363197	66833967	0.885686	2.64E-26	1.80E-17
cg13679714	17	77706946	3616	174	rs3923265	77707120	0.999183	1.74E-25	2.17E-17
cg01348922	17	77707012	3616	108	rs3923265	77707120	0.98732	1.70E-25	2.17E-17
cg02288345	5	16895511	2557	1	rs173789	16895512	-1.04523	2.42E-25	2.19E-17
cg19377234	3	125482197	3998	-20252	rs148827978	125461946	0.928664	2.34E-25	2.26E-17
cg07906558	5	59742924	2073	25190	rs78683957	59768114	-0.986126	7.13E-26	2.29E-17
cg24607783	3	146187037	3792	84	rs533756	146187121	0.943259	3.75E-26	2.44E-17
cg22335228	20	62405407	1836	456	rs6122166	62405863	-1.03181	5.79E-26	2.51E-17
cg24243433	3	195877245	2031	-2	rs6809892	195877244	-1.00842	1.38E-25	2.74E-17
cg13712346	18	51915489	2321	43716	rs1523859	51959205	0.877544	5.15E-26	2.74E-17
cg25510640	4	80594710	2296	3069	rs3924925	80597779	0.873341	1.69E-25	2.76E-17
cg22000984	5	150226278	3881	-16	rs61270113	150226263	0.989915	3.73E-26	2.81E-17
cg26882525	5	150677867	3991	-10852	rs978012	150667016	1.01748	6.98E-26	2.81E-17
cg14866567	3	148682959	2948	54	rs2165342	148683013	-0.981454	1.38E-25	2.91E-17
cg04633141	7	1588319	2511	-32242	rs4720827	1556078	1.02428	8.41E-26	2.95E-17
cg16178271	7	1948755	2757	-23302	rs12532128	1925454	-0.893997	2.30E-25	2.95E-17
cg19454017	16	11519197	4175	-3109	rs12929964	11516089	-0.977325	3.66E-26	2.96E-17
cg12262617	5	150677795	3990	11	rs3926389	150677806	1.02384	2.76E-25	3.01E-17
cg12271856	5	31678463	3474	-225	rs6450853	31678239	-0.940495	1.05E-25	3.09E-17
cg15764445	21	47790046	2196	-334	rs9977872	47789713	-1.01994	5.93E-26	3.16E-17
cg23854103	19	2543602	2356	19	rs11879623	2543621	-0.921162	1.24E-24	3.16E-17
cg18705808	7	1588284	2511	107	rs3814481	1588391	0.942951	2.33E-25	3.22E-17
cg04899715	8	23609424	4100	1553	rs10101932	23610977	-0.910819	2.88E-26	3.23E-17
cg23942311	14	51606299	3338	37	rs4309324	51606336	-0.934923	1.59E-26	3.35E-17
cg10643017	11	118507444	2819	34	rs11216937	118507478	1.18718	5.42E-26	3.45E-17
cg12479090	1	201952801	3090	1896	rs6689324	201954697	0.891069	8.92E-26	3.50E-17
cg27600981	18	28849179	3130	3343	rs62087754	28852522	1.09979	1.05E-25	3.67E-17
cg18973024	10	113731978	3364	-10	rs7088433	113731969	-0.92958	1.05E-25	3.72E-17
cg00966000	18	33071953	2157	-136	rs17738210	33071818	0.777139	3.40E-26	3.74E-17
cg17726105	11	122023188	2721	-2	rs1834306	122023187	0.818474	9.00E-26	3.74E-17
cg15135422	6	109639720	2794	251	rs9386798	109639971	-0.878579	1.10E-25	3.74E-17
cg05787038	8	6826392	3627	1723	rs2615764	6828115	-0.956164	2.40E-26	3.77E-17
cg13690510	12	9564306	2647	8080	rs7134199	9572386	0.834103	7.44E-25	3.94E-17
cg24191225	12	9885824	3018	-743	rs10844622	9885082	1.07971	1.01E-24	3.94E-17
cg17408686	3	126422575	3610	254	rs3806621	126422829	1.08441	8.58E-25	4.04E-17
cg11579907	6	151412213	4068	-3187	rs12216229	151409027	0.880488	8.10E-26	4.12E-17
cg07589531	10	13970236	4246	1	rs2797882	13970237	-0.902554	1.29E-25	4.20E-17
cg00740479	11	131170123	2962	-175	rs12576780	131169949	1.06325	1.11E-25	4.32E-17
cg15693729	20	40201055	2873	-210	rs4812527	40200846	0.830797	6.76E-26	4.34E-17
cg26944080	9	5321358	3917	952	rs1853218	5322310	0.923742	9.64E-27	4.41E-17
cg22351602	21	40310774	3726	14	rs2836767	40310788	-0.723186	2.94E-25	4.49E-17
cg05284666	17	6898821	2844	1623	rs2070590	6900444	0.842474	2.11E-25	4.49E-17
cg16257763	15	75816632	1694	17	rs12904319	75816649	0.928265	3.59E-26	4.53E-17
cg18914389	2	89126216	926	-9819	rs6547793	89116398	-0.875488	1.13E-25	4.55E-17
cg08229716	1	9146291	2098	1	rs12402657	9146292	-0.924359	1.49E-25	4.62E-17
cg00276548	15	95216999	3484	29	rs2651848	95217028	-0.90692	1.05E-25	4.66E-17
cg07470598	14	107239068	449	2959	rs4424812	107242027	0.971354	1.24E-23	4.71E-17
cg24509649	1	43884815	2231	24	rs74069987	43884839	-0.889358	9.84E-26	4.71E-17
cg17030046	19	2711667	2448	-139	rs741105	2711529	-0.783516	1.55E-24	4.75E-17
cg04480219	9	130223761	2375	-52931	rs62579724	130170831	0.8934	8.97E-26	4.83E-17
cg10037548	2	85962505	2484	46	rs2164807	85962551	0.971805	1.04E-25	4.88E-17
cg07919145	22	39780408	1984	-33359	rs2267407	39747050	-0.79356	1.49E-24	5.09E-17
cg04001676	18	8835131	3356	-446	rs12458988	8834686	-0.874142	1.18E-25	5.43E-17
cg10978613	8	117473031	2066	1	rs7463051	117473032	-1.08857	6.21E-26	5.51E-17
cg26052728	7	961841	2431	-129	rs71538119	961713	1.26162	6.92E-25	5.65E-17
cg10847607	9	93974387	4187	166	rs773507	93974553	-0.929384	1.42E-25	5.79E-17
cg02779204	16	2065704	2021	-39	rs12596630	2065666	-0.937787	1.59E-25	6.01E-17
cg12333628	3	72026971	2402	1303	rs11128234	72028274	-0.991288	7.38E-26	6.26E-17
cg13246055	14	77375703	3546	-13	rs17105012	77375691	1.06037	4.23E-27	6.50E-17
cg07570687	10	102243282	2799	105	rs11190581	102243387	0.997907	4.27E-25	7.25E-17
cg02932204	10	102773013	2388	-174	rs807019	102772840	-0.880504	7.01E-25	7.25E-17
cg05182265	7	156933206	3339	1269	rs7784442	156934475	-1.03062	4.92E-26	7.25E-17
cg12141794	1	25378405	1953	-48	rs11248973	25378358	0.941743	2.07E-25	7.37E-17
cg08993331	2	45310530	3740	-8	rs6716585	45310523	1.0786	1.94E-25	7.53E-17
cg14505434	11	89522851	3430	313928	rs10830398	89836779	0.919688	6.76E-26	7.56E-17
cg23669063	22	35733710	3068	-3	rs138795	35733708	0.816278	3.85E-25	7.57E-17
cg14024893	9	139943146	1434	9520	rs9411301	139952666	-0.839973	1.06E-24	7.58E-17
cg12040381	8	59426764	3381	1	rs4573256	59426765	-1.0391	1.46E-25	7.64E-17
cg15179454	19	2274042	2344	-1532	rs12983632	2272511	-0.891435	1.10E-23	7.84E-17
cg01806803	19	2415481	2379	13	rs75888388	2415494	-0.912511	1.54E-23	7.84E-17
cg08134671	19	2542837	2356	524	rs11881492	2543361	-0.942799	1.06E-23	7.84E-17
cg05340882	19	2543750	2356	-130	rs11879623	2543621	-0.850361	7.45E-24	7.84E-17
cg08481112	19	2544100	2356	-444	rs11881553	2543657	-0.902216	6.16E-24	7.84E-17
cg19823512	1	203489725	3042	-43	rs60226453	203489683	-0.888465	2.43E-25	7.96E-17
cg14154082	13	112174009	2889	2074	rs4771756	112176083	1.02624	4.16E-25	8.03E-17
cg04982228	6	24458460	4131	1	rs2744565	24458461	-0.978552	3.89E-25	8.26E-17
cg01059116	1	54163070	3402	1	rs11206194	54163071	-1.03013	7.04E-26	8.33E-17
cg02757577	15	78535419	3098	1	rs4886565	78535420	-0.93203	7.99E-26	8.34E-17
cg24826020	4	38070998	4901	-17793	rs9991524	38053206	0.782824	7.37E-25	8.37E-17
cg25504717	4	38134130	4853	-146	rs6837834	38133985	-0.653639	8.92E-25	8.37E-17
cg07700233	4	39171231	4001	-76	rs6531691	39171156	0.95215	3.17E-25	8.37E-17
cg00855661	4	39183530	3958	-84	rs1451820	39183447	0.936338	2.89E-25	8.37E-17
cg07678448	10	45731454	2685	6	rs4948970	45731460	0.91846	8.67E-26	8.50E-17
cg00291366	1	12616550	1445	3354	rs6678689	12619904	0.86845	5.08E-25	8.69E-17
cg27466466	22	24261966	2271	4760	rs5751775	24266726	0.872939	6.00E-25	8.81E-17
cg02452435	17	71188192	3127	-393	rs6501605	71187800	0.956463	1.79E-24	9.04E-17
cg02016407	12	116806424	2850	19	rs2393042	116806443	0.982314	2.38E-25	9.05E-17
cg01165853	2	70342931	3386	7102	rs6546570	70350033	-0.881779	1.82E-25	9.22E-17
cg08233032	2	70346113	3382	3920	rs6546570	70350033	-0.943963	2.32E-25	9.22E-17
cg22224040	17	77706870	3617	250	rs3923265	77707120	1.01127	1.66E-24	9.34E-17
cg14626875	19	36128987	3262	1	rs1858844	36128988	-0.916218	1.32E-25	9.66E-17
cg12489353	19	48231499	2210	74	rs6509337	48231573	-1.07992	5.82E-25	9.88E-17
cg08482258	1	186823283	3277	1	rs2076075	186823284	-0.999714	3.29E-26	1.00E-16
cg26624790	19	3124854	2363	-14152	rs172614	3110703	0.887336	2.31E-24	1.02E-16
cg26541517	13	46407790	2483	247	rs9526114	46408037	-1.01993	3.09E-25	1.03E-16
cg03450844	7	150416671	3345	24	rs73163557	150416695	-0.904533	1.14E-25	1.05E-16
cg08273091	11	68202853	2183	50	rs7950129	68202903	0.820098	1.32E-25	1.08E-16
cg06275774	1	233151949	4207	-5812	rs880559	233146138	0.89416	1.77E-25	1.10E-16
cg10185424	5	66478491	3059	-83	rs1803440	66478409	1.15944	1.67E-25	1.17E-16
cg17429481	13	23893555	4603	243	rs3864968	23893798	0.860728	1.73E-25	1.21E-16
cg20011360	4	37585660	4734	10	rs2276944	37585670	0.939597	1.25E-24	1.21E-16
cg05215272	17	6899095	2845	1267	rs2070589	6900362	0.824555	5.52E-24	1.23E-16
cg03760483	17	6899297	2845	1065	rs2070589	6900362	0.808154	8.08E-24	1.23E-16
cg03404566	17	6899310	2845	1052	rs2070589	6900362	0.805684	4.92E-24	1.23E-16
cg03407747	17	6899364	2845	998	rs2070589	6900362	0.806761	9.91E-24	1.23E-16
cg06043840	1	94305094	3242	-84	rs12143279	94305011	0.896483	5.06E-25	1.24E-16
cg27555617	10	134411295	2364	-3425	rs2819710	134407871	-0.863297	8.04E-25	1.26E-16
cg22532079	3	100712058	2545	191	rs3732895	100712249	-1.10723	2.84E-25	1.28E-16
cg26408224	17	55673927	1886	-2	rs2111020	55673926	-1.10341	2.01E-24	1.29E-16
cg12501287	10	134411480	2364	-3610	rs2819710	134407871	-1.00327	1.74E-24	1.29E-16
cg11281224	4	60001000	4962	9116	rs2055486	60010116	-0.964957	2.11E-26	1.32E-16
cg25164669	5	13991419	3329	-993	rs10044867	13990427	0.972783	2.19E-25	1.33E-16
cg15384497	12	70711863	3224	1	rs12309104	70711864	0.960992	1.37E-25	1.38E-16
cg11844835	16	86751778	4943	42	rs299993	86751820	-0.86986	1.30E-25	1.39E-16
cg17638213	13	114164151	2908	-5252	rs2265152	114158900	-0.96101	5.82E-25	1.50E-16
cg19570618	3	107307299	2047	-34	rs1282401	107307266	1.01325	5.53E-26	1.53E-16
cg15855900	16	66878081	1660	-44115	rs363197	66833967	0.890573	1.64E-24	1.56E-16
cg03004222	14	90995484	2710	1	rs74081222	90995485	-1.09892	5.74E-25	1.59E-16
cg27219185	20	11360021	3330	-2554	rs6134226	11357468	1.089	7.25E-25	1.62E-16
cg26826339	8	24366086	3481	-67	rs2290150	24366020	-1.12669	1.13E-24	1.63E-16
cg19902553	16	87686420	4025	197	rs1077698	87686617	0.851001	4.40E-25	1.67E-16
cg14642773	18	75888474	4652	8	rs6506735	75888482	0.934426	6.04E-25	1.69E-16
cg14580085	2	239553406	3486	4762	rs10187717	239558168	0.971632	5.00E-24	1.70E-16
cg17360849	1	201688419	3026	96	rs9662744	201688515	1.19782	2.39E-25	1.72E-16
cg08097924	8	20268586	3451	96	rs78675779	20268682	-1.12235	9.55E-26	1.75E-16
cg14854723	9	129202700	2764	-47	rs7858175	129202654	0.923078	6.05E-25	1.75E-16
cg21700663	15	101093900	4829	37789	rs7177342	101131689	-0.929007	1.24E-24	1.84E-16
cg09155776	2	239984105	3720	73	rs2100172	239984178	1.4677	6.34E-25	1.85E-16
cg11563217	17	72897787	2545	6328	rs690330	72904115	1.00513	1.50E-24	1.92E-16
cg23471274	19	43955029	3422	-115	rs2247798	43954915	-0.978276	2.21E-25	1.93E-16
cg23169588	13	114182218	2894	-116	rs2261452	114182103	-0.694639	1.23E-24	1.94E-16
cg09973771	2	1043404	4427	-53	rs4246558	1043352	-0.983245	2.30E-25	1.94E-16
cg25273343	12	104657179	4421	506	rs7138523	104657685	-0.942036	2.74E-25	1.94E-16
cg10917109	7	75637742	1755	679	rs59882870	75638421	0.986571	1.45E-24	1.95E-16
cg17467100	7	77463660	3473	-39389	rs56677902	77424272	1.19841	4.35E-25	1.95E-16
cg01879420	6	111194645	2764	-17486	rs9384757	111177160	0.802879	8.42E-25	1.96E-16
cg09234908	9	131903922	2251	-42	rs3124512	131903881	0.908725	4.41E-24	1.99E-16
cg02059823	2	240872433	3890	-184	rs141279291	240872250	-1.03087	2.40E-24	2.01E-16
cg05397870	9	33523364	2241	-41620	rs62546519	33481745	0.960692	1.60E-24	2.03E-16
cg11973981	7	16457583	4015	1	rs10272029	16457584	-0.989416	1.50E-25	2.05E-16
cg04557883	6	3753083	3468	-3978	rs6930339	3749106	-0.87987	5.54E-25	2.05E-16
cg20438032	17	4889444	3036	335	rs2286010	4889779	-1.15176	3.26E-25	2.12E-16
cg26534665	17	4889548	3036	231	rs2286010	4889779	-1.00103	1.94E-24	2.12E-16
cg19427746	17	4889932	3036	-154	rs2286010	4889779	-1.08246	1.34E-24	2.12E-16
cg08497953	20	23756826	3432	29	rs7261217	23756855	-0.869069	7.23E-25	2.17E-16
ch.6.98329815R	6	98223094	2102	-5096	rs9481926	98217999	0.96666	2.11E-24	2.17E-16
cg07568443	11	126672538	2810	1	rs11220617	126672539	-0.947454	3.02E-24	2.19E-16
cg25627364	13	97050032	2345	-120	rs1925129	97049913	0.858637	5.21E-25	2.20E-16
cg21575308	15	29763183	1734	-886	rs8030386	29762298	-0.836573	1.21E-23	2.21E-16
cg08516018	2	239564752	3473	-6065	rs12692240	239558688	-1.04321	5.07E-24	2.24E-16
cg05139080	5	79513269	3591	3657	rs7711197	79516926	-1.35357	1.33E-26	2.25E-16
cg17733104	6	136081144	2953	7	rs6933668	136081151	0.99453	6.49E-25	2.27E-16
cg20149571	19	53465962	3700	-65203	rs3810115	53400760	-0.837052	8.40E-25	2.27E-16
cg26621400	8	27247655	4113	-2737	rs17447286	27244919	-0.772466	1.42E-26	2.27E-16
cg04131969	2	33951647	3556	1539	rs7574695	33953186	-0.903194	2.63E-24	2.40E-16
cg18846074	14	24801073	3245	-195	rs3181256	24800879	0.928426	9.65E-25	2.40E-16
cg15472659	17	75663362	3673	139	rs60209456	75663501	-0.877479	3.05E-25	2.40E-16
cg18805164	19	36265700	3249	-49	rs807487	36265652	0.912216	2.96E-24	2.41E-16
cg04210225	17	43351121	1528	6	rs2072090	43351127	0.911857	2.71E-24	2.43E-16
cg14600813	4	57396496	3637	38	rs58872126	57396534	0.89129	3.25E-25	2.46E-16
cg01025883	16	23867088	2952	-66	rs3785403	23867023	0.658177	1.68E-24	2.55E-16
cg06724776	18	3172021	3558	-37	rs12970919	3171985	-0.860837	7.00E-25	2.60E-16
cg22575379	3	131080235	4554	1869	rs16836493	131082104	0.951334	2.33E-25	2.73E-16
cg05531409	3	131637172	4421	1	rs1225060	131637173	-1.17595	1.13E-24	2.73E-16
cg23919742	1	19832174	3384	393	rs12084204	19832567	-0.993633	1.79E-24	2.93E-16
cg16390380	17	3461140	3377	-1118	rs322960	3460023	0.674006	9.13E-24	2.93E-16
cg01331196	3	11287078	3316	77	rs347587	11287155	-0.790819	6.53E-25	3.03E-16
cg06585511	6	2434392	3209	-337	rs2281251	2434056	1.04053	2.22E-24	3.04E-16
cg22007216	4	155312410	2937	1	rs62331900	155312411	-0.986827	7.98E-25	3.04E-16
cg18814314	8	145518788	1458	30203	rs7816394	145548991	0.677382	2.59E-24	3.09E-16
cg01412404	3	14289162	3967	1	rs73031113	14289163	-0.85879	1.78E-24	3.18E-16
cg06508490	11	34488830	3047	-19536	rs2284368	34469295	-1.0162	1.35E-24	3.27E-16
cg19374305	2	196933852	2937	-665	rs13028754	196933188	-0.840221	5.94E-25	3.27E-16
cg16726325	22	26794687	3041	-63	rs4820681	26794625	0.970984	3.55E-24	3.28E-16
cg02436349	2	86178667	2354	-11174	rs10460588	86167494	0.917178	9.31E-24	3.32E-16
cg18082583	2	32936416	2404	-2	rs9636388	32936415	0.756716	2.64E-24	3.40E-16
cg04259027	2	36695610	3966	10	rs848556	36695620	-0.914608	4.23E-25	3.40E-16
cg00674943	2	36960330	3683	-6	rs67756954	36960325	0.854767	2.95E-25	3.40E-16
cg22674798	1	3096360	3079	-6	rs868718	3096355	-1.01751	2.95E-24	3.48E-16
cg09309233	3	31771256	4284	48	rs3792538	31771304	-0.737747	2.19E-24	3.52E-16
cg12777182	6	8111248	3871	-83	rs9379166	8111166	0.927061	6.05E-25	3.59E-16
cg13971030	11	35366721	3621	-1047	rs3901811	35365675	-0.83892	2.02E-24	3.59E-16
cg04170623	19	59071414	1504	-499	rs3794964	59070916	-1.0117	8.85E-25	3.63E-16
cg00020172	6	31050373	8965	-26	rs9263475;rs116094310	31050348	0.962016	2.73E-26	3.64E-16
cg01203766	6	31095800	8827	1	rs9263715	31095801	-1.07191	1.83E-26	3.64E-16
cg03762994	17	6899332	2845	1112	rs2070590	6900444	0.761288	4.82E-23	3.71E-16
cg02493798	17	6899577	2845	785	rs2070589	6900362	0.760798	2.37E-23	3.71E-16
cg27017735	5	24510250	3999	-304	rs3797171	24509947	-0.882185	2.76E-24	3.72E-16
cg17093855	17	72834959	2517	-375	rs3803783	72834585	-0.869179	8.00E-24	3.78E-16
cg16496269	16	84541118	5584	1823	rs247855	84542941	1.05347	1.36E-24	3.91E-16
cg25436507	4	120266276	3677	-418	rs2136911	120265859	-0.782262	1.99E-25	3.96E-16
cg20847989	2	238941604	3222	29	rs78955303	238941633	0.930761	7.66E-24	4.01E-16
cg15229836	2	239553380	3486	10199	rs907100	239563579	0.95188	1.54E-23	4.01E-16
cg27560391	14	94546481	3594	-17	rs3790043	94546465	-0.943749	8.37E-25	4.02E-16
cg11305781	9	16986020	3674	92	rs7029491	16986112	0.716848	1.24E-24	4.03E-16
cg10812889	1	153014310	2380	535	rs28647391	153014845	-0.833684	1.38E-24	4.10E-16
cg24599943	12	68720057	2718	570	rs962976	68720627	0.780133	1.78E-24	4.11E-16
cg06325300	11	77081330	3243	8017	rs2729760	77089347	-0.868655	1.75E-24	4.16E-16
cg17122151	10	72542486	3923	21	rs4517438	72542507	0.834361	1.28E-24	4.16E-16
cg17947582	2	196343257	3375	39	rs11897464	196343296	1.06576	4.97E-25	4.23E-16
cg06415064	19	2544324	2356	-704	rs11879623	2543621	-0.825601	1.11E-22	4.26E-16
cg17059829	15	39933961	4025	-49	rs2898686	39933913	0.781537	2.87E-25	4.28E-16
cg03445384	21	35776865	2646	145	rs9977996	35777010	-0.909169	2.54E-24	4.29E-16
cg03803940	7	158532542	2881	1443	rs34277519	158533985	0.974021	7.17E-25	4.31E-16
cg16837088	14	74742111	2714	209	rs4899507	74742320	1.02307	1.49E-24	4.37E-16
cg03095344	9	132891470	2299	217	rs3824541	132891687	-0.794151	3.33E-24	4.46E-16
cg02313495	15	40398007	3275	-72	rs539846	40397936	0.994623	1.69E-24	4.47E-16
cg26794993	15	61948422	2993	13	rs2245477	61948435	-0.992614	1.91E-24	4.48E-16
cg01818953	2	232277363	2051	-52	rs12999676	232277312	0.929974	2.31E-24	4.49E-16
cg18993757	17	4889754	3036	2849	rs113318176	4892603	-0.965903	1.00E-24	4.58E-16
cg12374081	9	132864294	2339	18	rs10118013	132864312	0.874053	1.46E-24	4.59E-16
cg21202759	2	241085043	3801	1	rs13028057	241085044	-1.00949	1.63E-23	4.73E-16
cg24254837	3	51990929	1556	22954	rs13099450	52013883	0.922367	3.69E-24	4.78E-16
cg13840476	7	47842749	3965	-721	rs17710675	47842029	-1.12564	1.19E-24	4.78E-16
cg17534916	2	202949183	2205	-19	rs7597172	202949165	0.827016	1.04E-24	4.81E-16
cg15764645	11	119442205	3125	-18	rs906826	119442188	0.932941	3.01E-24	4.85E-16
cg26935764	7	25871520	3793	1	rs6957970	25871521	-1.06384	6.26E-25	4.87E-16
cg03931732	20	17645160	3865	-15116	rs3790315	17630045	0.781175	9.74E-24	4.91E-16
cg05657792	17	6899758	2844	3129	rs2292352	6902887	0.77518	5.96E-23	4.99E-16
cg23971638	12	741507	2474	-1499	rs34038797	740009	0.881957	1.22E-23	5.01E-16
cg00162361	10	80848009	3208	84	rs4512768	80848093	-0.855128	1.27E-24	5.01E-16
cg26811927	1	22904862	2709	861	rs55868411	22905723	-1.17391	4.49E-25	5.02E-16
cg06332941	5	73787158	3261	120	rs1544939	73787278	-0.997858	9.11E-24	5.02E-16
cg00407452	12	130343201	4485	1537	rs984472	130344738	-0.949586	1.95E-24	5.07E-16
cg15941399	1	175846887	2264	2321	rs1570926	175849208	0.836622	4.67E-24	5.16E-16
cg14874216	12	122651623	1879	1	rs7310689	122651624	-1.35899	7.91E-25	5.21E-16
cg07793724	1	53609371	2671	1001	rs1320594	53610372	-0.856375	5.61E-24	5.29E-16
cg05377703	1	94472813	3377	1	rs3789382	94472814	-0.986866	4.86E-24	5.30E-16
cg23505604	1	94741299	3612	-26203	rs59960594	94715097	0.926644	5.33E-24	5.30E-16
cg17049318	16	77612894	5887	1	rs2344144	77612895	-1.10869	5.15E-25	5.33E-16
cg20940250	21	16595275	3223	39	rs2823170	16595314	-0.817695	3.15E-24	5.53E-16
cg00067141	15	30930499	1899	1	rs8027951	30930500	-0.962785	2.47E-24	5.62E-16
cg12024053	1	246382959	4069	-23771	rs10924539	246359189	0.89703	2.30E-24	5.62E-16
cg06238004	17	42029727	1862	682	rs162430	42030409	-0.862271	1.06E-23	5.65E-16
cg15744005	10	104629667	2162	-795	rs7085104	104628873	-0.893219	2.22E-24	5.71E-16
cg18882449	10	104885122	2436	208	rs1541213	104885330	-0.958739	2.17E-24	5.71E-16
cg17200441	12	52715348	3271	-3100	rs2852458	52712249	-1.01718	1.27E-24	5.73E-16
cg04375046	5	5348656	3411	-17	rs2964145	5348640	-0.98799	8.85E-24	5.78E-16
cg02939875	10	30843425	3419	48	rs2292193	30843473	-0.953296	1.64E-24	5.96E-16
cg13574174	17	75944649	3623	1	rs16970672	75944650	-0.898113	7.27E-24	6.00E-16
cg05962382	2	130345044	2697	-220	rs2704529	130344825	0.915445	3.81E-24	6.08E-16
cg27586797	5	13664584	3480	31091	rs13158612	13695675	-1.00345	2.75E-24	6.15E-16
cg19481029	17	43314586	1535	961	rs1133458	43315547	-0.8496	1.14E-23	6.24E-16
cg07041535	1	56879518	3989	-151	rs56875077	56879368	-0.997005	1.15E-24	6.31E-16
cg16525258	7	25151028	4076	1	rs57762293	25151029	-1.10967	3.04E-25	6.39E-16
cg06494734	1	160833846	2580	3776	rs4017458	160837622	-0.809398	4.48E-24	6.43E-16
cg05149320	1	160833863	2580	3065	rs11265501	160836928	-0.779293	1.08E-23	6.43E-16
cg16831933	1	31256250	3817	-5878	rs10798807	31250373	-0.867367	3.73E-24	6.54E-16
cg07663200	17	42030104	1862	6802	rs1627968	42036906	0.761809	1.98E-23	6.56E-16
cg08010094	2	139539001	2861	-79263	rs55692270	139459739	-0.917572	2.48E-24	6.57E-16
cg10676574	19	15840093	3419	-24258	rs7246150	15815836	-0.933826	1.97E-25	6.74E-16
cg12038572	11	58939780	2874	-3408	rs2845559	58936373	-0.801679	1.72E-23	6.77E-16
cg09771512	11	60083976	2543	29	rs10431137	60084005	-1.09812	4.47E-24	6.77E-16
cg02996355	14	81879375	3001	-5999	rs2371597	81873377	-0.910235	9.12E-25	6.84E-16
cg20784693	2	239984030	3720	-681	rs4852013	239983350	1.27735	1.76E-23	6.88E-16
cg04451541	2	240030997	3743	91	rs3791412	240031088	-0.652918	2.16E-23	6.88E-16
cg06935106	20	52200934	3092	-15121	rs4602270	52185814	-1.07087	4.58E-24	6.95E-16
cg15429655	10	71923413	3858	59	rs4746024	71923472	-1.02106	3.53E-24	7.00E-16
cg06520095	16	66458043	2034	1	rs1972835	66458044	-0.894936	1.59E-23	7.28E-16
cg06185734	10	104914412	2461	79	rs12414232	104914491	-0.809667	7.83E-24	7.33E-16
cg09812730	17	8257394	2331	24	rs60656036	8257418	-0.815538	2.75E-23	7.54E-16
cg12060968	5	150695785	4049	-28770	rs978012	150667016	-0.919551	2.62E-23	7.70E-16
cg27074582	2	240114406	3826	-39	rs680564	240114368	-0.981858	2.46E-23	7.77E-16
cg06484146	7	12443880	5868	43500	rs1595804	12487380	0.958128	5.35E-24	7.80E-16
cg20607287	7	12443886	5868	43494	rs1595804	12487380	0.958655	3.80E-24	7.80E-16
cg25518572	10	72542391	3923	116	rs4517438	72542507	0.837737	8.78E-24	8.10E-16
cg14101998	12	15729416	2941	-57	rs11056570	15729360	1.04517	5.90E-24	8.14E-16
cg24867790	1	179545668	3220	1	rs3829795	179545669	-1.02707	3.89E-24	8.26E-16
cg02005490	5	1959850	4717	30	rs901506	1959880	0.992047	3.53E-24	8.41E-16
cg10981942	5	2094296	4872	1	rs56292928	2094297	-0.92334	1.11E-23	8.41E-16
cg19935450	10	6281135	4254	262	rs7894118	6281397	-0.94503	5.97E-24	8.44E-16
cg05962463	2	100905783	2849	-11293	rs13019179	100894491	-0.98716	2.46E-24	8.46E-16
cg13422161	12	52773842	3210	48	rs951771	52773890	1.12398	2.75E-24	8.49E-16
cg26084032	1	235017899	2127	29	rs1515658	235017928	0.721348	4.83E-23	8.51E-16
cg04219014	17	8150601	2330	122	rs12451800	8150723	1.00472	4.40E-23	8.59E-16
cg22510396	7	56893504	3290	12643	rs78467471;rs190817265	56906147	-1.46095	4.81E-25	8.61E-16
cg10678513	20	58221096	2510	1	rs735011	58221097	-1.14585	7.95E-24	8.76E-16
cg16964198	10	96199371	3281	228580	rs12784245	96427951	1.048	4.70E-24	8.79E-16
cg26274304	7	158496553	2981	-167	rs78610355	158496387	0.857028	5.85E-25	8.84E-16
cg05340744	7	158598765	2747	-2706	rs2788496	158596060	-0.930443	8.80E-24	8.84E-16
cg17104512	7	158709965	2630	28646	rs2527201	158738611	-0.881078	6.92E-24	8.84E-16
cg21950330	15	65220773	1089	663	rs12914118	65221436	0.93756	3.43E-23	8.88E-16
cg17263528	4	75205133	2819	-1	rs12512256	75205133	-1.09698	7.58E-24	8.89E-16
cg07745373	11	58941415	2874	-5043	rs2845559	58936373	-0.936305	2.16E-23	9.02E-16
cg13682317	11	63898274	1825	4260	rs2015226	63902534	-1.03971	3.57E-24	9.22E-16
cg12483005	1	23474871	2429	-2531	rs3845521	23472341	0.919058	1.12E-23	9.22E-16
cg02118671	8	143660412	3631	1	rs13273410	143660413	-0.987349	2.09E-24	9.23E-16
cg04909554	15	77024876	2050	517	rs36114653	77025393	-0.850711	9.29E-24	9.38E-16
cg06875181	17	76649257	3697	98	rs7226211	76649355	0.918656	8.87E-24	9.49E-16
cg18364453	17	76750126	3582	-58869	rs12449669	76691258	-0.750982	3.60E-24	9.49E-16
cg04188756	14	33162448	3194	16	rs60434471	33162464	1.04972	8.61E-24	9.52E-16
cg22446784	15	89613560	2802	1715	rs7162943	89615275	0.799768	4.70E-24	9.59E-16
cg03199239	19	2588553	2370	1	rs12609340	2588554	-0.829513	1.46E-22	9.72E-16
cg09462640	6	2246953	3145	-336	rs13207508	2246618	-1.13211	1.41E-23	9.79E-16
cg21534299	1	44821474	2069	47	rs226068	44821521	0.845541	5.84E-24	9.82E-16
cg02315187	21	46317913	3232	-22	rs56257457	46317892	-1.01065	1.18E-23	9.85E-16
cg03717367	9	139980219	1415	166	rs1018330	139980385	-0.859578	8.05E-23	9.93E-16
cg14750269	19	46975180	2360	-14	rs8107491	46975167	1.00845	9.55E-25	1.03E-15
cg20778915	1	110670021	2491	-2837	rs28393570	110667185	-0.911305	1.20E-23	1.04E-15
cg21237687	17	6899380	2845	982	rs2070589	6900362	0.802355	2.80E-22	1.05E-15
cg15049005	15	66947167	3653	-638	rs7166128	66946530	0.909394	7.84E-25	1.05E-15
cg18030306	15	85840389	2652	-5907	rs28671066	85834483	-0.775003	3.84E-24	1.05E-15
cg14822092	6	12149147	2982	4025	rs220021	12153172	-0.937918	1.57E-23	1.09E-15
cg17095460	11	119468660	3145	1	rs4938690	119468661	-0.912529	1.90E-23	1.10E-15
cg25918947	17	41365094	1642	-94632	rs8176088	41270463	-0.828311	1.58E-23	1.12E-15
cg11929163	11	75129011	2373	-5	rs532751	75129007	-0.822614	3.83E-24	1.12E-15
cg19730011	15	78747557	3512	46678	rs11637193	78794235	-0.755955	3.13E-24	1.12E-15
cg09664314	1	72190606	1912	16193	rs4147264	72206799	-0.954503	3.95E-24	1.15E-15
cg06896988	16	87952610	3587	-533	rs8061317	87952078	1.01997	2.06E-24	1.15E-15
cg09386264	6	44649729	2450	428	rs67850674	44650157	-0.813352	1.45E-23	1.16E-15
cg14168733	1	201708718	3007	-10138	rs140377349	201698581	1.07036	1.35E-23	1.16E-15
cg20762879	7	150538202	3403	151	rs759009	150538353	-0.822639	1.81E-23	1.19E-15
cg20418394	10	72254335	4009	-410	rs4746040	72253926	0.910596	5.10E-24	1.24E-15
cg16804833	2	28588336	1777	-3322	rs13002640	28585015	0.879602	1.21E-23	1.27E-15
cg11354479	9	95567545	3225	3033	rs72618187	95570578	-0.795419	2.39E-24	1.27E-15
cg05834742	17	6461556	3343	23	rs8079402	6461579	-0.852084	7.38E-23	1.28E-15
cg25278353	10	91717815	3408	-2639	rs2000285	91715177	-0.914489	6.65E-24	1.29E-15
cg07846874	7	11568529	5532	1	rs12673692	11568530	-0.828946	6.99E-24	1.29E-15
cg07166546	14	35805898	2691	254	rs10438062	35806152	-0.804405	1.13E-23	1.31E-15
cg05407981	2	202289316	2307	-2069	rs73988785	202287248	-1.2477	8.44E-24	1.31E-15
cg26039662	17	33672713	3129	-418	rs3902986	33672296	0.781564	4.39E-24	1.32E-15
cg02630646	2	202766600	2059	47	rs759419	202766647	0.95511	7.61E-24	1.32E-15
cg02662417	6	157161545	2165	368	.	157161913	1.03802	1.20E-24	1.34E-15
cg10240950	12	110486919	1763	3183	rs10849686	110490102	-0.929032	2.22E-23	1.36E-15
cg02507579	3	97887864	3517	1	rs4133320	97887865	-0.960535	5.97E-24	1.37E-15
cg13144857	15	85547230	2462	4285	rs289380	85551515	-0.982948	1.65E-23	1.38E-15
cg11048520	1	101331805	3207	-46	rs17123467	101331760	-0.821801	1.42E-24	1.39E-15
cg14502818	4	188829287	4318	6	rs73874725	188829293	-0.978699	5.76E-24	1.40E-15
cg22994849	7	149578441	3411	-2558	rs10246226	149575884	0.7725	1.08E-23	1.40E-15
cg00904258	7	968194	2435	244	rs10251845	968438	1.19595	6.18E-24	1.45E-15
cg03701579	6	167688740	3836	34	rs73257111	167688774	1.20381	1.87E-24	1.46E-15
cg16429305	15	34634040	2878	84	rs1045238	34634124	-0.875336	4.65E-24	1.48E-15
cg14102530	20	52680924	3069	159	rs463420	52681083	0.914446	4.58E-23	1.48E-15
cg21455901	13	21012516	2293	-30	rs12431096	21012487	-0.807131	2.85E-23	1.49E-15
cg17477052	10	71596731	3736	-121	rs4746916	71596611	0.958539	7.02E-24	1.51E-15
cg23709528	10	102416292	2656	-285	rs7895028	102416008	-0.775333	2.29E-23	1.55E-15
cg16339729	19	2324661	2383	36145	rs730960	2360806	-0.80011	3.78E-22	1.55E-15
cg04399443	9	99960676	2921	-4591	rs4014790	99956086	-0.848594	2.04E-23	1.59E-15
cg07460842	6	66804631	4809	-10	rs3925325	66804622	-0.899311	1.71E-24	1.63E-15
cg24846343	22	24311635	2340	569	rs4822466	24312204	0.864199	6.93E-23	1.68E-15
cg01480180	7	90896329	2612	59631	rs1429535	90955960	0.92493	2.14E-23	1.70E-15
cg11407226	7	90917098	2609	38862	rs1429535	90955960	-0.879194	1.50E-23	1.70E-15
cg22529817	20	17919610	3634	-2467	rs6136230	17917144	-0.858155	2.50E-23	1.72E-15
cg13038178	16	56233377	3754	34636	rs10400952	56268013	0.57455	1.40E-23	1.72E-15
cg14351811	2	70548724	3450	-159	rs4852151	70548566	-0.802842	4.95E-24	1.74E-15
cg13591052	5	97873389	2864	-1491	rs985579	97871899	-1.17414	1.87E-23	1.76E-15
cg24752563	11	2410796	2995	-8050	rs2019938	2402747	0.95224	1.28E-23	1.76E-15
cg06073814	10	80983818	3317	-6864	rs1250585	80976955	0.763751	7.07E-24	1.77E-15
cg14814488	12	133310205	2240	4722	rs6560900	133314927	-1.07584	1.62E-23	1.79E-15
cg15730644	2	3680222	3126	1	rs11123560	3680223	-1.18969	1.79E-23	1.80E-15
cg14671000	2	7189116	3173	-1908	rs6707249	7187209	-0.946938	1.96E-23	1.80E-15
cg00047553	6	33090304	10205	1	rs4711317;rs115793178	33090305	-1.04094	4.22E-25	1.81E-15
cg05089465	3	3708128	4942	-38	rs983153	3708091	0.901361	8.10E-24	1.84E-15
cg26207657	10	112207327	3330	1	rs10787237	112207328	-0.79539	3.04E-23	1.85E-15
cg17828921	14	91096751	2626	159	rs67690838	91096910	1.25815	7.75E-24	1.87E-15
cg14298830	20	23168700	3699	2031	rs11896	23170731	-1.09772	8.28E-24	1.91E-15
cg21556178	17	80708336	1765	265	rs1056534	80708601	0.809307	9.67E-24	1.94E-15
cg25204955	10	72254314	4009	-389	rs4746040	72253926	0.789238	6.10E-23	2.00E-15
cg07237217	10	72255069	4009	-1144	rs4746040	72253926	0.963605	7.04E-23	2.00E-15
cg14652524	7	129299889	2058	1	rs6957596	129299890	-0.865043	2.74E-23	2.03E-15
cg20414893	7	64914548	3246	13488	rs62471519	64928036	0.925298	2.52E-24	2.06E-15
cg02496470	1	91995655	2434	5631	rs12035234	92001286	-1.03076	8.33E-24	2.07E-15
cg20177690	2	234755729	3546	17	rs637082	234755746	0.7539	3.32E-24	2.10E-15
cg22431025	5	67850957	2653	-2551	rs7720219	67848407	-1.02344	1.68E-23	2.10E-15
cg09723496	10	73207149	3888	-2	rs10999813	73207148	-0.822665	4.47E-23	2.20E-15
cg07876788	7	134849633	3614	-57	rs2288237	134849577	0.805338	1.17E-23	2.20E-15
cg12213414	2	99867344	2218	1992	rs13009863	99869336	0.729523	3.61E-23	2.20E-15
cg15223433	12	110161372	1942	-18369	rs61941844	110143004	0.893523	1.97E-23	2.22E-15
cg22221074	12	3862810	3404	132	rs7960633	3862942	-0.928728	1.55E-23	2.25E-15
cg01043153	16	86752101	4943	-3320	rs177267	86748782	-0.902668	2.66E-24	2.27E-15
cg27628201	12	11352684	3035	-13665	rs35969491	11339020	-0.876796	4.09E-23	2.30E-15
cg11438100	11	9809628	2815	-7401	rs360124	9802228	-0.899769	6.65E-24	2.30E-15
cg21302397	11	970758	2616	-45855	rs10794342	924904	-0.977585	5.73E-24	2.32E-15
cg13582457	5	172324773	2935	-216	rs472959	172324558	-1.07377	1.69E-23	2.33E-15
cg01667636	10	104572092	2102	13033	rs4919683	104585125	-0.641734	3.04E-23	2.38E-15
cg10426163	7	968577	2436	-24	rs10240265	968554	1.3226	2.49E-23	2.40E-15
cg17707870	13	40108007	3398	1	rs1040961	40108008	-1.11302	1.78E-23	2.45E-15
cg05041596	11	89867385	3372	-2965	rs7131222	89864421	0.877908	5.26E-24	2.46E-15
cg01414116	12	130720805	4379	1	rs10773755	130720806	-0.87313	1.38E-23	2.48E-15
cg20262477	6	68906722	2867	-19466	rs9354678	68887257	0.903652	4.88E-23	2.54E-15
cg05251861	17	43503394	1461	-112	rs1230086;rs116406038	43503283	0.735999	8.11E-23	2.55E-15
cg13645221	6	13178669	3103	-60	rs4097413	13178610	0.973885	1.87E-23	2.60E-15
cg16652920	1	7432614	2897	882	rs7532560	7433496	-0.940578	7.76E-24	2.60E-15
cg26851661	19	16045708	3141	942	rs3810427	16046650	0.892114	5.69E-23	2.61E-15
cg07848485	19	16302087	2972	-1	rs11086026	16302087	-0.918856	2.69E-23	2.61E-15
cg13979266	17	78849727	3370	-517	rs6565485	78849211	0.807777	4.80E-23	2.62E-15
cg09891288	17	78863674	3344	258	rs4969285	78863932	-0.794126	6.11E-23	2.62E-15
cg17683449	22	39760036	2010	-3606	rs2284075	39756431	0.897527	2.39E-23	2.64E-15
cg16431836	9	124576820	2034	1	rs7849478	124576821	-0.889019	3.57E-23	2.64E-15
cg05037505	9	124989550	2105	-7640	rs3793619	124981911	-0.902241	4.97E-23	2.64E-15
cg04015097	20	17519317	3896	110122	rs3790316	17629439	-0.585195	1.34E-22	2.66E-15
cg08912276	1	152371717	2688	-11881	rs1923505	152359837	-0.819424	2.97E-23	2.73E-15
cg24540763	12	122377170	2266	27	rs77526229	122377197	0.852565	7.09E-23	2.77E-15
cg07335343	5	78829309	3514	1	rs11749779	78829310	-0.949027	9.03E-24	2.77E-15
cg09734347	16	87251820	4801	-3687	rs4843569	87248134	0.938352	3.33E-23	2.78E-15
cg12819537	14	22370643	3589	-20648	rs2204939	22349996	-0.92158	2.39E-23	2.80E-15
cg03063057	19	3110400	2368	185	rs217611	3110585	1.08154	1.33E-22	2.85E-15
cg25094735	19	50848024	2721	-1464	rs35522855	50846561	-0.852715	5.45E-24	2.85E-15
cg01807862	5	54521833	3401	-580	rs334882	54521254	-0.830401	7.81E-24	2.86E-15
cg00923506	12	125925087	3588	-7152	rs11058169	125917936	-0.870024	1.66E-23	2.87E-15
cg16303742	3	15540471	3356	2	rs2605396	15540473	1.05667	6.21E-24	2.87E-15
cg04497611	17	80860250	1705	5276	rs2085616	80865526	-1.01783	4.01E-23	2.88E-15
cg00406225	1	78510568	3189	-25	rs6675105	78510544	-1.11613	4.40E-24	2.93E-15
cg00809820	17	80708513	1765	88	rs1056534	80708601	0.796695	2.05E-23	2.93E-15
cg21600154	11	125972724	2891	-11	rs485871	125972714	-0.858298	7.90E-24	2.96E-15
cg03681644	19	3611840	1966	5579	rs2024131	3617419	0.811992	2.02E-22	2.96E-15
cg23485239	16	12174262	5052	-144	rs4781173	12174119	-0.775175	4.15E-23	2.98E-15
cg05002093	17	72897623	2545	6492	rs690330	72904115	0.995665	9.95E-23	2.98E-15
cg04811114	1	202172778	3031	-1226	rs11578801	202171553	0.839406	2.52E-23	2.99E-15
cg04131194	1	44405267	2205	72	rs34830883	44405339	0.807355	4.07E-23	3.02E-15
cg11350972	12	10574942	3056	-11351	rs10772275	10563592	-0.817923	4.38E-22	3.02E-15
cg02701505	12	11709051	2934	-370032	rs35969491	11339020	-0.798236	2.86E-22	3.02E-15
cg00406719	1	157995312	3923	-13	rs6680191	157995300	0.872181	9.64E-24	3.03E-15
cg02379549	6	36887307	2718	-668	rs6457964	36886640	-1.02422	7.42E-24	3.08E-15
cg26690407	5	5887642	4123	1	rs1174923	5887643	-0.900387	5.45E-23	3.13E-15
cg01310481	1	38532094	2977	-34	rs34406251	38532061	1.04864	2.87E-24	3.16E-15
cg00126237	1	58857835	2839	14	rs338933	58857849	0.805621	1.61E-23	3.16E-15
cg07489891	1	59889088	2453	-331	rs11576217	59888758	-0.997461	3.43E-23	3.16E-15
cg03964111	7	150498493	3365	5144	rs717658	150503637	0.97472	3.26E-23	3.17E-15
cg02675245	19	15090017	3261	1	rs1007504	15090018	-0.929619	7.98E-23	3.17E-15
cg07613115	8	130639514	3548	26	rs4636162	130639540	-0.866217	1.06E-23	3.22E-15
cg16949688	18	77578058	2822	3683	rs80025782	77581741	-0.913213	2.77E-23	3.25E-15
cg27271301	18	77583437	2805	-3626	rs7238071	77579812	-0.778811	1.15E-23	3.25E-15
cg15099449	2	202774768	2068	-8122	rs759419	202766647	0.863649	8.70E-23	3.36E-15
cg00260937	7	128520193	2439	6900	rs11982744	128527093	0.828466	4.04E-23	3.42E-15
cg04426698	2	65607044	2855	-34	rs198478	65607011	0.839438	9.80E-24	3.52E-15
cg24608381	2	139538746	2861	-79008	rs55692270	139459739	-0.895509	2.86E-23	3.57E-15
cg14221851	12	129329181	4361	-1737	rs4760525	129327445	-1.01935	3.50E-23	3.57E-15
cg18973750	6	25057445	3523	-17	rs1555431	25057429	-0.644541	8.90E-24	3.58E-15
cg06942850	10	118448111	3098	10194	rs1017088	118458305	-0.964701	1.03E-22	3.59E-15
cg21786191	18	72916012	3410	-1733	rs7230037	72914280	-0.739104	3.28E-23	3.59E-15
cg11640200	1	181392832	2819	-134	rs631583	181392699	-1.03142	2.52E-23	3.59E-15
cg02583163	10	132291878	4636	-33041	rs2892628	132258838	-0.88358	1.24E-23	3.63E-15
cg23355731	2	75155288	2443	32581	rs3771800	75187869	0.927865	1.25E-23	3.65E-15
cg14054283	2	75292272	2667	1475	rs3771809	75293747	-0.874917	2.83E-23	3.65E-15
cg24159697	1	205181237	2454	2005	rs9660813	205183242	0.81512	4.67E-23	3.67E-15
cg22617819	1	44378782	2196	-52788	rs3011228	44325995	-0.810368	2.04E-23	3.68E-15
cg17181940	15	74948075	2149	-159159	rs10851871	74788917	1.02221	1.86E-23	3.74E-15
cg04867345	15	28142926	1997	-4038	rs146088350	28138889	-0.888474	3.39E-22	3.80E-15
cg03988092	4	190236439	3976	1	rs13139069	190236440	-1.04633	4.90E-23	3.84E-15
cg21093902	2	25097146	2197	-75	rs7580081	25097072	-0.749399	1.67E-23	3.85E-15
cg25303761	1	31256028	3817	-5656	rs10798807	31250373	-0.882469	4.65E-23	3.86E-15
cg25071886	5	125855458	4119	-37	rs34340962	125855422	-1.02743	2.77E-24	3.88E-15
cg09487891	10	53678660	3458	-37818	rs10762460	53640843	0.826375	1.60E-22	3.94E-15
cg21069494	21	45722771	3221	-24	rs2039274	45722748	-1.01089	2.24E-24	3.94E-15
cg24675775	11	74032679	2176	333	rs3894652	74033012	-1.04479	5.86E-23	3.98E-15
cg18071195	3	53103797	2422	7907	rs1864367	53111704	0.813999	5.28E-24	3.98E-15
cg07440017	3	187079738	3255	5021	rs60996159	187084759	0.945024	1.96E-23	4.09E-15
cg13402656	8	1511478	4822	430	rs2956910	1511908	-0.826246	4.43E-24	4.09E-15
cg21265528	18	3088891	3463	-10511	rs11874398	3078381	0.890762	7.30E-23	4.11E-15
cg10483660	13	112241077	2806	-16	rs947170	112241062	-0.83073	5.72E-23	4.16E-15
cg16813323	2	121156952	1817	16	rs12616213	121156968	-0.943948	2.15E-22	4.19E-15
cg16004875	1	18902086	3800	171	rs2816057	18902257	-0.816286	3.51E-23	4.20E-15
cg18795169	1	18902165	3800	-8403	rs2816048	18893763	-0.813465	4.52E-23	4.20E-15
cg23304078	12	739312	2474	697	rs34038797	740009	1.03272	1.17E-22	4.25E-15
cg14911689	12	739980	2474	29	rs34038797	740009	1.0315	1.89E-22	4.25E-15
cg15020926	2	25097091	2197	-20	rs7580081	25097072	-0.650053	5.26E-23	4.27E-15
cg09737314	17	6899359	2845	1085	rs2070590	6900444	0.77541	6.03E-22	4.28E-15
cg19757108	1	6605447	3202	-1540	rs11122089	6603908	-0.828261	2.50E-23	4.30E-15
cg14648161	17	41181991	1608	263419	rs34474989	41445410	0.86957	1.31E-22	4.33E-15
cg10527302	17	41322988	1594	122422	rs34474989	41445410	0.817694	2.76E-22	4.33E-15
cg16665442	2	60585866	2487	-7900	rs6707861	60577967	-0.683244	2.96E-23	4.34E-15
cg05532822	22	31391193	2347	-2223	rs56686418	31388971	-1.08149	2.15E-24	4.36E-15
cg12239530	22	32024963	2762	17	rs11703808	32024980	0.902442	8.09E-24	4.36E-15
cg02798631	12	27625778	2703	17461	rs76083571	27643239	0.881181	2.66E-23	4.37E-15
cg05490374	5	42953624	2520	15792	rs309924	42969416	-0.964091	4.19E-23	4.38E-15
cg25744682	6	32797578	9851	42	rs241438	32797620	-0.875976	8.24E-25	4.39E-15
cg03473434	2	70055473	3494	32	rs1531025	70055505	-0.732628	1.82E-23	4.39E-15
cg21523688	15	45319037	2641	-147716	rs11543459	45171322	-0.817576	4.17E-23	4.43E-15
cg24647015	11	114191367	2695	-72	rs949373	114191296	0.861657	1.93E-23	4.45E-15
cg12912139	11	111300077	1973	-1356	rs4938599	111298722	-1.08398	3.22E-23	4.56E-15
cg14349055	8	23104193	3782	2	rs2294123	23104195	-0.820241	3.08E-23	4.60E-15
cg12060669	8	23179283	3901	-284	rs12543367	23179000	-1.27167	2.66E-23	4.60E-15
cg24126361	8	23398346	3909	-432	rs12548753	23397915	-0.793935	2.12E-23	4.60E-15
cg06083932	19	585281	1521	1501	rs12609737	586782	-0.844662	2.73E-23	4.61E-15
cg17793814	3	45539705	2783	-21	rs11721185	45539685	0.948779	8.78E-24	4.61E-15
cg05425699	7	47580148	3736	-33	rs10229846	47580116	-0.968863	3.94E-23	4.70E-15
cg26651303	7	158533204	2881	781	rs34277519	158533985	0.901687	2.37E-22	4.72E-15
cg03072196	7	158614019	2733	-50	rs12055886	158613970	-1.00129	1.90E-22	4.72E-15
cg24247132	7	64458642	3933	-42359	rs7800787	64416284	-0.797165	5.94E-24	4.77E-15
cg02109699	5	5234710	3467	386	rs2913631	5235096	-0.909424	1.94E-22	4.80E-15
cg17155018	6	111953066	2455	2369	rs10457242	111955435	0.966242	1.31E-23	4.89E-15
cg17876294	15	90115219	3095	-1472	rs12591029	90113748	-0.888065	5.04E-23	4.98E-15
cg10038635	9	130324575	2260	-46	rs2249744	130324530	-1.03897	6.39E-23	5.06E-15
cg14865678	2	239984042	3720	-693	rs4852013	239983350	1.25882	6.12E-22	5.07E-15
cg03475776	2	240114298	3826	70	rs680564	240114368	-0.940023	1.44E-22	5.07E-15
cg16787259	17	80741193	1765	419	rs2379358	80741612	-0.797324	2.45E-22	5.27E-15
cg24342814	9	132891457	2299	230	rs3824541	132891687	-0.604062	1.89E-22	5.37E-15
cg19553698	10	463801	1760	-917	rs10904173	462885	-0.969822	4.38E-23	5.38E-15
cg09914444	1	46972183	2545	-13	rs12564461	46972171	0.937295	1.19E-23	5.39E-15
cg06321741	22	47359200	2877	-309	rs136097	47358892	-0.819362	1.23E-22	5.45E-15
cg00474373	2	1625268	4425	1	rs9679409	1625269	-0.952327	5.17E-23	5.46E-15
cg20846728	2	1843184	4399	-7500	rs4073562	1835685	-0.968317	6.40E-24	5.46E-15
cg02621287	12	11653278	2906	-487885	rs1376250	11165394	0.858979	4.07E-22	5.47E-15
cg14777076	6	39236269	3936	6623	rs2395718	39242892	0.842932	1.23E-23	5.47E-15
cg06182923	1	33985406	2575	8061	rs10798960	33993467	0.935627	1.79E-23	5.48E-15
cg25270774	1	202172895	3031	-1343	rs11578801	202171553	0.873509	5.65E-23	5.48E-15
cg20156679	4	80958240	2462	13	rs10033356	80958253	-0.873401	9.63E-23	5.50E-15
cg27275544	6	25057441	3523	-13	rs1555431	25057429	-0.573037	3.04E-23	5.60E-15
cg17089917	19	13732340	1494	-3380	rs542139	13728961	1.02402	3.02E-23	5.65E-15
cg21593149	4	1300163	2883	-8524	rs2293633	1291640	0.958571	1.37E-23	5.65E-15
cg06318935	4	8253470	3361	1	rs1712292	8253471	-0.890333	1.09E-23	5.72E-15
cg26035817	1	114414802	1630	-25055	rs12760457	114389748	-0.975104	3.02E-23	5.75E-15
cg23384882	1	115825602	2623	510	rs12075799	115826112	-0.869126	3.64E-23	5.75E-15
cg20167293	1	22938094	2676	1	rs158770	22938095	-0.991048	1.59E-22	5.77E-15
cg26371957	12	739280	2474	729	rs34038797	740009	0.946311	2.46E-22	5.84E-15
cg10291205	13	46856182	2659	2857	rs60318545	46859039	0.926799	1.70E-23	5.88E-15
cg24087438	17	3704482	3399	1	rs3809805	3704483	-0.818421	5.80E-23	5.91E-15
cg14087524	1	38349487	2960	119	rs9329570	38349606	0.879238	6.28E-23	6.13E-15
cg00017157	1	167127353	2741	1	rs7527143	167127354	-1.14171	2.11E-22	6.26E-15
cg04913265	11	133939627	3282	15698	rs647837	133955325	-1.12591	3.56E-23	6.28E-15
cg01380376	4	40765329	2975	5357	rs6816410	40770686	-0.838668	2.24E-23	6.42E-15
cg09393859	17	8905090	2647	-9	rs34310002	8905082	0.991204	8.41E-23	6.43E-15
cg20356878	3	121714668	3309	12895	rs4974397	121727563	-0.900188	7.25E-23	6.53E-15
cg15642350	11	71134660	2707	71	rs1792285	71134731	-0.836029	1.41E-23	6.59E-15
cg06548673	15	45473947	2517	21282	rs12902212	45495229	-0.793892	1.36E-22	6.59E-15
cg07664579	5	1420305	3823	1	rs28382248	1420306	-0.87407	4.74E-23	6.60E-15
cg10599156	3	141145231	2694	171	rs55715186	141145402	1.04632	1.61E-24	6.65E-15
cg11201177	11	2961805	2516	140	rs2583424	2961945	0.96676	1.37E-22	6.68E-15
cg06533577	7	64760504	3449	30	rs666389	64760534	0.953315	2.54E-23	6.70E-15
cg11352681	20	44176575	3215	-65854	rs76122697	44110722	-0.802491	5.60E-23	6.81E-15
cg09518226	9	129174148	2751	-1679	rs75861091	129172470	0.826315	1.57E-22	6.91E-15
cg13808314	7	11800171	5613	-88	rs57645050	11800084	0.775471	5.93E-23	6.94E-15
cg22158929	6	31125445	8692	-8920	rs3132535;rs115321690	31116526	-0.965799	2.07E-24	6.95E-15
cg18843803	19	31799406	2292	-292	rs55947176	31799115	-0.997765	1.07E-22	6.95E-15
cg25181848	8	10274762	3544	-3445	rs4311657	10271318	-0.99465	3.85E-24	6.97E-15
cg07498088	10	134672797	1962	-39468	rs4880429	134633330	-1.0056	2.30E-22	6.97E-15
cg08877521	6	170453256	2481	21	rs2935061	170453277	-0.841917	4.08E-23	6.98E-15
cg11248078	22	25147802	1958	14	rs5751971	25147816	-0.809316	1.29E-21	7.00E-15
cg23914842	1	9327170	2014	4782	rs9435168	9331952	-0.910948	8.27E-23	7.11E-15
cg08424722	6	36355716	2408	-1503	rs7745437	36354214	0.956587	3.44E-23	7.13E-15
cg24450063	1	156163899	1506	-1341	rs2758619	156162559	1.07108	1.67E-22	7.15E-15
cg15953550	2	217384279	2658	-52223	rs284532	217332057	0.897083	2.24E-22	7.23E-15
cg08100005	17	21015748	783	10	rs66578359	21015758	-0.776728	5.55E-22	7.52E-15
cg21054447	2	46873003	2639	42	rs982395	46873045	0.992372	1.01E-23	7.54E-15
cg14153681	9	94620411	3751	-135	rs12376130	94620277	0.907887	7.22E-23	7.57E-15
cg26095158	1	219294469	3364	-35	rs10863428	219294435	0.994698	1.49E-22	7.63E-15
cg18236982	1	236065291	2960	-53	rs12404348	236065239	-0.703831	8.47E-23	7.81E-15
cg01617139	19	2543861	2356	-241	rs11879623	2543621	-0.799513	2.22E-21	7.81E-15
cg06609049	19	2785107	2450	12596	rs1736181	2797703	0.798053	7.62E-22	7.81E-15
cg09665844	2	4720659	3241	-13	rs285537	4720647	1.02417	4.43E-22	7.82E-15
cg09153398	2	7150625	3221	29	rs381214	7150654	-0.690851	2.85E-23	7.82E-15
cg02504206	10	90845234	3399	-180	rs10887904	90845055	0.937452	7.91E-23	7.88E-15
cg08960815	7	150264767	3451	-4161	rs6464082	150260607	-0.972057	3.32E-22	7.90E-15
cg18001457	1	229828242	2783	321	rs55705983	229828563	-0.873074	3.77E-23	7.92E-15
cg12836582	14	76702720	3235	-34365	rs2166322	76668356	0.898326	1.96E-22	7.94E-15
cg19721094	14	77231619	3461	103	rs8017640	77231722	-0.859053	1.60E-22	7.94E-15
cg17513925	19	46929698	2393	-174	rs12052158	46929525	1.09472	7.00E-23	7.97E-15
cg21147238	22	44838755	4068	1931	rs133803	44840686	0.887306	2.75E-23	7.98E-15
cg15570293	19	2327692	2378	-791	rs12976273	2326902	-0.801293	3.99E-21	8.01E-15
cg16727231	6	139485336	2829	-46	rs9403048	139485291	0.907664	4.27E-23	8.06E-15
cg16615280	6	8507012	3763	-67108	rs9378548	8439905	-0.906623	8.63E-23	8.11E-15
cg04390231	8	17925801	4990	359	rs2299607	17926160	0.708279	3.54E-23	8.15E-15
cg06016189	2	42149294	3371	148	rs4952386;rs60888782	42149442	-0.922367	2.32E-23	8.20E-15
cg17729365	19	10754620	2427	4822	rs11085743	10759442	0.807827	2.50E-23	8.23E-15
cg24077076	7	157937631	3585	-640	rs10257376	157936992	-0.960097	3.79E-23	8.24E-15
cg21688118	14	92999032	3533	-62	rs6575265	92998971	0.739324	5.56E-23	8.24E-15
cg10463322	6	168796261	3546	1	rs4254973	168796262	-0.953905	5.78E-23	8.55E-15
cg04160515	2	239463147	3542	1	rs6726956	239463148	-0.907008	9.30E-22	8.55E-15
cg00571519	7	104881282	3667	-2734	rs2299320	104878549	-0.951527	3.63E-23	8.60E-15
cg06838175	1	15573636	3212	13195	rs7531846	15586831	0.923369	1.46E-22	8.64E-15
cg16684691	13	96949801	2604	100315	rs4771941	97050116	-0.661745	9.48E-23	8.65E-15
cg10564845	10	128915594	4055	-34419	rs12264769	128881176	0.913352	3.03E-23	8.67E-15
cg08783928	17	8067323	2193	722	rs9899533	8068045	0.901438	3.29E-22	8.74E-15
cg12495090	2	127538987	2894	-399	rs34352895	127538589	-0.902839	3.55E-23	8.77E-15
cg18366541	17	65854797	2818	350470	rs34593162	66205267	0.929442	2.48E-22	8.78E-15
cg16163960	9	72790919	2843	189659	rs58662316	72980578	0.914535	1.45E-23	8.84E-15
cg23938295	3	182410070	2452	-11	rs2700879	182410060	-0.716738	8.64E-23	8.86E-15
cg23627448	3	183067343	2792	129	rs9824180	183067472	-0.857692	9.39E-23	8.86E-15
cg21714878	22	50052407	3729	-15492	rs4622843	50036916	0.762822	8.00E-23	8.86E-15
cg01726273	2	70360150	3372	-145	rs7599072	70360006	-0.856117	7.57E-23	8.87E-15
cg09498254	2	119710672	2461	82	rs60188827	119710754	-1.02239	1.08E-22	8.88E-15
cg03741498	7	47826483	3941	493	rs11760448	47826976	0.774803	3.49E-22	8.89E-15
cg23112464	13	114194247	2878	914	rs2265155	114195161	-0.877021	9.45E-23	8.93E-15
cg19445191	10	13967532	4247	-133	rs1406465	13967400	-0.916248	3.68E-23	8.95E-15
cg15371623	19	41451750	1939	71553	rs7246465	41523303	1.04189	8.00E-23	9.02E-15
cg18927185	6	33091634	10212	-799	rs4713607;rs115972947	33090836	-0.890535	2.22E-23	9.06E-15
cg01309395	6	33091795	10213	-960	rs4713607;rs115972947	33090836	-0.929755	4.54E-24	9.06E-15
cg22533317	17	74079782	2513	56	rs2665986	74079838	0.66881	1.95E-22	9.07E-15
cg08634229	6	169326603	3783	212	rs57377609	169326815	-0.937156	3.34E-23	9.17E-15
cg11400162	6	170455498	2480	1	rs3012370	170455499	-0.949452	1.94E-22	9.26E-15
cg01722385	20	48913724	2969	-11827	rs77729172	48901898	-1.00743	8.42E-24	9.36E-15
cg06711418	16	56643342	3531	1	rs10636	56643343	0.867489	6.86E-24	9.43E-15
cg25731039	12	54120216	2351	-2952	rs2293441	54117265	-0.913596	5.20E-23	9.51E-15
cg08748820	5	171662235	2463	30261	rs56022934	171692496	0.761451	2.30E-22	9.52E-15
cg08642068	20	31591776	1872	2092	rs6059013	31593868	1.23194	1.47E-23	9.71E-15
cg16270721	19	41913087	1687	344	rs11670757	41913431	0.690383	2.12E-22	9.75E-15
cg21380145	19	42069883	1766	17	rs11083627	42069900	0.965035	2.73E-22	9.75E-15
cg10646924	8	67036631	1400	-59	rs7843077	67036573	-0.826287	5.99E-23	9.79E-15
cg07805542	1	9779309	2183	5114	rs11121484	9784423	0.775153	2.49E-22	9.83E-15
cg22333259	1	19394757	3669	-21	rs12727435	19394737	1.21893	1.40E-22	9.83E-15
cg17823346	10	80848143	3210	-51	rs4512768	80848093	-0.849038	1.38E-22	9.85E-15
cg13571972	9	132177348	2192	33	rs1105551	132177381	0.812366	1.22E-21	9.86E-15
cg11935287	9	4138322	4058	7050	rs12339132	4145372	0.958318	7.63E-23	9.94E-15
cg00565521	7	150774309	3578	-2	rs2288648	150774308	-1.31006	3.33E-23	1.00E-14
cg19500155	17	80851712	1705	6957	rs9891862	80858669	0.840465	4.92E-22	1.00E-14
cg12963111	17	80893951	1704	41	rs7218129	80893992	-0.779034	1.33E-21	1.00E-14
cg20748132	12	125217707	3133	69	rs77085970	125217776	-1.17318	3.07E-23	1.00E-14
cg25345738	12	108078835	3265	611	rs744267	108079446	-0.881189	1.74E-23	1.01E-14
cg07167324	17	77902393	3743	-137	rs9897790	77902257	0.847045	2.76E-22	1.02E-14
cg06205250	6	24936923	3615	-1667	rs10946736	24935257	0.996761	6.98E-23	1.05E-14
cg13833886	10	51503682	1841	-348	rs7071471	51503335	0.774871	2.47E-22	1.05E-14
cg00186563	11	76334819	2647	-3	rs7940340	76334817	0.83156	3.55E-23	1.05E-14
cg05868365	7	1584479	2507	-32182	rs10277127	1552298	0.907944	2.56E-22	1.06E-14
cg11920595	10	104373903	1928	1	rs4604806	104373904	-0.989486	1.81E-22	1.06E-14
cg17349760	12	10096794	3140	-785	rs74065410	10096010	-0.921668	1.36E-21	1.06E-14
cg14877834	10	34151366	2670	1	rs11009549	34151367	-0.980478	1.93E-22	1.07E-14
cg21508673	13	113818634	2961	375	rs494860	113819009	-0.803233	4.03E-22	1.07E-14
cg00898013	13	113819073	2961	-65	rs494860	113819009	-0.844263	1.16E-21	1.07E-14
cg04162223	13	114164207	2908	-5308	rs2265152	114158900	-0.937162	9.36E-22	1.07E-14
cg03604842	6	53177151	3272	-36392	rs2294863	53140760	0.760866	3.30E-23	1.07E-14
cg12262378	17	6899522	2845	922	rs2070590	6900444	0.750506	2.39E-21	1.08E-14
cg13427917	3	112493376	3484	2233	rs1249893	112495609	0.787061	8.95E-23	1.09E-14
cg08367326	1	110052010	2107	3199	rs6684193	110055209	-0.822272	3.62E-22	1.09E-14
cg07640670	1	110156211	2115	1	rs4970768	110156212	-0.798898	3.81E-22	1.09E-14
cg14915719	19	42108182	1760	-24	rs61491423	42108159	-0.579116	8.91E-22	1.10E-14
cg01464515	10	72254323	4009	-398	rs4746040	72253926	0.864273	1.24E-22	1.11E-14
cg22708112	15	57883392	4246	34	rs2934427	57883426	1.18081	3.41E-23	1.11E-14
cg23634401	15	58521438	4047	1654	rs7164935	58523092	0.918979	4.15E-23	1.11E-14
cg17849591	12	57322182	1941	-2373	rs844469	57319810	1.04326	9.78E-23	1.13E-14
cg08024432	1	204403685	2986	2736	rs6668749	204406421	0.777982	1.13E-22	1.13E-14
cg04362614	16	11518081	4174	32	rs62023832	11518113	0.978258	9.89E-23	1.13E-14
cg08933143	11	82406842	3470	24	rs17144128	82406866	-0.90873	1.59E-23	1.14E-14
cg25595900	22	24247763	2246	6350	rs2186366	24254113	0.835771	1.02E-21	1.14E-14
cg20311754	13	110915134	3747	1	rs627527	110915135	-0.888714	1.05E-22	1.14E-14
cg12621411	11	121065827	2507	-6687	rs10892687	121059141	0.905385	4.28E-22	1.14E-14
cg27578129	12	10590366	3069	-26775	rs10772275	10563592	-0.785443	2.19E-21	1.15E-14
cg02807673	12	11381456	2976	-216063	rs1376250	11165394	0.988935	1.44E-21	1.15E-14
cg04044224	2	238499793	2953	73	rs114742872	238499866	0.769213	6.71E-22	1.15E-14
cg06019168	6	155976603	2882	-59276	rs72996611	155917328	0.653035	2.73E-22	1.15E-14
cg04491612	6	157161359	2165	554	.	157161913	0.849462	4.37E-23	1.15E-14
cg20148729	12	11178823	3180	153366	rs319268	11332189	0.851228	2.05E-21	1.16E-14
cg07729025	16	56883034	3686	1047	rs735145	56884081	-0.941571	9.64E-23	1.17E-14
cg08885541	1	234211980	3268	342	rs143668048	234212322	0.986135	1.78E-22	1.17E-14
cg17474649	13	101254910	3770	23	rs7999164	101254933	-0.760743	1.23E-22	1.17E-14
cg22774704	3	192372584	3524	-8264	rs3845933	192364321	-1.02135	5.37E-23	1.18E-14
cg02580895	19	2754563	2479	19897	rs4624312	2774460	-0.759919	7.75E-22	1.19E-14
cg11322254	16	12659506	4866	-10871	rs2856788	12648636	0.856235	4.49E-23	1.20E-14
cg08003051	18	39721205	2810	20	rs12455611	39721225	-0.996524	2.65E-22	1.21E-14
cg05844117	7	151170083	3391	14442	rs3819738	151184525	-0.614448	7.08E-23	1.21E-14
cg19655195	2	196933718	2937	-138660	rs13035358	196795059	-0.791002	1.06E-22	1.22E-14
cg10680328	16	83881192	5931	145	rs441832	83881337	0.626761	3.32E-23	1.23E-14
cg25244869	13	113213570	3154	-411	rs9549542	113213160	-0.887464	4.72E-22	1.23E-14
cg18243471	15	90684957	2499	-2	rs2970346	90684956	0.738839	1.07E-22	1.23E-14
cg23138440	17	75871226	3623	11	rs9893580	75871237	-0.723951	2.38E-22	1.24E-14
cg11532216	1	183063517	3163	10	rs7542277	183063527	-0.911243	4.03E-23	1.24E-14
cg13250067	22	30394811	2538	-1268	rs7285751	30393544	-1.06547	2.14E-23	1.25E-14
cg07370361	6	36395612	2428	34948	rs9348997	36430560	0.663321	2.19E-22	1.25E-14
cg25273084	4	37903858	4966	-103	rs2279027	37903756	-1.01478	4.87E-23	1.27E-14
cg27510988	12	133264725	2284	-12170	rs4883545	133252556	0.781811	5.77E-23	1.27E-14
cg10662047	11	123472546	3858	-10861	rs11603554	123461686	-0.884663	1.16E-22	1.28E-14
cg25631033	5	2094363	4872	-67	rs56292928	2094297	-0.941668	3.36E-22	1.28E-14
cg08490304	19	1929260	2370	-1042	rs67481185	1928219	-0.886715	4.57E-21	1.29E-14
cg11023668	2	25095040	2196	1652	rs11892869	25096692	-0.673282	2.55E-22	1.29E-14
cg17017347	5	108017524	3203	-13	rs4623197	108017512	0.938174	6.71E-23	1.29E-14
cg00748566	5	108747559	3055	16767	rs61368522	108764326	-0.895225	6.02E-23	1.29E-14
ch.7.149841082R	7	150210149	3427	3002	rs10254829	150213151	0.920403	2.76E-22	1.30E-14
cg24356804	21	46891093	3358	3909	rs2838937	46895002	-0.85706	1.67E-22	1.31E-14
cg02376916	6	53219672	3323	-99738	rs2816384	53119935	-0.896342	4.47E-23	1.31E-14
cg00582897	5	149675782	3765	4810	rs930210	149680592	-1.03822	2.90E-23	1.31E-14
cg24479382	21	46675571	3263	-358	rs35871601	46675214	-0.859225	3.48E-22	1.32E-14
cg12067421	1	203246482	2830	201	rs16851226	203246683	1.00498	6.74E-23	1.33E-14
cg03684893	10	554711	2029	-16075	rs11252754	538637	-0.930163	1.30E-22	1.33E-14
cg20188490	12	11080457	3231	-40102	rs2110100	11040356	-0.80506	2.88E-21	1.33E-14
cg14339970	11	111820402	1892	245081	rs7123686	112065483	-0.829596	1.08E-21	1.34E-14
cg22157099	2	15830172	3054	36	rs10204749	15830208	-0.799076	2.27E-22	1.34E-14
cg02398342	17	80708632	1765	-32	rs1056534	80708601	0.84465	3.74E-22	1.36E-14
cg26945217	11	89867487	3372	-3067	rs7131222	89864421	0.826865	8.33E-23	1.36E-14
cg05904344	13	113843426	2997	8448	rs3794419	113851874	-0.946407	1.20E-21	1.38E-14
cg20022454	13	114164654	2907	52101	rs7325665	114216755	-0.896199	5.23E-22	1.38E-14
cg10770076	3	100210880	2553	-106	rs12631075	100210775	-0.868051	1.99E-22	1.39E-14
cg18105134	13	113819100	2961	-92	rs494860	113819009	-0.813351	1.71E-21	1.41E-14
cg07647771	16	84786436	4982	-2564	rs12598223	84783873	-0.963469	7.64E-23	1.43E-14
cg06473925	9	104241495	4262	-107	rs5007298	104241389	1.06338	6.59E-23	1.44E-14
cg07096994	9	107877154	2881	72	rs7020422	107877226	0.98379	1.68E-22	1.44E-14
cg05464378	10	112317116	3462	-22	rs73350919	112317095	0.890824	1.12E-22	1.44E-14
cg06917015	18	3664534	3250	-1751	rs11081061	3662784	-1.11006	5.73E-22	1.46E-14
cg07139329	1	201708558	3007	-173	rs61821715	201708386	1.04264	4.06E-22	1.49E-14
cg06000934	10	31875842	3170	63	rs4749683	31875905	0.978708	1.54E-22	1.51E-14
cg14080566	1	47015492	2529	594	rs77703141	47016086	0.864205	1.21E-22	1.51E-14
cg19382647	6	14095877	2980	-123	rs74405933	14095755	0.812847	5.12E-23	1.52E-14
cg13585749	2	875437	4232	1	rs4075904	875438	-0.877123	9.22E-23	1.52E-14
cg16464924	17	78079668	3843	7760	rs7221604	78087428	-0.914839	1.25E-22	1.53E-14
cg00095626	7	2878672	3440	-3103	rs1183085	2875570	-0.79601	2.47E-22	1.55E-14
cg24998357	7	3280646	3814	-15	rs12670554	3280632	-0.863278	1.50E-22	1.55E-14
cg24136292	11	15180922	2420	1	rs1714345	15180923	-0.867216	2.79E-22	1.57E-14
cg06409856	19	10750786	2426	5646	rs10405536	10756432	-0.863313	1.92E-22	1.58E-14
cg13148921	15	80853140	3914	2023	rs4074667	80855163	1.12028	4.87E-23	1.60E-14
cg10530344	15	81453270	3229	1	rs12917132	81453271	-0.857995	2.10E-22	1.60E-14
cg05776630	1	20015027	3520	-201	rs7543480;rs57612959	20014827	-0.975154	2.56E-22	1.60E-14
cg08840461	5	149534078	3549	-123	rs11167496	149533956	0.912805	1.82E-22	1.63E-14
cg10764750	7	57714270	1737	-111971	rs2966462	57602300	-0.944801	4.25E-22	1.64E-14
cg07314298	2	11723111	2723	-2	rs16857668	11723110	-0.784329	1.92E-22	1.65E-14
cg24574508	3	121553320	3299	-829	rs9834039	121552492	0.944976	8.56E-22	1.65E-14
cg24728683	17	1062852	2814	-5431	rs9900201	1057422	-0.805119	3.13E-22	1.69E-14
cg22920707	4	90057870	2671	-57	rs1398944	90057814	-0.852244	1.89E-22	1.69E-14
cg23177161	1	115825641	2623	471	rs12075799	115826112	-0.873844	1.15E-22	1.69E-14
cg21757617	11	134892703	1977	1	rs10894944	134892704	-1.04854	2.49E-22	1.70E-14
cg04550751	8	10274959	3543	82	rs72603904	10275041	-1.0792	6.29E-23	1.72E-14
cg19192590	2	178524533	2671	-668	rs12990878	178523866	0.884605	7.00E-23	1.72E-14
cg02407004	17	1062938	2814	-5517	rs9900201	1057422	-0.866208	2.41E-22	1.73E-14
cg03713963	17	1062968	2814	-5547	rs9900201	1057422	-0.862549	3.99E-22	1.73E-14
cg06088244	1	38171423	3080	-717	rs3790624	38170707	-0.822897	4.08E-22	1.73E-14
cg22874989	15	29277898	1875	-12049	rs57114798	29265850	0.794197	1.61E-21	1.73E-14
cg25751054	12	133559763	1806	136610	rs12322454	133696373	-0.980844	1.20E-21	1.73E-14
cg03807330	11	76327232	2642	-93	rs80171612	76327140	0.89418	9.02E-23	1.74E-14
cg08211061	10	74115895	2698	15	rs72808160	74115910	0.998015	3.69E-23	1.75E-14
cg13840922	7	98258974	2717	-239	rs705315	98258736	1.09376	2.69E-22	1.75E-14
cg17851604	2	202753217	2050	13430	rs759419	202766647	-0.846147	1.02E-21	1.76E-14
cg21650719	1	199878419	3140	3582	rs1559750	199882001	0.85027	5.38E-23	1.77E-14
cg10409299	7	150498843	3362	803	rs2373853	150499646	0.920863	7.60E-22	1.77E-14
cg04122972	4	1283088	2879	-54	rs9631805	1283035	-0.949352	1.22E-22	1.78E-14
cg20785120	20	49489539	3263	577	rs6020817	49490116	0.896937	1.98E-22	1.79E-14
cg22372668	1	167525175	2628	175	rs1005298	167525350	-0.866245	5.61E-22	1.79E-14
cg00061635	17	8311836	2297	726	rs8073160	8312562	0.864845	2.24E-21	1.79E-14
cg14002365	3	148657779	2951	1	rs9883066	148657780	-0.965683	3.76E-22	1.80E-14
cg18661872	5	131436611	2329	227	rs31467	131436838	-0.866918	2.09E-22	1.81E-14
cg09062922	5	131436890	2328	-53	rs31467	131436838	-0.908178	2.19E-22	1.81E-14
cg21743925	5	131604900	2389	1	rs61119904	131604901	-0.896085	3.78E-22	1.81E-14
cg18085242	2	134716850	3211	-60	rs6739560	134716791	0.87367	2.28E-22	1.82E-14
cg24753094	15	71890066	2510	1	rs7176825	71890067	-0.889396	3.67E-23	1.82E-14
cg18187859	21	43880997	4171	61	rs1541291	43881058	0.798529	2.70E-22	1.83E-14
cg25521439	2	240114348	3826	20	rs680564	240114368	-0.917588	1.29E-21	1.87E-14
cg07107916	1	212457424	2468	-11	rs351413	212457414	-0.871389	1.11E-22	1.87E-14
cg10936153	11	134721654	2226	-619	rs12793067	134721036	-1.21238	6.47E-22	1.88E-14
cg01419035	22	50499580	2700	16263	rs6010260	50515843	1.30673	1.80E-24	1.89E-14
cg23024343	7	107201750	2531	-61512	rs2712199	107140239	-0.835624	5.14E-22	1.89E-14
cg07132502	5	137822932	1123	-67	rs11242430	137822866	1.01237	7.08E-22	1.90E-14
cg03792447	2	169041897	3075	-128	rs4668044	169041770	0.829768	1.07E-22	1.90E-14
cg07541959	14	52938040	3406	-16145	rs11623917	52921896	-1.13211	7.35E-23	1.91E-14
cg07615236	19	41208803	2200	178	rs2288451	41208981	-0.876036	2.63E-21	1.92E-14
cg25387996	7	138647829	2617	-473	rs582427	138647357	0.921128	8.01E-22	1.92E-14
cg15532640	12	129554566	4398	78	rs11060115	129554644	1.07223	7.52E-22	1.94E-14
cg12454167	3	186435060	2879	17	rs3806689	186435077	0.827081	6.35E-22	1.95E-14
cg27445894	17	69061946	3223	1	rs1540373	69061947	-0.97289	2.79E-22	1.95E-14
cg04015541	9	127558373	2158	-4304	rs10760376	127554070	-0.853798	1.00E-22	1.97E-14
cg09822192	14	24801191	3245	-313	rs3181256	24800879	0.891346	3.93E-22	1.97E-14
cg19130626	12	11708829	2934	-375198	rs1451766	11333632	-0.794303	6.80E-21	1.97E-14
cg09657744	15	34875250	2853	-1988	rs1808502	34873263	-0.934859	7.43E-23	1.98E-14
cg07527117	17	46077097	2445	-18027	rs2737	46059071	0.87117	1.07E-22	1.98E-14
cg09509586	9	16986089	3672	23	rs7029491	16986112	0.900671	2.46E-22	1.98E-14
cg18202440	11	119666452	3244	2	rs7946574	119666454	0.806218	6.31E-22	1.99E-14
cg13685044	20	23168657	3699	2074	rs11896	23170731	-1.07005	3.01E-22	1.99E-14
cg12423187	4	119681249	3632	-7	rs13127508	119681243	-0.858595	5.30E-23	2.00E-14
cg03549618	14	35838977	2707	259	rs2145623	35839236	0.983416	1.13E-21	2.02E-14
cg17658874	3	29456667	3843	1	rs4680831	29456668	-1.01708	2.07E-22	2.02E-14
cg04787784	16	930179	2664	1	rs4984952	930180	-0.7601	2.48E-22	2.03E-14
cg06507124	16	1001274	2779	-39121	rs12600110	962154	-0.84413	3.03E-22	2.03E-14
cg17362402	10	112679198	3658	-49	rs3750621	112679150	-0.98139	1.90E-23	2.04E-14
cg17524180	13	113633600	2968	-22	rs9549621	113633579	-0.920424	1.99E-22	2.05E-14
cg25001484	6	20302622	3184	6422	rs67576223	20309044	0.971315	6.96E-22	2.06E-14
cg21001907	2	99125273	2393	103	rs3754884	99125376	-0.627553	2.98E-22	2.06E-14
cg26495595	2	99696416	2227	-17041	rs6542860	99679376	-0.88869	1.01E-21	2.06E-14
cg26175719	22	39745533	2018	1517	rs2267407	39747050	-0.76148	1.32E-21	2.07E-14
cg06758605	5	5303357	3472	-10562	rs59338680	5292796	0.828362	1.97E-21	2.07E-14
cg17113546	12	10451780	3131	-35906	rs6488279	10415875	1.40387	2.67E-21	2.08E-14
cg05304361	19	55599320	2782	1416	rs2603701	55600736	0.801064	1.52E-22	2.09E-14
cg16043523	6	47155663	3163	10	rs9381521	47155673	0.908951	1.57E-22	2.09E-14
cg05622025	6	48055426	3704	457702	rs9463427	48513128	0.868497	2.26E-22	2.09E-14
cg06563943	17	71188271	3127	19319	rs7212408	71207590	0.855796	1.55E-21	2.11E-14
cg08351473	3	31606990	4148	78408	rs9875317	31685398	0.870138	3.67E-22	2.12E-14
cg12449104	17	68674055	3051	1	rs12150650	68674056	-0.931577	2.32E-23	2.13E-14
cg00723395	9	614587	2404	-24361	rs16920607	590227	0.647048	6.40E-23	2.16E-14
cg20796996	13	30508941	3218	4709	rs4318068	30513650	1.38511	2.27E-22	2.19E-14
cg08716584	11	60157161	2393	-25115	rs7924583	60132047	-0.840594	3.43E-22	2.20E-14
cg23352245	14	44002338	3009	834	rs61998575	44003172	1.01019	5.65E-23	2.23E-14
cg09511697	5	5350282	3409	293	rs7736076	5350575	-0.960474	1.27E-21	2.23E-14
cg03429223	1	110438516	2241	30	rs79376127	110438546	0.910515	7.08E-22	2.24E-14
cg00474091	12	19604192	3256	36013	rs61912788	19640205	-0.960338	5.75E-23	2.25E-14
cg21641816	10	4775725	4482	40	rs11817623	4775765	-0.907048	4.15E-22	2.25E-14
cg15964514	10	4775799	4482	-35	rs11817623	4775765	-0.868032	4.71E-22	2.25E-14
cg05047289	7	64194196	3846	288011	rs146314770	64482207	0.98103	7.80E-24	2.26E-14
cg08220243	22	50499398	2700	-324	rs41283491	50499075	1.32793	4.48E-24	2.26E-14
cg17952465	22	51016839	1738	457	rs8137478	51017296	-0.932822	4.74E-22	2.26E-14
cg06530441	22	51016950	1738	346	rs8137478	51017296	-0.899434	9.08E-22	2.26E-14
cg00983520	22	51017067	1738	229	rs8137478	51017296	-0.933932	5.71E-22	2.26E-14
cg00674807	16	81254407	4660	-4648	rs7186108	81249760	0.782951	6.36E-23	2.27E-14
cg26385828	2	75166121	2468	21748	rs3771800	75187869	0.933972	5.71E-22	2.27E-14
cg14760916	3	32497762	3563	-15848	rs342733	32481915	-0.82927	1.92E-22	2.28E-14
cg16896144	2	36705618	3968	-608	rs848545	36705011	0.929615	6.50E-22	2.28E-14
cg13731355	19	54567128	2867	125	rs612529	54567253	0.800164	1.13E-21	2.29E-14
cg21873524	4	190942744	1664	-27095	rs6838769	190915650	-0.957909	1.04E-21	2.30E-14
cg26654770	12	740100	2474	-92	rs34038797	740009	1.00675	1.68E-21	2.30E-14
cg00635590	19	2273706	2344	5049	rs73518414	2278755	0.813647	6.32E-21	2.31E-14
cg24530246	3	53118167	2432	12738	rs7640293	53130905	-0.990818	1.12E-22	2.31E-14
cg01641381	1	67601159	2992	-45	rs10489631	67601115	-0.80095	1.77E-22	2.32E-14
cg20706621	7	61968148	1945	-90418	rs1585008	61877731	-1.0136	4.28E-22	2.34E-14
cg09585466	7	48127199	4010	1397	rs7459020	48128596	-0.743172	1.33E-21	2.35E-14
cg10805896	7	132351049	2460	440	rs1544832	132351489	-0.952088	2.90E-22	2.40E-14
cg14164839	1	26823481	1389	-64709	rs6656196	26758773	-0.769515	1.40E-21	2.41E-14
cg17256791	15	85547764	2462	11201	rs289418	85558965	-0.962167	8.34E-22	2.41E-14
cg23878451	3	152368182	3489	-73	rs10513429	152368110	-1.04163	7.27E-23	2.44E-14
cg12381697	7	45111765	2484	178	rs1001348	45111943	-1.04146	6.73E-23	2.45E-14
cg13462004	19	7005350	2788	-819	rs8110698	7004532	0.803075	2.37E-22	2.45E-14
cg21766667	17	48287888	2087	5193	rs2696278	48293081	-0.898464	7.72E-23	2.46E-14
cg10491108	22	37409263	2114	1105	rs130605	37410368	-0.943082	2.22E-22	2.47E-14
cg13986272	5	130328126	2031	-45730	rs2419758	130282397	0.79419	3.39E-23	2.48E-14
cg24647919	1	28439864	1676	-235	rs12031604	28439630	0.728156	1.64E-21	2.49E-14
cg09397044	6	33091751	10213	-916	rs4713607;rs115972947	33090836	-0.920315	5.24E-23	2.50E-14
cg25250433	22	51095200	1641	-275	rs9616810	51094926	-0.810816	1.63E-21	2.51E-14
cg06400319	1	153045274	2391	-30430	rs28647391	153014845	-0.688879	1.58E-21	2.54E-14
cg24769830	3	108041508	2086	-68374	rs12636692	107973135	-0.928366	2.34E-22	2.54E-14
cg20767043	2	99872267	2213	56761	rs2141908	99929028	0.938602	2.37E-21	2.54E-14
cg08815479	1	15573596	3212	13235	rs7531846	15586831	0.888285	9.93E-22	2.56E-14
cg16499829	12	95946131	3340	-49	rs12099663	95946083	-1.01164	2.68E-22	2.56E-14
cg10760299	15	45669010	2499	-19704	rs67831559	45649307	0.896136	2.20E-22	2.57E-14
cg18106582	5	53816023	3315	-106	rs2910808	53815918	-0.768909	1.80E-22	2.60E-14
cg23387468	7	139079360	2563	1152	rs6467849	139080512	0.990512	1.10E-22	2.62E-14
cg07450552	5	138775419	1246	-119	rs3923060	138775301	0.885377	1.26E-21	2.65E-14
cg09918751	15	100517450	4533	-441	rs12440866	100517010	-0.85521	8.73E-23	2.65E-14
cg05156901	22	51016646	1738	650	rs8137478	51017296	-0.905719	1.13E-21	2.66E-14
cg27021553	11	69462783	3292	490	rs3918298	69463273	1.30026	4.92E-24	2.68E-14
cg08012219	17	76913036	3564	807	rs8066695	76913843	-0.912117	1.26E-21	2.71E-14
cg15131156	19	52228400	4371	1	rs3829646	52228401	-0.870188	4.55E-23	2.71E-14
cg18855171	14	90995443	2710	42	rs74081222	90995485	0.980427	6.95E-22	2.73E-14
cg18404041	3	52824283	2323	327	rs6778329	52824610	-0.866214	2.37E-22	2.76E-14
cg13138147	1	199243235	2887	-8	rs1325190	199243228	-0.823497	2.47E-22	2.79E-14
cg00158770	8	19271585	4263	-32	rs11780388	19271554	-0.668054	2.88E-23	2.79E-14
cg10317078	6	170352289	2772	-73	rs2132307	170352217	-0.82459	6.13E-22	2.79E-14
cg08055746	17	64347388	3283	22521	rs8075066	64369909	0.909856	6.29E-22	2.81E-14
cg23135809	11	1773043	2886	-736	rs57813501	1772308	-0.885911	3.07E-22	2.89E-14
cg12856392	7	64126140	3841	192	rs6460172	64126332	-0.970766	6.21E-22	2.89E-14
cg06264089	12	10563947	3050	-356	rs10772275	10563592	-0.805706	1.59E-20	2.94E-14
cg16709841	12	11708901	2934	-371531	rs35650731	11337371	-0.770853	7.98E-21	2.94E-14
cg00950476	12	11708930	2934	-369911	rs35969491	11339020	-0.792428	1.19E-20	2.94E-14
cg04724319	17	1009219	2734	-64	rs7217439	1009156	0.756699	1.05E-21	2.95E-14
cg21034416	8	65582688	1984	-52	rs4486246	65582637	1.00989	1.63E-22	2.96E-14
cg04282082	9	124988720	2105	-6810	rs3793619	124981911	-0.82623	1.29E-21	2.97E-14
cg22346476	2	208546089	2688	-3176	rs2432725	208542914	-0.815956	1.42E-21	2.98E-14
cg16363673	10	27587543	4156	632410	rs1419366	28219953	0.993467	1.72E-22	2.99E-14
cg00125858	1	44569398	2197	1781	rs1408920	44571179	0.885803	1.18E-21	3.00E-14
cg12823233	7	2316876	2981	-25	rs7792045	2316852	-0.926501	2.77E-22	3.01E-14
cg11999598	20	60556230	3318	27517	rs28382071	60583747	-0.779802	2.80E-22	3.03E-14
cg03476323	19	30639110	2819	-7558	rs335747	30631553	1.03467	3.06E-22	3.08E-14
cg04182260	4	99014779	3308	12011	rs13119995	99026790	-0.865648	1.54E-22	3.09E-14
cg08186447	15	41100798	2537	326	rs3743033	41101124	0.758737	1.04E-22	3.11E-14
cg14159011	6	36356015	2408	5394	rs9470267	36361409	0.966594	4.93E-22	3.13E-14
cg13117487	1	229889410	2924	1	rs663857	229889411	-1.04084	5.47E-22	3.16E-14
cg01884057	2	25150051	2214	590	rs10182458	25150641	0.93605	1.23E-21	3.20E-14
cg05578102	12	739986	2474	23	rs34038797	740009	0.993029	1.83E-21	3.21E-14
cg27661460	16	88844969	3289	-38	rs9933309	88844932	0.796285	9.46E-23	3.22E-14
cg01265905	20	57531269	2261	-18417	rs6513419	57512853	0.728866	4.01E-22	3.23E-14
cg21055985	3	78921616	2590	-97	rs12495133	78921520	-1.06531	1.37E-22	3.29E-14
cg18434912	6	111194786	2763	-17627	rs9384757	111177160	0.865693	1.46E-21	3.30E-14
cg16648365	17	32761493	3618	7217	rs17584660	32768710	0.757657	1.98E-21	3.30E-14
cg24245216	19	7004657	2788	-126	rs8110698	7004532	0.792928	7.96E-22	3.30E-14
cg01234346	22	36777738	2120	1	rs9610498	36777739	-1.28476	8.59E-22	3.31E-14
cg21101883	14	76378414	2927	-393	rs1028258	76378022	0.893868	1.75E-21	3.32E-14
cg16481365	14	105554352	1758	8910	rs11160834	105563262	-0.811625	3.00E-22	3.34E-14
cg24355359	19	16186486	3003	-21	rs17554874	16186466	-0.82411	1.37E-21	3.35E-14
cg15148984	20	5752346	2849	-23	rs173162	5752324	0.747787	5.66E-22	3.35E-14
cg21695686	20	36935984	2464	4330	rs5743509	36940314	-1.25916	6.24E-23	3.36E-14
cg06935979	1	232941706	4127	-554	rs12409898	232941153	-0.927751	3.20E-22	3.41E-14
cg11080513	2	135426596	3096	22	rs4954158	135426618	-0.797567	7.62E-23	3.47E-14
cg22427009	10	12455260	3504	-65	rs61847406	12455196	-0.975768	2.71E-22	3.47E-14
cg14415833	2	217150663	2728	-141	rs83612	217150523	0.798733	1.26E-21	3.53E-14
cg12697337	2	90016302	91	44818	rs72930203	90061120	-0.684904	8.63E-19	3.54E-14
cg23601416	22	19950040	2569	-89	rs6269	19949952	-0.785149	2.92E-22	3.55E-14
cg13320842	19	46175254	2481	162	rs9749185	46175416	1.04958	6.87E-22	3.59E-14
cg01990695	6	168416740	3975	-6390	rs12194885	168410351	-1.17687	4.68E-22	3.59E-14
cg24872173	11	18300953	3093	1	rs1046615	18300954	-0.980996	3.35E-22	3.60E-14
cg15027294	12	1609537	2987	182	rs10848499	1609719	0.765862	8.54E-22	3.60E-14
cg27058510	2	861874	4199	6576	rs6760982	868450	-0.856171	1.89E-22	3.66E-14
cg10636054	15	40330586	3397	-23	rs7321	40330564	0.73938	9.12E-22	3.68E-14
cg19692784	12	739953	2474	56	rs34038797	740009	0.989694	4.24E-21	3.70E-14
cg13301327	20	62387416	1843	1	rs11696871	62387417	-0.891945	1.10E-21	3.74E-14
cg17099656	22	47135171	2696	101	rs5769127	47135272	0.929604	6.46E-22	3.78E-14
cg16154810	22	47135258	2696	14	rs5769127	47135272	0.885862	1.61E-21	3.78E-14
cg23097878	11	45879730	2106	9	rs1401419	45879739	0.733977	9.07E-23	3.79E-14
cg19857140	7	149513076	3201	1428	rs60475811	149514504	0.91652	1.13E-21	3.81E-14
cg17052675	2	3827356	2984	69	rs1031478	3827425	-0.893568	1.64E-21	3.83E-14
cg07240785	5	149976440	4091	-4274	rs11739838	149972167	0.741828	7.17E-22	3.84E-14
cg07933378	8	145641996	1211	-433	rs2280839	145641564	-0.878342	4.78E-21	3.84E-14
cg14209346	3	5625835	4931	-75	rs6765805	5625761	-0.831145	1.40E-22	3.85E-14
cg07284347	3	8620778	4197	-107	rs7637891	8620672	0.962241	3.04E-22	3.85E-14
cg11203771	9	115140853	3566	204	rs10115837	115141057	-0.811899	2.95E-22	3.87E-14
cg18073688	3	11952697	3140	-1777	rs13064676	11950921	-1.09106	6.94E-22	3.88E-14
cg24363820	22	51016703	1738	593	rs8137478	51017296	-0.903557	1.80E-21	3.89E-14
cg21863998	11	19770288	3774	102	rs10741799	19770390	0.871183	2.54E-23	3.90E-14
cg19631078	14	56683993	3835	-1058	rs7161696	56682936	0.874413	1.95E-22	3.91E-14
cg26781701	19	48247554	2220	33219	rs7507780	48280773	0.882738	1.61E-21	3.95E-14
cg20742385	13	113633654	2968	-13173	rs7983602	113620482	-0.954512	1.42E-21	3.96E-14
cg08355045	6	80787529	4096	3	rs4706827	80787532	-0.851474	9.04E-23	3.98E-14
cg25855710	12	10543619	3028	1978	rs2617160	10545597	-0.836195	1.59E-20	3.99E-14
cg18768136	10	52096068	1772	-27285	rs2842086	52068784	0.826466	1.78E-21	3.99E-14
cg15052665	6	141804349	2845	576	rs9373311	141804925	0.909569	4.64E-23	3.99E-14
cg06093861	7	75780412	1859	19221	rs4728580	75799633	-0.897909	1.22E-21	4.00E-14
cg01201512	12	740338	2474	-330	rs34038797	740009	0.972205	5.32E-21	4.00E-14
cg10651775	20	44824026	3491	1964	rs73622657	44825990	0.874827	3.92E-22	4.01E-14
cg18319941	7	64894861	3256	-145923	rs73147243	64748939	-0.928493	9.02E-23	4.03E-14
cg11037576	4	24682696	3996	2893	rs11728556	24685589	0.800414	2.76E-22	4.11E-14
cg22570676	19	2527491	2358	-10	rs58129906	2527482	1.1353	5.11E-21	4.11E-14
cg24724689	2	11087224	3065	90	rs13386117	11087314	0.92373	5.28E-22	4.11E-14
cg27095718	12	11709857	2934	-370838	rs35969491	11339020	-0.725971	7.23E-21	4.12E-14
cg22924061	7	29131602	3174	-168	rs2067018	29131435	-1.20764	8.23E-22	4.13E-14
cg23490434	7	29628409	2698	922	rs12667977	29629331	0.962926	3.29E-22	4.13E-14
cg00369640	2	196933685	2937	-138627	rs13035358	196795059	-0.788262	2.14E-22	4.18E-14
cg12568536	11	85873778	3267	2444	rs11234568	85876222	-0.957251	1.80E-22	4.20E-14
cg21160290	9	136149941	3104	-12877	rs687621	136137065	0.898862	1.46E-21	4.27E-14
cg14600368	1	203578680	3132	88	rs4951311	203578768	0.846729	1.86E-21	4.28E-14
cg26938255	14	103997249	2776	-2	rs2021965	103997248	1.09857	6.53E-22	4.37E-14
cg06265737	16	57060491	3492	6956	rs78435448	57067447	0.943275	2.64E-22	4.42E-14
cg08260245	22	51016501	1738	795	rs8137478	51017296	-0.904337	3.32E-21	4.43E-14
cg06000878	11	122051193	2731	379559	rs10892858	122430752	0.941145	5.15E-22	4.44E-14
cg23684399	11	122072922	2734	357830	rs10892858	122430752	1.0318	7.51E-22	4.44E-14
cg16730084	8	125942736	2894	-13	rs2052785	125942724	0.884363	4.75E-22	4.44E-14
cg10138430	13	31314863	3203	5952	rs9506352	31320815	-1.04238	3.89E-22	4.46E-14
cg27141807	3	140786844	2620	1	rs59279694	140786845	-0.975334	9.25E-22	4.49E-14
cg20696143	12	132982351	2839	-238	rs28399785	132982114	0.849223	1.29E-22	4.50E-14
cg19712474	5	33712618	4090	-5512	rs140231049	33707107	-1.33287	8.61E-23	4.53E-14
cg24738483	10	31041314	3361	2895	rs10826864	31044209	-0.841417	3.99E-21	4.63E-14
cg22745280	16	28961805	1412	1338	rs76562821	28963143	0.809807	5.92E-22	4.69E-14
cg09087222	8	11720363	1435	1683	rs2645415	11722046	0.840568	3.91E-22	4.74E-14
cg06161010	1	112607098	3175	83	rs2002542	112607181	-0.976546	1.56E-21	4.78E-14
cg19225512	10	72648693	3842	-610	rs2854613	72648084	-0.888493	3.48E-21	4.84E-14
cg13082173	10	72734312	3829	-4436	rs12357710	72729877	-0.896809	2.53E-21	4.84E-14
cg11848254	7	134939464	3609	-418	rs6943567	134939047	0.981237	1.24E-21	4.84E-14
cg02549528	3	194868427	3519	-59	rs10933698	194868369	0.829433	3.36E-22	4.85E-14
cg24392197	3	194868438	3519	-70	rs10933698	194868369	0.904987	5.43E-22	4.85E-14
cg18951125	12	9720090	2836	-96475	rs10743737	9623616	0.801471	6.45E-21	4.87E-14
cg18867390	6	169332629	3774	-1861	rs4277987	169330769	-0.863062	1.45E-21	4.88E-14
cg20870820	17	1072472	2825	14	rs67861065	1072486	-0.839714	2.72E-21	4.88E-14
cg03467235	20	21003839	2355	-10002	rs8119865	20993838	-0.816313	4.87E-22	4.90E-14
cg25550323	11	117694062	2917	27	rs635706	117694089	0.784196	7.94E-22	4.92E-14
cg11820026	11	117696743	2916	1	rs678776	117696744	-0.961652	7.06E-23	4.92E-14
cg02408321	5	131599537	2392	2183	rs1979981	131601720	0.703337	1.86E-21	4.94E-14
cg03566001	8	129008054	3536	-43	rs10282878	129008012	0.703307	4.35E-22	4.94E-14
cg01984146	15	77838488	2410	3	rs4886876	77838491	-0.876822	5.58E-22	4.95E-14
cg00155488	21	42935678	4187	-1797	rs17001215	42933882	-0.926768	1.00E-21	4.98E-14
cg05119883	10	80752407	3017	-75	rs11002771	80752333	0.769344	1.04E-21	5.00E-14
cg13000709	10	81191739	3299	-10	rs13376836	81191730	1.06333	1.59E-21	5.00E-14
cg20564521	21	34773597	2359	6033	rs17885509	34779630	0.686767	1.03E-21	5.01E-14
cg01360795	3	138839804	2200	97	rs72630201	138839901	0.795087	2.41E-21	5.03E-14
cg04321239	3	139769881	3154	-2	rs1157820	139769880	-0.722669	4.17E-21	5.03E-14
cg24088508	1	38156462	3120	-120	rs2306626	38156343	1.03546	1.68E-21	5.03E-14
cg08237783	1	39428547	2581	1	rs80122042	39428548	-1.1777	1.02E-21	5.03E-14
cg08242313	2	225634471	3385	1	rs3754626	225634472	-0.901101	7.92E-22	5.04E-14
cg01757068	6	76642018	3435	-13	rs9360959	76642006	1.09421	3.96E-22	5.06E-14
cg09354782	1	115824386	2623	12	rs7544256	115824398	0.787327	1.91E-21	5.09E-14
cg14569776	19	46974275	2363	31	rs12978825	46974306	-1.15287	2.00E-21	5.12E-14
cg23839703	2	216370262	2628	7238	rs12469967	216377500	0.808035	3.11E-22	5.12E-14
cg07748584	2	202772475	2064	-354	rs13029894	202772122	0.855955	4.29E-21	5.13E-14
cg09472430	19	1310536	2253	-40	rs12975216	1310497	-0.878623	8.61E-22	5.17E-14
cg23614816	10	3150966	4544	-3021	rs2388575	3147946	-0.845184	1.13E-22	5.19E-14
cg06746449	12	131267556	4165	-2048	rs4759783	131265509	-0.962443	3.92E-22	5.20E-14
cg03524219	9	138510116	2564	5	rs4841889	138510121	-0.784531	1.13E-21	5.20E-14
cg14230378	3	131080483	4557	1621	rs16836493	131082104	0.886446	4.10E-22	5.24E-14
cg17303851	3	131099951	4592	-28549	rs72993148	131071403	0.848133	4.96E-22	5.24E-14
cg18701343	14	37053601	3110	1	rs3809439	37053602	-1.19463	9.94E-22	5.25E-14
cg19561181	20	56794558	2554	-10	rs599180	56794549	1.07296	8.97E-22	5.26E-14
cg22367705	1	27481531	1406	-7879	rs6683208	27473653	1.05211	1.58E-22	5.26E-14
cg02942158	6	11327048	2952	-28	rs742115	11327021	-0.853599	1.18E-21	5.27E-14
cg09536176	17	34222748	2704	68	rs28739295	34222816	1.29673	3.36E-22	5.29E-14
cg20072528	14	93156816	3439	-8020	rs11160088	93148797	-1.15162	3.10E-22	5.30E-14
cg18478854	3	132984039	3952	78	rs7624858	132984117	-0.883685	1.85E-21	5.31E-14
cg24418762	12	58570196	3483	73	rs878019	58570269	-0.792873	1.82E-22	5.31E-14
cg03648724	22	50052294	3729	-15379	rs4622843	50036916	0.80674	4.40E-21	5.33E-14
cg10931884	5	169960825	3023	1	rs10072376	169960826	-1.07833	6.62E-22	5.37E-14
cg11624211	1	226785480	3526	50	rs708753	226785530	0.857807	3.97E-23	5.38E-14
cg19318889	4	1322082	2893	14	rs11247992	1322096	0.952231	3.66E-22	5.41E-14
cg11063371	17	17404595	2303	-3624	rs3760183	17400972	-0.909438	2.79E-22	5.43E-14
cg25221954	5	4134907	3550	32	rs2136176	4134939	0.838424	3.64E-21	5.45E-14
cg23743573	11	89867420	3372	-3000	rs7131222	89864421	0.782785	6.00E-22	5.45E-14
cg06160153	9	38383604	2185	6465	rs13296084	38390069	-0.966046	6.67E-21	5.47E-14
cg11479503	9	124989052	2105	-7142	rs3793619	124981911	-0.871441	6.93E-21	5.53E-14
cg15124400	9	124989839	2105	-7929	rs3793619	124981911	-0.88395	4.25E-21	5.53E-14
cg04622888	9	124990010	2105	-8100	rs3793619	124981911	-0.916101	4.05E-21	5.53E-14
cg12182649	6	31381779	9498	29	rs28642901;rs115556210	31381808	0.990869	2.88E-24	5.53E-14
cg26927190	17	76875678	3515	50	rs7220980	76875728	-1.01594	4.30E-21	5.56E-14
cg00863893	17	76876239	3519	-339	rs7222198	76875901	-0.935986	8.51E-22	5.56E-14
cg20446824	12	125076771	2983	796	rs837500	125077567	0.837734	1.58E-21	5.59E-14
cg16361249	3	8041501	4508	-172	rs11131103	8041330	-0.936585	8.08E-22	5.67E-14
cg21138405	5	131827807	2484	-14458	rs13165038	131813350	0.79607	4.97E-21	5.68E-14
cg05855948	18	24234966	2911	-168	rs1370903	24234799	-0.858603	9.30E-22	5.68E-14
cg10016788	19	55599029	2782	-306	rs1054940	55598724	0.78884	4.30E-22	5.69E-14
cg18526121	21	46419190	3254	1	rs1557362	46419191	-0.838988	8.42E-22	5.69E-14
cg02819655	2	178853377	2807	-15567	rs12615720	178837811	0.873688	6.14E-22	5.69E-14
cg10328548	20	60745245	3233	1	rs7265027	60745246	-0.930333	1.27E-21	5.72E-14
cg26267481	5	33440240	3755	-26999	rs78735287	33413242	1.47425	1.92E-22	5.75E-14
cg22325292	17	80708367	1765	234	rs1056534	80708601	0.821332	2.92E-21	5.75E-14
cg03206401	2	130956119	1968	-47710	rs11691059	130908410	-0.943939	1.40E-21	5.79E-14
cg00337070	2	132352141	1375	-1	rs28520751	132352141	-0.798346	4.25E-21	5.79E-14
cg00668559	6	44230977	2203	1097	rs730775	44232074	0.675152	1.23E-21	5.83E-14
cg10719291	2	74365939	1306	-49	rs3108163	74365891	-0.682507	4.75E-21	5.83E-14
cg22478179	16	88311258	3412	-7988	rs55678477	88303271	-1.00027	4.52E-22	5.84E-14
cg09562461	15	40324728	3398	1	rs2291622	40324729	-0.932237	6.52E-22	5.87E-14
cg12743416	7	138229989	2523	1	rs6959574	138229990	-0.932082	5.90E-21	5.91E-14
cg21807306	20	60602346	3297	-18600	rs28382071	60583747	-0.830658	2.90E-21	5.94E-14
cg06284734	6	166673367	4356	123	rs9365987	166673490	-0.770782	1.05E-21	5.94E-14
cg17765088	2	101206252	3009	-45203	rs9917224	101161050	-0.85218	4.24E-21	5.97E-14
cg06209906	14	91252201	2589	-3972	rs4900060	91248230	0.825187	1.85E-21	6.04E-14
cg26066455	8	23190767	3914	1	rs2294130	23190768	-1.03864	7.62E-22	6.07E-14
cg06114556	7	47541543	3705	-2998	rs2271311	47538546	0.857699	4.94E-21	6.10E-14
cg16868317	9	21684428	3414	5	rs7865123	21684433	0.887415	3.49E-22	6.13E-14
cg14016568	12	116370109	2875	32	rs7976297	116370141	-0.854016	3.49E-22	6.14E-14
cg10870042	17	74496304	2666	40	rs72860902	74496344	0.724732	5.28E-22	6.19E-14
cg06981636	6	76383833	3566	-658	rs111507284	76383176	0.840729	4.01E-22	6.19E-14
cg16973111	18	3624189	3292	343	rs2290871	3624532	-0.861214	2.51E-21	6.23E-14
cg19915618	1	18902229	3800	-8467	rs2816048	18893763	-0.806542	4.96E-22	6.25E-14
cg03225714	12	102090101	3266	-22	rs2559855	102090080	0.769372	2.28E-22	6.29E-14
cg27425327	12	102270723	3108	1239	rs11111069	102271962	0.974738	1.59E-21	6.29E-14
cg00756136	1	32000685	2831	1	rs11803554	32000686	-0.879914	1.20E-21	6.33E-14
cg11733135	1	81878937	3696	-5069	rs11808193	81873869	-1.11597	1.88E-21	6.34E-14
cg01681193	8	104132830	3132	23	rs2935593	104132853	0.862551	1.38E-21	6.37E-14
cg10066109	8	107447147	3008	-21354	rs28453794	107425794	0.780168	1.12E-21	6.37E-14
cg26843498	19	2361574	2382	-769	rs730960	2360806	-0.913853	2.90E-20	6.38E-14
cg03115019	17	80708279	1765	322	rs1056534	80708601	0.858139	2.75E-21	6.41E-14
cg03060934	7	64895832	3256	-242773	rs62455714	64653060	-0.813159	1.04E-21	6.42E-14
cg12673666	7	65817472	3642	36100	rs12537039	65853572	-1.15988	1.65E-21	6.42E-14
cg09176199	1	246383021	4069	-23833	rs10924539	246359189	0.928654	1.99E-21	6.42E-14
cg04305804	1	246464301	3931	-20790	rs1770020	246443512	-0.857609	1.03E-21	6.42E-14
cg02216016	3	176941109	2451	1	rs74283585	176941110	-0.879329	6.90E-22	6.43E-14
cg14820191	7	47848235	3970	8	rs2348462	47848243	1.03267	3.68E-21	6.44E-14
cg25401101	16	526359	1506	76	rs13333879	526435	0.790444	3.92E-22	6.47E-14
cg03485608	2	139535785	2859	-76047	rs55692270	139459739	-0.895684	1.82E-21	6.50E-14
cg22781004	21	38893713	3079	-43974	rs2835763	38849740	-0.979957	1.07E-21	6.57E-14
cg15993311	22	51014507	1740	2789	rs8137478	51017296	-0.9437	5.16E-21	6.59E-14
cg27502912	22	51017001	1738	295	rs8137478	51017296	-0.900343	7.31E-21	6.59E-14
cg03634822	6	169013150	3642	583	rs61369672	169013733	0.871342	7.09E-22	6.62E-14
cg22173481	7	56871573	3292	77054	rs189560511	56948627	-1.12836	3.78E-21	6.64E-14
cg05518522	9	100507444	3260	1	rs73484450	100507445	-0.875998	1.47E-21	6.67E-14
cg27010141	22	43259569	2743	-29	rs5751390	43259541	-0.795337	2.34E-22	6.68E-14
cg27441486	1	201708522	3007	-137	rs61821715	201708386	0.884647	3.37E-21	6.71E-14
cg05044291	1	202172867	3031	-1315	rs11578801	202171553	0.809956	2.85E-21	6.71E-14
cg06825163	1	202172912	3031	-1360	rs11578801	202171553	0.845712	6.85E-21	6.71E-14
cg07612827	19	7005180	2788	-649	rs8110698	7004532	0.838044	2.67E-21	6.74E-14
cg17781669	5	149868359	4002	-83	rs12519820	149868277	1.08467	4.08E-23	6.76E-14
cg18261667	1	223885780	3193	5196	rs78721184	223890976	0.979001	4.68E-22	6.82E-14
cg05761882	1	223901187	3195	5	.	223901192	-0.888074	3.08E-22	6.82E-14
cg07997860	3	36530048	2330	-4215	rs1456076	36525834	-1.02968	1.97E-21	6.85E-14
cg12870891	3	36675685	2202	6218	rs9874289	36681903	-0.852976	2.10E-21	6.85E-14
cg20509013	4	10182075	4841	-155	rs2068466	10181921	0.690474	5.54E-23	6.90E-14
cg14102569	4	12091769	3766	-104	rs7441342	12091666	-0.981658	3.50E-22	6.90E-14
cg00364753	7	5104274	3398	-20792	rs34544476	5083483	-0.806432	4.49E-22	6.92E-14
cg11261372	3	10403009	2913	-12	rs11712023	10402998	0.903714	2.36E-22	6.92E-14
cg03111560	20	19590642	3017	9328	rs1321345	19599970	0.838443	1.79E-21	6.93E-14
cg03368318	4	86744925	2442	53	rs58134223	86744978	-0.657216	5.24E-22	6.95E-14
cg09001440	16	87952767	3586	-690	rs8061317	87952078	0.998925	5.46E-22	6.96E-14
cg26809488	16	87991343	3579	18	rs6540122	87991361	-0.848198	1.95E-21	6.96E-14
cg02814135	11	119887950	3135	1566	rs41467444	119889516	-1.2486	2.90E-21	6.97E-14
cg21970626	13	21893289	2470	7879	rs4770132	21901168	0.977104	2.81E-21	6.98E-14
cg23743428	13	21893420	2471	7748	rs4770132	21901168	0.986294	3.61E-21	6.98E-14
cg10632656	4	69435593	4228	-64964	rs3100649;rs141410775	69370630	-0.974709	8.22E-22	6.98E-14
cg04029134	17	66728982	2749	1	rs11658297	66728983	-0.981263	4.10E-21	6.98E-14
cg14847351	6	16093481	3088	-20	rs12192563	16093462	0.713043	1.06E-21	7.07E-14
cg02521229	11	60019236	2611	-27904	rs11826180	59991333	-0.758892	6.77E-22	7.08E-14
cg16914149	3	189873585	4385	2836	rs568904	189876421	-0.904422	6.29E-22	7.10E-14
cg15250633	17	80627638	1881	1	rs9912932	80627639	-0.855717	7.44E-21	7.12E-14
cg05136264	9	124989408	2105	-7498	rs3793619	124981911	-0.852851	1.35E-20	7.14E-14
cg18673341	7	22481962	3806	1	rs10228906	22481963	-0.864115	1.46E-22	7.15E-14
cg23139210	10	70803788	3641	-4	rs2429014	70803785	-0.850059	1.45E-21	7.22E-14
cg23071186	19	6669849	2477	85	rs2291668	6669934	-0.919829	2.10E-21	7.25E-14
cg12161182	12	727334	2462	1	rs79984117	727335	-1.1134	6.46E-21	7.29E-14
cg02741327	2	135214041	3226	1	rs2289469	135214042	-0.920344	1.24E-21	7.29E-14
cg12577882	1	56968544	3922	-68	rs4912314	56968477	-0.783772	6.26E-22	7.31E-14
cg04824716	6	31125475	8692	-8950	rs3132535;rs115321690	31116526	-0.881078	2.90E-23	7.45E-14
cg18255335	6	29856112	5917	52574	rs9260069	29908686	0.932039	2.75E-22	7.47E-14
cg16287373	21	16421300	3825	-14908	rs10482864	16406393	-1.13475	6.42E-22	7.48E-14
cg03410772	6	29970005	6093	-61320	rs9260069	29908686	1.03236	1.91E-22	7.50E-14
cg12853426	13	34304886	3693	49	rs9538485	34304935	0.750261	5.30E-22	7.55E-14
cg17979595	5	175995850	1567	5550	rs10476197	176001400	-0.837113	1.50E-21	7.59E-14
cg26236143	3	29377160	3691	-125	rs9849827	29377036	0.972729	1.38E-21	7.60E-14
cg13694343	17	76876206	3519	-306	rs7222198	76875901	-0.998205	2.15E-21	7.62E-14
cg09806013	18	71708519	3822	-1	rs12967890	71708519	-1.01748	5.12E-22	7.67E-14
cg03146253	3	125773236	3738	-19	rs6795856	125773218	0.840383	2.68E-21	7.67E-14
cg25329160	3	125820566	3781	1706	rs4646761	125822272	0.890965	1.84E-21	7.67E-14
cg18135206	14	102964638	2374	-49308	rs1190553	102915331	-0.919977	7.71E-22	7.69E-14
cg21767759	17	48154356	2186	-13561	rs16948627	48140796	-0.794547	5.31E-21	7.71E-14
cg01397495	2	136496804	3085	1	rs35215526	136496805	-0.968919	5.55E-22	7.71E-14
cg11757137	7	77069112	3013	-15	rs10229733	77069098	-0.792823	6.20E-22	7.74E-14
cg25361236	7	77111075	3177	859	rs76128841	77111934	0.973402	1.68E-21	7.74E-14
cg09737095	11	128787688	3084	1	rs2846696	128787689	-0.906654	2.58E-22	7.83E-14
cg15427939	10	70851105	3642	1	rs2855024	70851106	0.798927	2.28E-22	7.88E-14
cg25737737	1	247634780	3248	-639	rs10925045	247634142	-0.786654	2.30E-21	7.89E-14
cg00146027	10	33299147	3352	166	rs7901543	33299313	-0.771203	2.65E-21	7.95E-14
cg07989614	18	3624429	3292	103	rs2290871	3624532	-0.854811	8.91E-21	8.02E-14
cg11420142	8	92570895	1349	1	rs843071	92570896	-0.961593	1.83E-21	8.06E-14
cg23008279	12	31868380	4522	-14117	rs4931547	31854264	0.847314	7.66E-23	8.07E-14
cg17956503	6	34010817	4212	-15	rs7772059	34010803	0.9068	2.89E-22	8.12E-14
cg03403666	20	23102248	3697	-281	rs844874	23101968	1.05197	2.01E-21	8.13E-14
cg22724228	6	154826964	3687	20141	rs78939041	154847105	-1.31946	7.36E-23	8.24E-14
cg07496190	7	968237	2435	201	rs10251845	968438	1.31373	4.57E-21	8.35E-14
cg21842920	7	968493	2436	-56	rs10251845	968438	1.12965	2.90E-21	8.35E-14
cg12294721	8	28557713	2845	-10144	rs240929	28547570	0.636507	6.66E-22	8.35E-14
cg06956295	20	60556035	3317	27712	rs28382071	60583747	0.645675	7.70E-21	8.35E-14
cg01871867	2	20838317	3035	2742	rs4666449	20841059	0.795013	7.02E-22	8.36E-14
cg26865853	10	105654499	2599	-336	rs1980653	105654164	-0.751092	4.66E-22	8.39E-14
cg00404641	3	131080516	4557	314	rs12637639	131080830	0.913467	1.38E-21	8.41E-14
cg17317028	2	86176514	2354	-9021	rs10460588	86167494	0.689743	1.19E-20	8.44E-14
cg00033213	8	144399335	2698	-8230	rs6986327	144391106	-0.905069	6.03E-22	8.46E-14
cg00147225	18	45438695	2654	-193	rs75632520	45438503	0.799889	2.93E-22	8.46E-14
cg15927357	18	47013900	3510	8970	rs7245216	47022870	0.79857	9.69E-22	8.46E-14
cg09144455	3	32656639	3441	184	rs11714575	32656823	0.916446	3.54E-21	8.46E-14
cg01107450	11	77925156	2812	77	rs2450137	77925233	0.796573	2.34E-21	8.50E-14
cg13469777	6	29978621	6126	-178560	rs12661041;rs115399844	29800062	-0.993355	9.07E-22	8.59E-14
cg05496603	6	44237813	2201	-366	rs551145	44237448	0.80115	1.81E-21	8.66E-14
cg27209610	2	86218199	2321	-39	rs12714165	86218161	1.27894	8.43E-21	8.84E-14
cg21469772	9	124989294	2105	-7384	rs3793619	124981911	-0.855548	1.29E-20	8.87E-14
cg10613532	8	17919495	4988	-26	rs17692671	17919470	1.01015	3.72E-22	8.93E-14
cg19797896	7	66202871	3816	-13629	rs2707824	66189243	0.826997	6.27E-21	9.01E-14
cg03989967	14	31281572	2498	9523	rs4981789	31291095	-1.03892	1.15E-21	9.07E-14
cg19070398	20	810805	2903	1170	rs491100	811975	0.984885	6.63E-22	9.15E-14
cg12128614	20	1280341	2910	3	rs912104	1280344	-0.950403	9.60E-22	9.15E-14
cg08275271	20	24659339	2930	-39	rs6049871	24659301	0.733903	2.84E-21	9.24E-14
cg21887023	15	33534982	2815	75	rs4779612	33535057	-0.938765	2.08E-21	9.25E-14
cg16476345	17	80888154	1704	10	rs6502015	80888164	0.847108	3.92E-21	9.28E-14
cg17499935	6	110939976	2727	856	rs2691194	110940832	0.755878	6.24E-21	9.32E-14
cg09479163	2	238446240	2845	2	rs10186871	238446242	-0.946235	7.17E-21	9.38E-14
cg03829194	16	875571	2313	166	rs688041	875737	0.856344	1.28E-21	9.40E-14
cg25767054	11	96158068	2988	-166	rs7126372	96157903	0.833743	3.60E-21	9.44E-14
cg19471911	11	102079985	3046	-31653	rs2114308	102048333	0.785119	2.37E-21	9.44E-14
cg26347746	1	202172848	3031	-1296	rs11578801	202171553	0.824322	3.45E-21	9.47E-14
cg08048252	8	142248479	2794	47	rs28645241	142248526	-0.872379	9.47E-22	9.52E-14
cg04123498	8	142283564	2885	1	rs13253108	142283565	-1.04964	2.70E-21	9.52E-14
cg25697881	8	142517341	3225	1029	rs116269420	142518370	-1.02624	3.33E-21	9.52E-14
cg02487331	1	146550467	1816	-29730	rs590354	146520738	-0.901898	8.53E-22	9.54E-14
cg26744460	13	112316283	2673	-6017	rs4771770	112310267	-0.837456	4.20E-21	9.58E-14
cg04806632	11	3078978	2476	-94	rs384490	3078885	-1.01206	5.67E-21	9.60E-14
cg14960550	11	89867450	3372	-7217	rs7114148	89860234	0.772488	2.44E-21	9.68E-14
cg27244972	21	47716529	2319	18	rs2839204	47716547	-0.827889	2.80E-21	9.71E-14
cg10943305	21	47790232	2195	-520	rs9977872	47789713	-0.791823	3.02E-21	9.71E-14
cg05990366	12	124773693	2737	1	rs11834869	124773694	-0.926885	2.52E-21	9.73E-14
cg23432480	2	99125292	2393	84	rs3754884	99125376	-0.618635	7.59E-21	9.75E-14
cg13821051	2	101124858	2930	1	rs6542965	101124859	-0.869002	8.47E-21	9.75E-14
cg08776296	7	134856544	3600	-103	rs10954489	134856442	0.804895	6.31E-22	9.79E-14
cg16722983	14	91244421	2614	-12	rs28593064	91244410	-0.750582	5.45E-21	9.81E-14
cg19393008	12	52798363	3197	8887	rs383882	52807250	0.861514	3.97E-21	9.83E-14
cg26739327	6	29906977	5973	1	rs451318;rs115548112	29906978	-0.962342	7.59E-22	9.88E-14
cg15627180	11	117970688	2918	1	rs11216748	117970689	-0.788005	2.51E-21	9.90E-14
cg16046605	1	152596413	2608	-5471	rs4845448	152590943	-0.870273	8.53E-21	9.93E-14
cg08555657	1	153068231	2402	-18395	rs374170	153049837	-0.71915	1.02E-20	9.93E-14
cg06837403	10	25252204	3179	-5225	rs274305	25246980	-0.889787	4.01E-21	9.95E-14
cg17864421	20	3849746	3212	5681	rs1132922	3855427	-0.831019	1.47E-21	9.99E-14
cg07319375	1	6169384	3230	27	rs12046716	6169411	0.969499	5.63E-22	1.01E-13
cg16016366	12	52928467	3078	-19	rs598505	52928449	-0.856368	3.45E-21	1.01E-13
cg12500430	3	126690841	3465	-2571	rs4679317	126688271	-1.00397	3.97E-21	1.03E-13
cg26541218	7	47826387	3940	589	rs11760448	47826976	0.688444	5.35E-21	1.03E-13
cg06108461	20	60628389	3226	97	rs7268618	60628486	-0.943731	9.10E-21	1.03E-13
cg03344433	5	84126213	3868	14581	rs2173782	84140794	-0.901015	1.66E-21	1.03E-13
cg00270625	22	51017019	1738	277	rs8137478	51017296	-0.882797	6.51E-21	1.03E-13
cg17675992	13	78090688	3252	-114	rs10871105	78090575	-0.703595	5.56E-22	1.03E-13
cg24833027	8	1897969	5067	-5128	rs999545	1892842	1.10024	5.02E-22	1.04E-13
cg11036485	15	43924717	1938	-763	rs3099045	43923955	-0.937089	8.68E-22	1.04E-13
cg10225865	8	54605566	3522	75	rs7005205	54605641	-0.753311	5.20E-22	1.04E-13
cg13905298	5	141485167	2698	1	rs735683	141485168	-0.823692	3.65E-21	1.04E-13
cg18366758	5	141586503	2747	-95	rs2906064	141586409	0.996299	6.87E-22	1.04E-13
cg15175351	10	134165822	2681	-5783	rs2497643	134160040	-0.889954	9.53E-22	1.04E-13
cg06878111	10	9999498	3235	482	rs6602380	9999980	-0.99115	9.52E-22	1.05E-13
cg13902335	2	216876969	2533	46	rs13013441	216877015	-0.715562	6.18E-21	1.05E-13
cg05907464	1	9218658	2045	63	rs12119878	9218721	-1.34344	7.03E-21	1.06E-13
cg02155558	15	43621948	1686	5907	rs1549525	43627855	0.901794	5.28E-21	1.08E-13
cg17738613	13	92426491	2958	-1737	rs2183865	92424755	-0.8263	1.17E-21	1.08E-13
cg02910979	15	78339457	2980	759	rs1837913	78340216	0.767349	1.04E-21	1.09E-13
cg01363718	15	78466780	3070	1	rs17850483	78466781	-1.06774	7.49E-23	1.09E-13
cg02018176	4	1364513	2874	-18558	rs1882105	1345956	0.923648	1.60E-21	1.10E-13
cg15461618	8	23110550	3792	-43	rs59981116	23110508	0.897006	1.43E-21	1.10E-13
cg18354264	1	226411008	3426	-60	rs10753416	226410949	-0.816893	1.41E-21	1.10E-13
cg06064525	11	970664	2615	-162	rs7395773	970503	-1.08009	5.84E-21	1.10E-13
cg23093090	10	104574429	2100	-2994	rs284863	104571436	0.858062	3.45E-21	1.10E-13
cg03756044	12	130631034	4527	1	rs10773744	130631035	-0.871308	8.69E-21	1.11E-13
cg18401298	4	40890484	2967	-2131	rs10015549	40888354	-1.05246	1.28E-21	1.12E-13
cg16310077	14	105554214	1758	9048	rs11160834	105563262	-0.862336	2.11E-21	1.13E-13
cg10771751	3	166143675	2161	-8408	rs4680693	166135268	0.908616	2.36E-21	1.13E-13
cg08449403	11	8632315	2812	175	rs13328833	8632490	-0.75745	2.82E-21	1.13E-13
cg19695805	11	9385645	2866	58	rs9971484	9385703	0.833666	1.51E-21	1.13E-13
cg08350549	3	99591722	3031	874	rs813218	99592596	0.862705	2.05E-21	1.14E-13
cg07796782	1	146550009	1816	-29272	rs590354	146520738	-0.886669	2.30E-21	1.15E-13
cg16814483	1	146550074	1816	-29337	rs590354	146520738	-0.854378	2.84E-21	1.15E-13
cg02819992	7	95099917	2299	54	rs3801926	95099971	0.923377	1.17E-21	1.15E-13
cg01045113	7	95100019	2299	-49	rs3801926	95099971	0.883893	1.88E-21	1.15E-13
cg07930587	6	32823566	9910	-3702	rs2071481	32819865	-0.761216	3.33E-22	1.15E-13
cg11965327	6	32997101	10059	1	rs149264958	32997102	-1.36392	1.27E-22	1.15E-13
cg17131949	6	29758643	5631	13841	rs72843818;rs115136517	29772484	0.894763	1.49E-22	1.16E-13
cg04499553	20	62491832	1742	3630	rs3795149	62495462	-0.864007	6.20E-21	1.16E-13
cg17085123	1	54943133	3412	-108	rs382327	54943026	0.866076	1.25E-21	1.17E-13
cg23489630	19	44645078	3131	-803	rs61589395	44644276	-0.836811	5.74E-22	1.19E-13
cg01113595	5	33624154	3952	1	rs7710204	33624155	0.89604	2.48E-21	1.19E-13
cg00532797	2	150626901	2411	-222	rs1641428	150626680	-0.759044	7.33E-22	1.19E-13
cg02008229	15	90346089	2902	16015	rs113305445	90362104	-0.922711	1.55E-21	1.20E-13
cg13139335	8	96614915	3197	-18164	rs3134246	96596752	-0.971224	1.41E-22	1.20E-13
cg26999053	17	8414418	2360	15556	rs8079836	8429974	-0.87095	1.40E-20	1.20E-13
cg23602058	17	48154061	2186	-13266	rs16948627	48140796	-0.727518	1.05E-20	1.21E-13
cg11646124	1	182140416	3002	1550	rs2332969	182141966	-1.2919	1.14E-21	1.21E-13
cg17770813	6	170484120	2404	-2187	rs34645674	170481934	0.829803	1.10E-20	1.22E-13
cg01713812	5	6607128	4150	-806	rs6555403	6606323	0.997699	1.87E-20	1.22E-13
cg11601093	10	80339031	3065	-124	rs164247	80338908	-0.829064	4.67E-22	1.23E-13
cg17710986	15	101746686	3646	1541	rs67175901	101748227	0.759238	1.34E-22	1.23E-13
cg03881738	6	170547103	2240	2074	rs9356624	170549177	-0.85325	5.25E-21	1.23E-13
cg13838055	19	44645352	3130	-1077	rs61589395	44644276	-0.794371	1.39E-21	1.24E-13
cg16397968	10	3164740	4514	1	rs7901550	3164741	-0.960797	1.62E-21	1.24E-13
cg26370237	17	56514231	1686	227	rs7207286	56514458	-0.837088	1.04E-20	1.25E-13
cg02095219	17	57976723	1397	-34139	rs2526358	57942585	-0.911256	4.29E-21	1.25E-13
cg06002867	6	170449679	2483	1	rs903625	170449680	-0.923752	1.24E-20	1.26E-13
cg14192029	4	126058	1586	-72	rs10009670	125987	0.87153	7.94E-22	1.26E-13
cg15733632	4	171709862	2560	36007	rs72984186	171745869	-1.10747	8.60E-22	1.26E-13
cg02779288	15	93157567	4448	66	rs8030062	93157633	-0.919766	7.09E-22	1.26E-13
cg16018154	17	78863570	3344	-211	rs2063789	78863360	-0.753775	1.15E-20	1.26E-13
cg11680857	1	152635200	2595	1	rs11205062	152635201	-0.948066	6.96E-21	1.27E-13
cg25097266	7	48127132	4010	1464	rs7459020	48128596	-0.628331	1.11E-20	1.27E-13
cg19478981	5	153963358	3136	-13	rs283427	153963346	0.857733	5.47E-22	1.27E-13
cg26704293	12	125073750	2980	12	rs1243024	125073762	1.14904	3.13E-21	1.28E-13
cg14689365	7	158441557	3133	-685	rs10282403	158440873	-0.839563	1.44E-20	1.29E-13
cg17393140	7	2764129	3579	5792	rs709282	2769921	-0.915784	2.95E-21	1.29E-13
cg10770023	22	51016644	1738	652	rs8137478	51017296	-0.868728	8.82E-21	1.29E-13
cg16386697	22	51017162	1738	134	rs8137478	51017296	-0.910454	1.67E-20	1.29E-13
cg17184855	6	29795350	5890	113336	rs9260069	29908686	0.930316	2.92E-21	1.30E-13
cg26208815	7	158263277	3388	3745	rs1733130	158267022	-0.702421	8.90E-21	1.31E-13
cg09189601	4	69514031	4333	-143402	rs3100649;rs141410775	69370630	0.870013	3.51E-21	1.32E-13
cg22546130	22	19950026	2569	-75	rs6269	19949952	-0.799044	2.72E-21	1.34E-13
cg12214399	4	53210660	1841	-21130	rs114570066	53189531	0.866284	5.09E-21	1.35E-13
cg18594983	2	144020774	2371	200	rs2381401	144020974	0.989049	3.51E-21	1.35E-13
cg02672830	8	6286451	6107	282	rs2440427	6286733	1.25407	1.82E-22	1.36E-13
cg05170449	3	13812331	4041	-297	rs9839026;rs59944345	13812035	-0.902249	7.01E-22	1.36E-13
cg04673596	19	7005379	2788	-1071	rs1542785	7004309	-0.923775	7.41E-21	1.37E-13
cg13862557	20	33141270	1832	55670	rs8122820	33196940	0.836307	5.34E-22	1.37E-13
cg26786615	16	86593603	4750	1	rs35198771	86593604	-0.869707	2.46E-21	1.38E-13
cg05884192	14	52515736	3507	24	rs2516585	52515760	-0.771797	2.68E-21	1.38E-13
cg07179000	15	33023586	2545	-1005	rs11854391	33022582	-0.907	6.03E-21	1.38E-13
cg04550430	16	23869072	2952	34391	rs2878156	23903463	-0.810447	3.60E-21	1.38E-13
cg21585512	11	122030076	2736	400676	rs10892858	122430752	-0.918625	7.18E-21	1.40E-13
cg17242362	7	105457070	3310	-202	rs740309	105456869	-0.645954	1.16E-20	1.40E-13
cg16508098	5	135467746	3060	37234	rs6877690	135504980	0.728901	2.01E-21	1.40E-13
cg25902229	17	78864088	3341	-157	rs4969285	78863932	-0.80712	8.80E-21	1.41E-13
cg27223183	8	87520930	2858	23244	rs10087788	87544174	0.995877	5.31E-22	1.41E-13
cg20059377	15	78369232	2985	-880	rs4886555	78368353	0.968498	6.45E-21	1.42E-13
cg08344422	10	128946892	4035	-54661	rs12267969	128892232	0.900504	1.04E-21	1.43E-13
cg14387502	20	34187682	2035	3188	rs3746410	34190870	0.842479	3.86E-22	1.44E-13
cg16454099	7	92818323	2028	6556	rs42511	92824879	0.850802	1.78E-20	1.44E-13
cg16302021	6	29893944	5951	14742	rs9260069	29908686	0.94194	3.08E-21	1.44E-13
cg23518556	10	52199210	1847	-115	rs1203404	52199096	-0.953627	1.78E-20	1.45E-13
cg25342674	1	31881983	3109	-10	rs1566966	31881974	0.959858	1.24E-20	1.45E-13
cg19678447	1	31922081	3015	-48	rs6696930	31922034	-0.929642	8.97E-21	1.45E-13
cg08844879	1	244486942	2353	795	rs61577594	244487737	-0.879862	6.15E-22	1.46E-13
cg27000716	4	41314381	2727	1	rs7435975	41314382	1.14349	4.93E-21	1.46E-13
cg14190889	6	29854174	5918	-80535	rs75187705;rs116396931	29773640	-0.962167	6.86E-21	1.47E-13
cg16887774	3	188666540	3352	36	rs9842623	188666576	0.940812	9.90E-22	1.48E-13
cg03111039	10	90751583	3425	10793	rs7069750	90762376	0.809591	3.56E-21	1.48E-13
cg17008962	10	116131916	2580	-2	rs610315	116131915	-0.680729	4.25E-21	1.49E-13
cg04685434	18	44045043	3059	1	rs56225603	44045044	-0.794277	6.44E-21	1.49E-13
cg24693741	18	46886163	3318	-168368	rs7232791	46717796	0.939195	6.26E-22	1.49E-13
cg27565409	18	47013887	3510	8983	rs7245216	47022870	0.638204	4.10E-21	1.49E-13
cg04399875	16	878162	2323	-317	rs8050846	877846	0.923492	1.09E-20	1.50E-13
cg11919626	10	49821171	2014	2	rs34939981	49821173	0.968448	2.21E-21	1.51E-13
cg12906234	10	50122576	2423	-1362	rs7923621	50121215	0.666344	5.65E-21	1.51E-13
cg11314779	15	72567956	2741	1	rs2912231	72567957	-0.881441	4.39E-22	1.52E-13
cg02119577	21	40195074	3451	-16	rs711	40195059	0.966014	1.59E-21	1.53E-13
cg20744387	10	123496392	4303	1240	rs1235047	123497632	-0.902754	1.13E-21	1.54E-13
cg19127966	4	40827206	3019	8	rs2341597	40827214	0.744448	7.14E-21	1.55E-13
cg17346650	17	80929145	1661	3	rs11868505	80929148	-0.815185	2.00E-20	1.55E-13
cg03363289	9	124990165	2105	-8255	rs3793619	124981911	-0.844851	3.92E-20	1.56E-13
cg00632811	12	108078821	3265	625	rs744267	108079446	-0.8638	2.18E-21	1.56E-13
cg13101941	3	30557949	4456	71	rs58796163	30558020	1.16305	4.49E-21	1.59E-13
cg04177945	14	35838240	2706	-10043	rs4981287	35828198	-0.836376	6.65E-21	1.60E-13
cg23340194	18	155309	1842	9	rs8092274	155318	0.937418	2.30E-20	1.60E-13
cg22276401	13	99709725	3583	15	rs9517575	99709740	-0.843501	1.18E-21	1.61E-13
cg16178440	12	114680089	3861	-1	rs11067011	114680089	-0.864768	2.83E-21	1.61E-13
cg00745184	19	41535072	1850	54021	rs305995	41589093	1.11585	1.70E-20	1.61E-13
cg02555883	9	77555655	3133	55	rs12379215	77555710	-0.874386	1.30E-21	1.62E-13
cg24877975	10	115998132	2711	3664	rs630051	116001796	0.878061	2.34E-20	1.63E-13
cg06747456	12	131092728	4287	22563	rs718533	131115291	-0.809549	1.65E-20	1.63E-13
cg03493520	11	82535460	3147	-10056	rs2511868	82525405	-0.815816	3.49E-21	1.64E-13
cg22994555	10	73111419	3884	-763	rs780665	73110657	0.863093	7.67E-21	1.65E-13
cg04843115	4	153380722	2456	13438	rs28401633	153394160	-0.893822	3.67E-21	1.67E-13
cg14085295	20	1267408	2928	-4050	rs200198218	1263359	-0.633148	1.07E-20	1.68E-13
cg13538554	14	57050624	3719	-2088	rs59824319	57048537	-1.09521	4.17E-22	1.68E-13
cg26983578	12	11324180	3088	-158787	rs1376250	11165394	0.882257	5.22E-20	1.69E-13
cg02527360	11	128194339	2976	-39	rs7933024	128194301	0.827747	4.32E-21	1.70E-13
cg25099532	20	61866500	2444	14406	rs6010882	61880906	0.871827	4.53E-21	1.70E-13
cg21519980	20	61866902	2444	1	rs3810465	61866903	-0.949398	3.07E-21	1.70E-13
cg17692879	1	32314458	2230	-59	rs1536131	32314400	-0.833507	1.12E-20	1.71E-13
cg05863913	4	155312429	2937	4140	rs951968	155316569	-0.829015	1.07E-21	1.71E-13
cg00932624	14	67975805	2759	17	rs1077989	67975822	-0.722657	1.72E-21	1.72E-13
cg06319135	9	95783397	3261	1	rs7872199	95783398	0.879634	1.27E-21	1.72E-13
cg06658697	21	40328773	3705	489	rs2836783	40329262	1.21787	4.88E-21	1.73E-13
cg10055252	9	95679951	3199	1437	rs4535796	95681388	1.51354	1.64E-23	1.73E-13
cg01081346	22	51017151	1738	145	rs8137478	51017296	-0.931224	1.68E-20	1.74E-13
cg21044139	16	81254139	4660	-8447	rs8051027	81245693	0.781111	1.51E-21	1.74E-13
cg00951395	1	232941775	4127	-623	rs12409898	232941153	-0.955803	2.77E-21	1.74E-13
cg17744933	19	16599969	3301	-31679	rs36718	16568291	-0.934458	1.40E-20	1.75E-13
cg19966378	7	38294113	4331	-287	rs6462823	38293827	0.982737	8.70E-22	1.76E-13
cg14154330	17	43503401	1461	-119	rs1230086;rs116406038	43503283	0.715437	1.32E-20	1.77E-13
cg27370229	16	89226999	3042	-489	rs883941	89226511	0.779949	1.78E-21	1.78E-13
cg15355235	18	35001518	2622	-737	rs1557346	35000782	-0.896687	2.38E-21	1.78E-13
cg04055490	17	8059012	2166	19753	rs8069739	8078765	-0.662784	7.03E-20	1.79E-13
cg27454650	6	35026708	2528	59	rs820088	35026767	-0.85621	2.98E-21	1.80E-13
cg19750824	1	178659932	3017	-21726	rs4636413	178638207	-0.856428	5.17E-22	1.81E-13
cg25164957	17	7236973	2645	-21832	rs11078672	7215142	-0.878725	4.74E-21	1.81E-13
cg03004186	21	40341619	3705	-18	rs2836791	40341602	-0.809672	3.52E-20	1.83E-13
cg17818632	21	40361611	3732	121	rs2836812	40361732	-0.834813	2.26E-20	1.83E-13
cg13633933	1	161698706	3416	1200	rs6698889	161699906	0.790044	2.52E-21	1.83E-13
cg12308308	1	163478549	3962	-506	rs4656399	163478044	-0.808722	1.04E-21	1.83E-13
cg13944507	12	10096112	3140	-27	rs74065411	10096086	-0.885796	5.52E-20	1.85E-13
cg21696374	6	169978203	3636	54454	rs9371156	170032657	-0.772958	7.96E-21	1.85E-13
cg01086414	15	57113769	4100	41	rs1657934	57113810	0.86433	3.51E-21	1.86E-13
cg16075649	15	57595298	4101	-3136	rs76975836	57592163	0.838817	4.00E-23	1.86E-13
cg25868767	15	58521790	4048	5868	rs28663995	58527658	0.913202	3.08E-21	1.86E-13
cg00045227	11	56467944	2697	1659	rs3867254	56469603	-0.718636	2.11E-21	1.87E-13
cg04247594	20	18718952	3440	3517	rs1406952	18722469	-0.625766	1.96E-20	1.87E-13
cg02805354	10	127850048	3360	8	rs1676737	127850056	0.81117	1.52E-20	1.87E-13
cg24705404	1	58602196	3003	1	rs17116988	58602197	-0.764937	3.90E-21	1.87E-13
cg26918577	17	75888026	3638	376	rs7215195	75888402	0.708062	4.33E-21	1.89E-13
cg07502892	14	69274280	1634	-376	rs194749	69273905	0.856327	6.72E-22	1.89E-13
cg08630212	19	39480044	2709	681	rs516304	39480725	0.879495	8.73E-22	1.89E-13
cg12060249	17	1493665	2808	50	rs4790666	1493715	0.897266	4.97E-21	1.91E-13
cg24658778	6	152897280	3794	-59	rs1407484;rs57985860	152897222	-0.917712	3.36E-21	1.92E-13
cg04238311	11	45945630	2012	207	rs10838531	45945837	-0.865984	3.43E-21	1.92E-13
cg20988587	16	57162674	3368	-19	rs1895515	57162656	-0.796911	2.22E-21	1.94E-13
cg08996805	3	11010256	3171	415	rs1881363	11010671	0.804876	2.90E-21	1.96E-13
cg07596861	7	101151052	2326	-35140	rs28570275	101115913	0.801083	2.76E-21	1.96E-13
cg24539764	19	2327680	2378	18674	rs10853959	2346354	-0.788968	9.93E-20	1.99E-13
cg21748271	20	33736177	2209	11	rs17092378	33736188	1.11615	8.58E-22	1.99E-13
cg13770235	11	78512268	2962	-47	rs473399	78512222	0.781361	4.35E-21	2.00E-13
cg13221624	22	47134912	2697	360	rs5769127	47135272	0.827167	2.40E-20	2.00E-13
cg17919763	3	130171066	3077	1	rs116083202	130171067	-0.679603	8.97E-21	2.01E-13
cg11476907	8	102480147	2410	1	rs10102933	102480148	-0.882407	1.61E-21	2.02E-13
cg18872420	14	78023429	3851	-3824	rs741850	78019606	1.01344	6.88E-22	2.02E-13
cg12556569	11	116664039	3139	1	rs10750097	116664040	-0.946213	1.92E-21	2.03E-13
cg07182507	7	143069225	1284	85	rs13232480	143069310	-0.896939	1.37E-20	2.03E-13
cg04234424	7	148102010	3691	1	rs6948923	148102011	-0.827534	5.59E-21	2.03E-13
cg11124823	10	82012869	3307	98	rs12411782	82012967	-0.846079	1.65E-21	2.03E-13
cg23474190	21	38937109	3210	1882	rs2835818	38938991	0.840547	9.86E-21	2.04E-13
cg17731209	21	38937316	3210	2171	rs2835819	38939487	0.844573	1.65E-20	2.04E-13
cg07136196	8	136478558	3428	50807	rs1876999	136529365	-0.845636	4.49E-21	2.05E-13
cg12746557	21	39644332	3458	54	rs13050229	39644386	0.925356	1.52E-20	2.06E-13
cg08320524	21	39644354	3457	32	rs13050229	39644386	0.872563	7.85E-21	2.06E-13
cg03467180	14	73809413	3186	1	rs34531290	73809414	-1.06852	1.30E-21	2.07E-13
cg18498427	10	98244693	2576	-30	rs12248019	98244664	1.11936	2.96E-21	2.08E-13
cg27181169	16	57220014	3343	2	rs7186799	57220016	-0.892509	1.75E-21	2.10E-13
cg14879894	4	151247234	2689	-15864	rs1813134	151231371	0.888139	1.63E-21	2.10E-13
cg22705602	4	152727874	2311	-781	rs11099828	152727094	1.00541	9.73E-21	2.10E-13
cg15771369	2	8464901	2203	15978	rs688013	8480879	0.727717	6.04E-21	2.11E-13
cg02023728	11	77925099	2812	134	rs2450137	77925233	0.831366	1.22E-20	2.11E-13
cg05119200	21	36478670	3094	303	rs2834769	36478973	0.783853	4.98E-21	2.13E-13
cg21040160	4	2772443	2221	87	rs7695151	2772530	-0.841932	1.63E-21	2.13E-13
cg08173811	3	12200870	3076	36	rs3755724	12200906	0.951752	8.32E-21	2.14E-13
cg22150540	7	102059183	2123	-12825	rs6955864	102046359	-1.02451	6.84E-21	2.14E-13
cg01698392	17	76871734	3494	5628	rs8069845	76877362	-0.85405	1.34E-20	2.14E-13
cg06114238	21	47960237	1889	256	rs9306156	47960493	-0.823215	3.32E-21	2.15E-13
cg12501402	5	1742623	4139	1	rs4507532	1742624	-0.856056	5.95E-21	2.16E-13
cg17425818	10	33612892	3299	-15	rs10827235	33612878	0.828414	8.90E-21	2.18E-13
cg24735489	6	31088352	8860	-112	rs2302397	31088241	0.897795	3.46E-22	2.19E-13
cg09993319	10	131529435	4054	1	rs7898151	131529436	-0.983872	4.57E-21	2.20E-13
cg03579179	7	12444095	5869	43285	rs1595804	12487380	0.929419	5.45E-21	2.21E-13
cg10140454	17	17626019	2137	93	rs62064083	17626112	0.867238	4.51E-21	2.21E-13
cg12661744	10	112507322	3659	-1284	rs1113798	112506039	-0.718671	1.16E-20	2.23E-13
cg06134980	15	50551582	2891	50	rs2238292	50551632	0.845847	1.59E-21	2.23E-13
cg24669311	17	20747058	976	-10211	rs2958464	20736848	0.829964	1.94E-20	2.24E-13
cg03166236	2	7062351	3260	-5281	rs6718980	7057071	-0.807727	2.32E-20	2.25E-13
cg12602909	3	4512309	5002	-38	rs4488813	4512272	0.894155	1.83E-22	2.25E-13
cg17717697	7	57247978	2857	1	rs13227900	57247979	-0.751825	1.40E-20	2.26E-13
cg27666049	2	105198953	2811	-5654	rs1866558	105193300	0.721189	2.74E-21	2.26E-13
cg16357582	1	201476557	3188	-18644	rs3738285	201457914	0.926251	1.54E-20	2.27E-13
cg19815596	1	201583478	3073	853	rs73084543	201584331	0.868779	2.61E-20	2.27E-13
cg12866623	15	62380410	2962	-94203	rs12900645	62286208	-1.06784	2.48E-21	2.28E-13
cg00255919	5	131827918	2484	-14569	rs13165038	131813350	0.761687	1.14E-20	2.29E-13
cg19946103	12	116806559	2850	-91	rs2893679	116806469	0.944813	4.86E-21	2.31E-13
cg22921147	12	116958936	2791	-110	rs7306112	116958827	0.878238	4.92E-21	2.31E-13
cg23417171	7	25703841	3981	6	rs11772299	25703847	-0.821379	2.68E-21	2.31E-13
cg26021304	6	29645117	5504	-485	rs376319	29644633	0.925624	9.55E-22	2.33E-13
cg26393016	6	29702509	5527	1	rs2523395;rs114000627	29702510	-0.9274	1.45E-21	2.33E-13
cg27230769	6	29706048	5528	1	rs2523391;rs114005591	29706049	1.00429	1.00E-21	2.33E-13
cg12035144	6	29718093	5535	1	rs733839;rs115149648	29718094	-0.902087	1.65E-21	2.33E-13
cg00045070	1	55504649	3756	1	rs2479409	55504650	-0.867769	4.39E-21	2.33E-13
cg02774073	6	29858252	5913	-73780	rs72492278;rs115379281	29784473	-0.846747	1.08E-20	2.33E-13
cg24549526	1	117552044	2065	-5434	rs2764852	117546611	-0.82423	4.32E-22	2.34E-13
cg15574437	7	2019874	2735	48756	rs59619245	2068630	-0.799472	1.11E-20	2.34E-13
cg01813171	6	29762010	5644	56221	rs9258568;rs116669921	29818231	-0.943716	7.20E-21	2.36E-13
cg11065065	11	76480364	2754	-110	rs12290350	76480255	-0.805595	4.57E-21	2.36E-13
cg16087098	21	46393017	3280	-13382	rs9974593	46379636	1.07715	1.11E-20	2.36E-13
cg23827991	5	1283243	3303	3273	rs2736100	1286516	0.878253	3.40E-21	2.37E-13
cg20310171	5	64090014	1969	78179	rs2367112	64168193	-0.943213	7.28E-21	2.38E-13
cg26898605	15	93277307	4427	16155	rs2388015	93293462	1.04513	3.05E-21	2.39E-13
cg26362263	6	14664927	2635	3740	rs7761066	14668667	0.772686	1.08E-20	2.42E-13
cg13185745	14	104674793	2870	-1322	rs79088218	104673472	-0.902632	2.67E-21	2.42E-13
cg24538070	6	166649636	4344	535	rs9348099	166650171	-0.707102	5.88E-21	2.43E-13
cg16852920	2	209000143	2388	1	rs4289171	209000144	-0.772004	1.16E-20	2.43E-13
cg12797254	14	61825961	2223	-55	rs12437249	61825907	-0.728388	2.93E-21	2.44E-13
cg13571460	9	124989337	2105	-7427	rs3793619	124981911	-0.833565	4.17E-20	2.45E-13
cg22209723	20	4742450	3480	-52	rs6052854	4742399	0.7414	1.48E-20	2.46E-13
cg07994580	16	955228	2737	-2797	rs56245114	952432	0.794327	6.27E-21	2.46E-13
cg10842314	4	8207058	3496	-578	rs1678269	8206481	0.920067	1.63E-21	2.47E-13
cg26647036	1	66956611	3418	74	rs9651195	66956685	-1.2715	3.49E-21	2.48E-13
cg00334056	6	33755658	4810	16677	rs2281816	33772335	-0.971144	1.91E-21	2.48E-13
cg27626185	17	73056755	2447	-2954	rs112269925	73053802	-0.839673	4.48E-21	2.48E-13
cg14111685	2	242930205	1909	1	rs6733472	242930206	-0.912034	7.71E-22	2.49E-13
cg17376619	1	220941443	3487	1	rs11118598	220941444	-0.901169	9.47E-21	2.49E-13
cg17428843	1	221845800	3389	-8304	rs75617394	221837497	0.973886	1.53E-21	2.49E-13
cg16961508	16	62676758	2543	2	rs288614	62676760	-0.799539	1.17E-20	2.49E-13
cg08606140	4	9706792	3676	11885	rs11723205	9718677	0.864308	1.33E-21	2.50E-13
cg03864958	4	10174168	4833	-11	rs4697719	10174158	0.748931	6.82E-22	2.50E-13
cg00407245	19	55598874	2782	-151	rs1054940	55598724	0.71213	5.98E-21	2.55E-13
cg26576875	17	71189068	3126	32542	rs2133270	71221610	0.841029	3.80E-20	2.56E-13
cg26098768	20	2187533	2780	45	rs6113206	2187578	-0.763426	1.24E-20	2.56E-13
cg14047961	20	2187550	2780	28	rs6113206	2187578	-0.794926	1.68E-20	2.56E-13
cg12420107	5	140090300	2003	-818	rs111316676	140089483	-0.836199	6.41E-21	2.56E-13
cg21435844	15	35262094	2725	-8	rs7164266	35262087	-0.970177	1.14E-20	2.57E-13
cg14156797	15	51537082	3216	45	rs10851499	51537127	0.793096	5.68E-22	2.58E-13
cg01748496	9	4126656	4062	-73	rs10758557	4126584	-0.836827	5.81E-21	2.59E-13
cg04531182	12	10563981	3050	-390	rs10772275	10563592	-0.77262	1.98E-19	2.59E-13
cg12510108	12	10583355	3063	13956	rs60110638	10597311	-0.716395	2.89E-19	2.59E-13
cg10771931	19	34972145	2922	-52294	rs2965279	34919852	0.97279	2.94E-21	2.60E-13
cg08256922	6	31050292	8965	56	rs9263475;rs116094310	31050348	0.895064	9.05E-22	2.62E-13
cg24526783	4	88871623	2647	-342	rs5024097	88871282	-0.653308	2.86E-21	2.62E-13
cg05731801	16	10647200	4231	1839	rs1110333	10649039	0.84755	5.73E-21	2.63E-13
cg06305962	7	76956986	2866	-348	rs2293452	76956639	0.913293	1.00E-20	2.65E-13
cg20549290	7	150263322	3453	2153	rs2373815	150265475	-1.0281	3.03E-20	2.66E-13
cg08747557	11	102583226	3779	-152	rs7925438	102583075	-0.65627	9.78E-21	2.67E-13
cg17291693	7	2316833	2981	19	rs7792045	2316852	-0.838887	6.76E-21	2.69E-13
cg22168489	12	122356033	2283	45468	rs1169072	122401501	0.753646	1.58E-20	2.69E-13
cg15646936	12	11036933	3234	294161	rs7350611	11331094	-0.776042	1.52E-19	2.70E-13
cg05080940	16	11256561	4242	31	rs8063318	11256592	0.761111	6.42E-21	2.70E-13
cg25174338	8	25107121	3227	1	rs4872298	25107122	-1.05445	1.01E-20	2.72E-13
cg19112186	22	51016638	1738	658	rs8137478	51017296	-0.880887	2.20E-20	2.72E-13
cg01023242	1	221056674	3441	2891	rs2738749	221059565	0.812674	1.50E-20	2.73E-13
cg06204938	12	125005710	2930	2	rs12822442	125005712	-0.721676	1.54E-20	2.74E-13
cg22852245	6	119256775	2944	10935	rs9387614	119267710	-0.886306	2.38E-21	2.74E-13
cg00754554	8	38799302	2180	-7375	rs9650345	38791928	-0.97718	6.79E-22	2.76E-13
cg19473377	2	38891148	2482	258	rs6761563	38891406	0.79819	3.05E-21	2.79E-13
cg21566433	15	101936156	3023	1	rs1039037	101936157	-0.774145	4.88E-21	2.79E-13
cg06746669	5	150226252	3881	40	rs11748151	150226292	0.873238	6.36E-21	2.80E-13
cg03649016	5	150521440	3893	-7	rs2346026	150521434	-0.726426	1.38E-20	2.80E-13
cg02593767	13	47621042	3074	-40	rs9567775	47621003	0.662689	5.84E-21	2.80E-13
cg02550950	2	197122104	2759	5726	rs9288260	197127830	1.07369	3.87E-21	2.82E-13
cg15405964	2	25097896	2196	43	rs13410999	25097939	-0.659673	1.66E-20	2.82E-13
cg09163930	5	149533964	3549	-3966	rs17708682	149529999	0.885302	1.25E-20	2.83E-13
cg04289385	6	36355825	2408	5584	rs9470267	36361409	0.937197	2.40E-20	2.83E-13
cg07856975	6	36356162	2407	-1949	rs7745437	36354214	0.889928	1.83E-20	2.83E-13
cg02562448	10	50616670	2401	384	rs10776570	50617054	-0.901744	2.02E-20	2.85E-13
cg21917405	6	111302637	2705	17203	rs9384777	111319840	-0.853691	1.93E-20	2.90E-13
cg25460859	1	28764551	1840	-60106	rs4908410	28704446	-0.960002	5.03E-21	2.92E-13
cg24013909	1	29575705	2200	-1155	rs1565713	29574551	0.779212	1.86E-20	2.92E-13
cg00576340	8	102086096	2430	-90	rs13259960	102086007	-0.769142	9.17E-21	2.92E-13
cg12890750	5	140097950	2004	646	rs12188417	140098596	-0.852028	1.21E-20	2.92E-13
cg00234046	10	73169245	3888	68	rs7078035	73169313	-0.605674	6.94E-20	2.94E-13
cg06098425	7	95880513	2420	16	rs10953169	95880529	-0.581361	3.49E-22	2.94E-13
cg26499095	10	464042	1760	2788	rs10795122	466830	-0.936999	7.86E-21	2.95E-13
cg18246610	7	83671834	3917	1	rs2888219	83671835	0.880442	7.78E-21	2.95E-13
cg16674380	12	43184554	3928	4166	rs2730969	43188720	-0.856842	1.05E-21	2.96E-13
cg18854004	2	8444004	2205	-146	rs3111414	8443859	-1.02375	1.45E-20	2.96E-13
cg00982487	2	8464903	2203	15976	rs688013	8480879	0.696912	6.02E-20	2.96E-13
cg13451619	2	9315427	2532	56	rs4669378	9315483	-0.882478	4.54E-20	2.96E-13
cg03959186	2	9893528	3027	-630	rs10189991	9892899	-0.950687	1.13E-20	2.96E-13
cg05992628	17	4487117	2630	8093	rs2127225	4495210	-0.825562	5.58E-21	2.97E-13
cg13375589	17	4487125	2630	6378	rs11078521	4493503	0.862983	1.17E-20	2.97E-13
cg00457165	6	31088366	8860	-126	rs2302397	31088241	0.859504	7.01E-22	2.97E-13
cg14123034	18	6283067	3429	1	rs2729742	6283068	-0.843427	1.17E-20	2.98E-13
cg02252289	2	236737161	2673	1	rs57731076	236737162	-1.20692	2.44E-20	2.99E-13
cg00004073	2	237027592	2427	-4485	rs3768924	237023108	-0.847457	9.59E-21	2.99E-13
cg01604404	2	237460590	2285	-8848	rs10176581	237451743	0.95346	1.74E-20	2.99E-13
cg08251248	10	74086590	2725	14	rs111635354	74086604	-0.936687	9.08E-21	2.99E-13
cg19401444	10	79567786	3074	8	rs1261990	79567794	-0.912068	5.84E-21	3.02E-13
cg20964064	20	62084549	2238	171	rs870239	62084720	-1.05036	1.37E-20	3.02E-13
cg17421060	7	76957958	2866	-1320	rs2293452	76956639	0.88337	1.20E-20	3.04E-13
cg15311201	14	65546647	3561	-349	rs998247	65546299	-0.563296	1.77E-21	3.07E-13
cg12973855	15	59816483	2903	205	rs4775175	59816688	-0.816647	6.22E-21	3.10E-13
cg01835962	11	101424832	3053	13154	rs12801488	101437986	-0.76782	1.81E-20	3.11E-13
cg01068407	7	150714809	3542	3	rs2373929	150714812	1.12918	1.81E-20	3.12E-13
cg03126799	8	23178986	3900	14	rs12543367	23179000	-1.24596	7.49E-21	3.13E-13
cg11720573	15	89659450	2843	17	rs293395	89659467	-0.913103	1.49E-20	3.13E-13
cg15702905	5	137937438	961	1732	rs11745065	137939170	0.782858	5.10E-20	3.17E-13
cg00435273	2	120113498	2294	1448	rs10170509	120114946	0.845711	2.57E-20	3.18E-13
cg23989207	17	80870107	1705	5519	rs1551627	80875626	-0.710748	3.72E-20	3.20E-13
cg03425163	13	24671500	4970	-50	rs1022826	24671451	0.675766	2.86E-21	3.21E-13
cg04147969	15	70432547	2716	426	rs7166147	70432973	0.815037	1.24E-20	3.23E-13
cg17783317	19	54567123	2867	130	rs612529	54567253	0.767963	2.08E-20	3.24E-13
cg08479752	19	54567279	2867	-27	rs612529	54567253	0.804914	1.31E-20	3.24E-13
cg09448701	2	119710619	2461	135	rs60188827	119710754	-1.09206	2.96E-20	3.26E-13
cg24783208	2	119710632	2461	122	rs60188827	119710754	-0.975784	3.33E-20	3.26E-13
cg00420877	12	8841003	2138	-85	rs10842108	8840919	0.944895	6.30E-20	3.29E-13
cg10173724	8	1137220	4941	-1	rs61697611	1137220	-0.951437	5.05E-22	3.33E-13
cg09812376	17	74270190	2683	-122	rs71815	74270069	-0.766623	3.61E-20	3.34E-13
cg09004254	17	74270495	2683	-427	rs71815	74270069	-0.755869	4.26E-20	3.34E-13
cg15310179	16	21162574	1668	656	rs77609405	21163230	1.13531	2.61E-21	3.34E-13
cg19112148	16	23076342	2246	-2812	rs9929420	23073531	-0.89396	2.24E-20	3.34E-13
cg20826740	17	37024042	1891	-147	rs60162494	37023896	0.858322	7.95E-21	3.37E-13
cg09367126	16	89242147	3000	1	rs72819352	89242148	-1.15214	1.10E-21	3.39E-13
cg01020752	6	20303425	3182	5619	rs67576223	20309044	0.905661	1.56E-20	3.42E-13
cg25746890	2	736154	3871	-233	rs6733952	735922	0.87228	1.64E-20	3.42E-13
cg07157398	17	81006821	1627	29	rs62073441	81006850	-0.692374	5.25E-20	3.43E-13
cg08457232	10	1135600	3868	-23	rs12765751	1135578	-0.743837	4.86E-21	3.44E-13
cg20205188	10	1251771	4000	5120	rs61831973	1256891	-0.99915	2.67E-21	3.44E-13
cg13862711	9	124989915	2105	-8005	rs3793619	124981911	-0.88233	5.06E-20	3.45E-13
cg19944656	17	76876040	3517	-140	rs7222198	76875901	-0.944381	6.27E-20	3.47E-13
cg24627762	7	73214044	1034	-58	rs77354187	73213987	-0.897657	4.62E-20	3.47E-13
cg20012806	22	49852749	3996	198799	rs5770622	50051548	-0.817893	1.60E-20	3.51E-13
cg24346909	17	71227549	3130	-14355	rs7207887	71213195	-0.868957	8.16E-20	3.51E-13
cg00023507	6	33276465	9827	1	rs1014779	33276466	-0.985073	3.23E-22	3.51E-13
cg14675598	10	6281328	4254	69	rs7894118	6281397	-0.878985	2.17E-20	3.52E-13
cg09134948	10	6322392	4204	1382	rs4237423	6323774	-0.817435	2.68E-21	3.52E-13
cg13562929	10	7294271	3261	2	rs2692771	7294273	-1.1367	4.21E-20	3.52E-13
cg05726600	7	150498594	3365	5043	rs717658	150503637	0.996781	2.25E-20	3.52E-13
cg07929412	2	130694084	2199	-13	rs6760544	130694072	0.832564	2.38E-20	3.54E-13
cg04263740	7	65375514	3192	-181745	rs11760664	65193770	0.819343	3.81E-20	3.54E-13
cg14218851	14	103018726	2384	1	rs942017	103018727	-0.828059	3.03E-20	3.54E-13
cg18349863	6	29912713	5970	-139074	rs75187705;rs116396931	29773640	-0.965491	1.86E-20	3.55E-13
cg20867662	10	35058987	2560	26	rs9418117	35059013	0.796954	1.32E-20	3.56E-13
cg06971224	10	37106999	3400	-12773	rs11010892	37094227	-0.87505	6.72E-21	3.56E-13
cg10318771	2	207367674	2650	-15	rs2059303	207367660	0.814553	9.50E-21	3.57E-13
cg15737123	6	33091567	10212	-732	rs4713607;rs115972947	33090836	-0.909042	1.62E-21	3.60E-13
cg16191552	6	36356187	2407	16014	rs6457910	36372201	-0.845942	4.22E-20	3.62E-13
cg27187580	3	112927486	3050	494	rs9850446	112927980	-0.959033	1.02E-20	3.63E-13
cg23917496	15	70755134	2723	-336	rs8030294	70754799	0.716139	1.32E-20	3.64E-13
cg13603879	19	33572088	3067	1	rs28372855	33572089	0.769545	2.83E-22	3.65E-13
cg15579027	5	135187519	2824	1	rs7721974	135187520	0.901439	2.78E-20	3.68E-13
cg09785869	5	136996373	2268	-77	rs17171566	136996297	0.783529	7.39E-21	3.68E-13
cg00997801	10	7671259	3492	13298	rs17142887	7684557	-0.880361	2.50E-20	3.69E-13
cg03020547	7	128580140	2439	-11042	rs77065770	128569099	1.02524	1.62E-20	3.70E-13
cg03526459	1	146549940	1816	-29203	rs590354	146520738	-0.857709	1.66E-20	3.71E-13
cg11882101	1	26387609	1334	3224	rs3008429	26390833	0.906159	1.11E-21	3.72E-13
cg23697630	2	42991559	2677	-92	rs10194180	42991468	0.716501	6.14E-21	3.72E-13
cg24135491	17	4487099	2630	-3914	rs4790648	4483186	0.834506	4.49E-20	3.74E-13
cg10590338	3	168707389	3135	1	rs7630814	168707390	-0.966164	7.80E-21	3.75E-13
cg16671652	16	85009995	4922	1485	rs8045409	85011480	0.873164	2.22E-21	3.75E-13
cg06153757	1	85968010	4066	-34	rs12060378	85967977	-0.747919	3.65E-22	3.75E-13
cg00848066	18	55852295	3281	1	rs73450408	55852296	-0.91478	8.24E-21	3.77E-13
cg12031879	7	36556450	3627	-3089	rs11761382	36553362	0.83094	1.50E-20	3.77E-13
cg18883682	7	36655667	3477	1	rs2718186	36655668	-1.12718	2.17E-20	3.77E-13
cg02443148	7	37533599	4339	-77	rs56890510	37533523	-0.807195	5.96E-21	3.77E-13
cg21498923	20	2187540	2780	38	rs6113206	2187578	-0.791701	2.58E-20	3.79E-13
cg05613935	5	1667205	4035	2782	rs62336898	1669987	0.91518	1.51E-20	3.80E-13
cg00142257	9	124990276	2106	-8366	rs3793619	124981911	-0.848006	1.10E-19	3.81E-13
cg13186451	14	96177449	4398	-1246	rs17093285	96176204	-1.2499	1.07E-20	3.83E-13
cg26258120	14	97431164	3286	-8776	rs710265	97422389	0.911295	3.16E-21	3.83E-13
cg16406611	11	300404	1501	-1647	rs2293745	298758	-0.925263	2.90E-20	3.83E-13
cg25181699	11	300688	1502	-1931	rs2293745	298758	-0.801974	5.98E-21	3.83E-13
cg09597767	11	325915	1513	-667	rs7931303	325249	-0.853273	3.08E-20	3.83E-13
cg03071500	11	325964	1513	-716	rs7931303	325249	-0.921792	4.71E-20	3.83E-13
cg06174215	5	6745767	4083	108	rs427394	6745875	-0.78254	5.61E-21	3.84E-13
cg09881964	5	6789104	4085	-139	rs274647	6788966	0.638603	9.65E-21	3.84E-13
cg27227906	5	84404480	3993	8531	rs4472292	84413011	0.8378	9.99E-21	3.84E-13
cg04746918	1	246151916	4084	43	rs6690658	246151959	0.88959	3.23E-20	3.85E-13
cg26962295	16	28961797	1412	157	rs116900929	28961954	0.763621	1.75E-20	3.87E-13
cg13405878	11	76501450	2776	1	rs1837680	76501451	-0.722536	1.46E-20	3.91E-13
cg19034770	8	8641253	2862	-109	rs2428	8641145	1.18265	2.16E-21	3.93E-13
cg00128506	8	8641298	2862	-154	rs2428	8641145	1.20883	3.36E-21	3.93E-13
cg09113310	2	29223113	2121	311	rs13017162	29223424	-0.815597	2.23E-20	4.01E-13
cg12454169	2	30669597	3260	58762	rs829658	30728359	0.760282	6.15E-21	4.01E-13
cg20735041	3	52869266	2316	-4	rs2276823	52869263	0.833724	1.03E-20	4.01E-13
cg16838972	17	1342007	2817	244	rs34490967	1342251	0.776952	6.30E-21	4.02E-13
cg03874868	17	1551941	2772	11074	rs28573273	1563015	1.26407	7.93E-22	4.02E-13
cg20894963	12	9885564	3017	-13693	rs1985788	9871872	-0.847204	5.46E-20	4.03E-13
cg24299306	12	10096152	3140	-67	rs74065411	10096086	-0.871066	1.50E-19	4.03E-13
cg26296285	22	32546978	2880	34	rs3888536	32547012	0.881785	1.65E-21	4.04E-13
cg06461266	18	54793114	2560	-13310	rs1942335	54779805	-0.823612	9.32E-21	4.05E-13
cg15385589	1	3106800	3099	3584	rs117482896	3110384	1.03862	3.83E-22	4.05E-13
cg18606244	1	3819818	4123	187	rs10909828	3820005	0.903479	1.07E-20	4.05E-13
cg03958744	13	114795097	1921	1875	rs6560953	114796972	-0.748766	7.82E-21	4.06E-13
cg20017123	6	2763919	3147	16	rs6922514	2763935	0.744488	2.24E-20	4.06E-13
cg06115838	17	74500335	2670	45	rs895158	74500380	-0.85547	6.99E-20	4.08E-13
cg14207001	10	8515295	3643	30	rs10795633	8515325	-0.95527	2.60E-20	4.09E-13
cg11615669	3	113460724	2735	-111	rs2712348	113460614	0.92763	6.95E-21	4.09E-13
cg02754572	8	16043912	4234	1	rs370067	16043913	-0.965299	3.19E-21	4.11E-13
cg26247309	5	149501835	3514	1835	rs2304061	149503670	0.856945	1.53E-20	4.12E-13
cg05689103	3	96469384	2536	325	rs2089443	96469709	0.952775	4.17E-20	4.12E-13
cg06337592	3	98000733	3643	-50024	rs1391151	97950710	0.670809	1.05E-20	4.12E-13
cg14007128	17	72864722	2528	46	rs560323	72864768	-0.711123	3.09E-20	4.13E-13
cg21104276	7	90896572	2612	59388	rs1429535	90955960	0.84339	1.02E-20	4.14E-13
cg26653677	17	33863922	2749	-65	rs76821641	33863858	1.30854	1.15E-23	4.14E-13
cg05283184	6	79620031	2756	165576	rs9352691	79785607	-1.00079	8.94E-21	4.15E-13
cg21158434	12	7291159	2860	47	rs3759413	7291206	-1.1656	1.36E-20	4.19E-13
cg24912902	2	121301738	1932	22	rs6721532	121301760	0.844552	1.69E-19	4.20E-13
cg08253809	14	23568017	2709	1	rs2180396	23568018	-0.977379	5.48E-21	4.21E-13
cg25539628	8	8188483	1776	-20	rs2979212	8188464	-0.706432	2.42E-20	4.21E-13
cg12624051	19	16045848	3141	-100	rs12985091	16045749	0.82124	1.81E-20	4.21E-13
cg11377086	11	117699436	2923	-60	rs11216569	117699377	0.730392	3.00E-20	4.23E-13
cg05658928	18	82976	1725	1	rs77928194	82977	-0.946636	7.46E-20	4.25E-13
cg10201619	2	205968339	2113	-10	rs16836942	205968330	-0.79711	3.82E-20	4.25E-13
cg07493237	12	68619796	2692	1	rs3814241	68619797	-0.774375	2.02E-20	4.32E-13
cg22709217	22	50311962	3116	5863	rs9616396	50317825	-0.791212	1.65E-19	4.32E-13
cg24327813	11	107649415	3162	-5120	rs632411	107644296	-0.660753	3.34E-21	4.33E-13
cg08657449	8	105351661	3407	-131	rs2514665	105351531	-0.894727	5.38E-21	4.33E-13
cg22761241	1	31971680	2930	27	rs35567548	31971707	0.826154	3.33E-20	4.34E-13
cg22396227	4	166315749	4188	-516	rs7683476	166315234	1.01314	1.42E-21	4.36E-13
cg04331561	4	167021679	4086	-571	rs76795122	167021109	-0.914679	4.01E-21	4.36E-13
cg07005934	3	133157019	3603	-328	rs6762405	133156692	-0.946219	9.54E-22	4.45E-13
cg04142296	8	38757532	2113	2078	rs77741182	38759610	0.885026	8.34E-21	4.45E-13
cg16112795	8	40382156	3481	68	rs2722450	40382224	-0.80315	1.37E-20	4.45E-13
cg15572951	12	9599858	2679	-164091	rs6487748	9435768	0.80155	6.36E-20	4.45E-13
cg09601159	12	10095997	3140	89	rs74065411	10096086	-0.883462	1.98E-19	4.45E-13
cg19651757	12	10096118	3140	-33	rs74065411	10096086	-0.876533	2.10E-19	4.46E-13
cg05796825	6	116872161	3168	-72	rs9374612	116872090	0.844924	8.53E-21	4.47E-13
cg02124233	15	45507270	2490	-2	rs12440793	45507269	-0.935798	2.29E-20	4.48E-13
cg16079430	5	10856757	2880	1025	rs12659509	10857782	-1.11259	2.57E-20	4.51E-13
cg09781748	11	117699483	2922	-107	rs11216569	117699377	0.688043	6.06E-20	4.53E-13
cg19709743	11	118230230	2822	-1263	rs45489394	118228968	-0.798264	3.49E-20	4.53E-13
cg15655868	3	137835011	1990	1342	rs9842918	137836353	0.748103	1.32E-20	4.53E-13
cg06782026	13	43123950	3759	-26	rs9533147	43123925	-0.899296	4.26E-21	4.54E-13
cg17718984	7	2257611	2957	-833	rs733611	2256779	-0.819694	2.09E-20	4.55E-13
cg14964181	7	2282529	2961	435	rs6978317	2282964	-0.854308	4.17E-21	4.55E-13
cg04350215	1	94559714	3510	1	rs2068334	94559715	-0.85548	3.56E-20	4.57E-13
cg16155413	6	111902611	2529	1917	rs174373	111904528	0.633463	2.56E-20	4.59E-13
cg19787097	3	29377163	3691	-128	rs9849827	29377036	0.999859	1.98E-20	4.63E-13
cg21440166	4	182186286	3907	-65	rs1947451	182186222	-0.833362	2.21E-21	4.70E-13
cg14829155	15	31115871	1928	-163	rs2240101	31115709	1.26116	1.97E-20	4.76E-13
cg15029183	6	143586006	2420	1	rs892713	143586007	-0.894466	1.64E-20	4.79E-13
cg03012235	8	129009289	3535	-1278	rs10282878	129008012	-0.589666	3.28E-20	4.79E-13
cg06999043	1	246580717	3808	1	rs6673291	246580718	-1.05734	9.35E-21	4.80E-13
cg15134106	1	95974671	3817	-1552	rs61142357	95973120	-0.946132	5.57E-21	4.81E-13
cg15340645	1	99468973	2916	94735	rs10875203	99563708	0.850262	2.83E-20	4.81E-13
cg20318156	1	99469323	2916	103969	rs3913779	99573292	0.881792	3.04E-20	4.81E-13
cg07176285	1	101216073	3192	1	rs4908094	101216074	-0.90348	9.34E-21	4.81E-13
cg02903305	8	1347546	4714	-7619	rs10866926	1339928	0.835949	1.22E-21	4.82E-13
cg03402351	16	11759492	4791	-10	rs11866792	11759483	0.904964	1.97E-20	4.85E-13
cg27179571	7	149419822	3084	-967	rs68139633	149418856	-0.94017	1.84E-20	4.86E-13
cg16766713	4	38156549	4873	-117	rs55979654	38156433	0.72156	2.99E-20	4.86E-13
cg00451011	18	6315761	3399	-18	rs1670131	6315744	-0.848863	5.00E-20	4.89E-13
cg20844517	19	54567260	2867	-8	rs612529	54567253	0.843733	5.76E-20	4.89E-13
cg02867402	21	41516267	3973	26	rs2297264	41516293	0.820499	4.20E-20	4.92E-13
cg13136933	15	57592040	4096	123	rs76975836	57592163	0.997862	1.18E-21	4.95E-13
cg14317533	2	127886316	3162	-84	rs13025765	127886233	-0.829294	5.74E-21	4.98E-13
cg03984338	19	31740778	2298	-16399	rs4805656	31724380	0.854335	6.59E-20	5.03E-13
cg12578536	5	43003251	2594	16694	rs77026991	43019945	-0.765272	7.10E-21	5.05E-13
cg19374981	17	78013696	3784	28	rs2289527	78013724	0.8458	7.01E-21	5.07E-13
cg07158505	18	51612914	2583	-6501	rs1881710	51606414	0.79976	7.65E-21	5.08E-13
cg01624173	14	75981868	2603	-13	rs175714	75981856	0.737884	1.26E-21	5.08E-13
cg06193597	2	241896910	3648	-2	rs10173220	241896909	-0.901512	5.21E-21	5.09E-13
cg12553950	3	195922497	1979	-313	rs35450566	195922185	-1.46726	1.35E-20	5.10E-13
cg05279330	13	26776254	2932	1	rs34238147	26776255	-0.970239	3.45E-20	5.11E-13
cg24906015	2	58482767	3207	-6638	rs9309304	58476130	-0.86479	5.84E-21	5.11E-13
cg21655992	2	61465487	2081	17	rs17007356	61465504	0.599536	1.89E-20	5.11E-13
cg20020723	7	5179884	3278	-1212	rs55634255	5178673	-0.880808	1.00E-20	5.14E-13
cg07444487	10	123688279	4067	-128	rs10887024	123688152	0.781105	2.14E-20	5.15E-13
cg15333674	22	32435499	2886	12	rs7285301	32435511	-0.771918	1.83E-20	5.15E-13
cg10512781	20	62695853	1404	2335	rs34848242	62698188	-0.713634	4.53E-20	5.16E-13
cg11957130	7	105306555	3337	1	rs7799245	105306556	-0.831329	1.74E-20	5.16E-13
cg20024352	17	2093484	2948	-20213	rs58187837	2073272	-0.772849	1.81E-20	5.18E-13
cg13359135	8	21860395	2730	30	rs3816786	21860425	0.507956	5.92E-20	5.18E-13
cg13922901	5	177783729	3206	-43	rs34030056	177783687	0.876422	3.14E-21	5.24E-13
cg03809883	10	3920005	4103	-11064	rs10904112	3908942	-0.6481	2.45E-20	5.25E-13
cg00864755	1	145107484	306	-11683	rs61707577	145095802	-0.971415	1.42E-18	5.28E-13
cg17856063	1	146543992	1821	-23255	rs590354	146520738	0.821604	3.85E-20	5.28E-13
cg12503394	7	1596118	2522	-43821	rs10277127	1552298	-0.687412	2.27E-20	5.29E-13
cg09712682	16	10647275	4231	1764	rs1110333	10649039	0.829338	4.88E-20	5.33E-13
cg06575387	18	77449259	2987	42021	rs503347	77491280	0.761405	1.21E-20	5.35E-13
cg02731828	22	49338940	4282	1	rs5769586	49338941	-0.873783	3.94E-20	5.36E-13
cg08887746	22	49978173	3837	16548	rs9616687;rs61634242	49994721	-0.811421	7.77E-20	5.36E-13
cg01146324	13	30887187	3036	1	rs17633138	30887188	-1.12704	7.40E-20	5.37E-13
cg12839166	11	5462320	5019	-66	rs11037445	5462255	0.802206	1.38E-21	5.37E-13
cg22035305	14	103844660	2780	238	rs11621300	103844898	0.873898	1.05E-20	5.37E-13
cg19555075	14	96038687	4522	2524	rs28396480	96041211	-0.769382	2.53E-20	5.38E-13
cg11399539	18	19882372	2136	14547	rs9960903	19896919	-0.858816	8.89E-21	5.41E-13
cg23114211	6	47171815	3186	-6	rs9473028	47171810	-0.805098	2.69E-20	5.44E-13
cg24911891	8	142405051	3071	-97	rs7462121	142404955	-0.886262	3.63E-20	5.45E-13
cg19085002	4	124410156	2442	112	rs10471022	124410268	0.750515	6.10E-21	5.45E-13
cg20530106	4	129607171	3057	385	rs78432282	129607556	-1.01843	1.88E-20	5.45E-13
cg06869136	4	129879038	3631	402	rs921375	129879440	0.819881	2.64E-21	5.45E-13
cg21324555	10	72648679	3842	-596	rs2854613	72648084	-0.833364	4.85E-20	5.47E-13
cg17256657	18	77585418	2801	-5771	rs117977085	77579648	-0.824531	1.05E-20	5.47E-13
cg04794593	1	7598988	2855	-301	rs943214	7598688	-0.87053	1.05E-20	5.48E-13
cg17310423	6	90307965	2733	6107	rs2094487	90314072	-0.729052	5.20E-21	5.49E-13
cg12925689	6	91168844	3156	509	rs1144153	91169353	-0.780238	1.64E-20	5.49E-13
cg11870455	3	187491295	3372	499	rs7630304	187491794	-0.796868	4.27E-20	5.51E-13
cg12684767	3	133246465	3607	-505	rs7647249	133245961	0.93772	1.67E-20	5.52E-13
cg11878555	1	31920316	3021	-338	rs10914397	31919979	-0.922827	4.15E-20	5.56E-13
cg16606731	6	152958649	3617	-189	rs9478345	152958461	-0.77017	2.17E-20	5.57E-13
cg03147503	6	29633969	5509	-4626	rs3130251;rs115370182	29629344	0.86407	8.74E-21	5.58E-13
cg12463578	6	29644756	5504	-124	rs376319	29644633	-0.884117	8.30E-21	5.58E-13
cg04905791	1	110438564	2241	-19	rs79376127	110438546	0.828586	4.54E-20	5.59E-13
cg25262042	16	88809152	3152	-48	rs11640422	88809105	0.837892	1.37E-20	5.70E-13
cg02513556	12	10095902	3140	184	rs74065411	10096086	-0.886519	2.84E-19	5.74E-13
cg10881162	3	55613558	3000	1	rs72870488	55613559	-1.17013	8.63E-21	5.75E-13
cg24433844	6	31019494	9081	1	rs2523858;rs114541603	31019495	-0.975095	2.18E-21	5.78E-13
cg03741590	8	82281930	2880	148	rs767604	82282078	-0.701406	6.30E-21	5.79E-13
cg00994649	8	86131385	1857	-758	rs6990452	86130628	-0.746149	5.40E-21	5.79E-13
cg15426459	8	11813211	1618	698	rs7816040	11813909	-0.759355	1.83E-20	5.80E-13
cg08511297	10	82264852	3536	-14598	rs10749610	82250255	0.734083	2.19E-20	5.82E-13
cg18643199	10	82363313	3715	-14	rs34533074	82363300	-1.31395	8.52E-22	5.82E-13
cg18771162	4	16216408	3391	-67200	rs13110290	16149209	-0.63472	7.80E-21	5.83E-13
cg24274653	18	74735220	4437	-51	rs8090564	74735170	-0.76491	1.48E-20	5.92E-13
cg25430507	2	139539181	2861	-79443	rs55692270	139459739	-0.948547	3.09E-20	5.95E-13
cg08625986	9	72812279	2858	-3318	rs2182731	72808962	0.751685	4.47E-21	5.98E-13
cg25374269	13	44887281	2316	-40	rs1571562	44887242	1.12111	1.12E-20	5.98E-13
cg23192403	2	25781496	2108	-44	rs6737159	25781453	-0.732385	3.38E-21	5.99E-13
cg17441804	6	29714059	5537	1	rs1633087;rs115255299	29714060	-1.01113	8.18E-21	6.01E-13
cg16162843	11	12983482	3590	570	rs4420242	12984052	0.696254	3.01E-21	6.03E-13
cg08040755	14	76716894	3256	-48539	rs2166322	76668356	0.81177	1.85E-20	6.03E-13
cg08254831	10	75421075	1482	133	rs10824026	75421208	0.780872	9.24E-20	6.05E-13
cg18152303	2	170953685	3470	9006	rs60860618	170962691	-0.991836	5.92E-21	6.06E-13
cg15059639	2	171220061	3395	-127	rs876779	171219935	0.814493	8.18E-21	6.06E-13
cg12406683	1	146548032	1816	1	rs60408196	146548033	-0.724888	3.00E-20	6.10E-13
cg08522473	3	111730545	3421	1	rs3749310	111730546	-0.824653	1.51E-20	6.14E-13
cg20221740	11	107582900	3213	-627	rs634186	107582274	-1.13762	9.69E-21	6.14E-13
cg07665217	7	121840731	2893	1	rs1158269	121840732	-1.12289	1.03E-20	6.15E-13
cg02780029	10	43622663	3525	36873	rs2503865	43659536	-0.786781	6.40E-21	6.15E-13
cg04247225	7	864411	2208	-23	rs4719475	864389	0.780492	8.29E-20	6.21E-13
cg12908607	1	44402522	2203	43	rs12127737	44402565	-0.884509	3.73E-20	6.22E-13
cg12764348	5	50026883	2128	-2127	rs13162945	50024757	-0.885329	3.59E-20	6.22E-13
cg00035347	10	104953608	2483	-62	rs10748839	104953547	-0.761207	3.75E-20	6.22E-13
cg09568353	13	105931417	3330	9503	rs9301013	105940920	0.733615	7.25E-21	6.22E-13
cg03464017	6	16217761	3130	1247	rs9367900	16219008	-0.736446	2.59E-20	6.23E-13
cg17899674	2	225749325	3274	1	rs6751295	225749326	-1.06726	1.43E-21	6.28E-13
cg08773314	2	239334832	3706	27741	rs472247	239362573	0.789513	1.77E-19	6.30E-13
cg14795227	2	239565255	3472	3697	rs1397328	239568952	-0.952069	1.06E-19	6.30E-13
cg14442045	6	25486616	3357	184	rs9295663	25486800	-0.74508	5.84E-20	6.33E-13
cg08225549	8	80550161	2305	1	rs4739873	80550162	-0.786991	1.72E-20	6.34E-13
cg14939821	10	128947230	4033	-66055	rs12264769	128881176	0.825403	2.69E-20	6.36E-13
cg10363203	12	116636257	2923	1	rs17580584	116636258	-0.784296	3.39E-20	6.40E-13
cg23505644	6	31088434	8860	-194	rs2302397	31088241	0.849788	1.72E-21	6.41E-13
cg14899408	11	117698932	2922	445	rs11216569	117699377	0.650503	7.98E-20	6.43E-13
cg14259594	22	18958660	2867	509	rs11703200	18959169	1.01378	1.08E-20	6.45E-13
cg17748671	22	19161306	3006	1	rs2276946	19161307	-1.05492	1.54E-20	6.45E-13
cg22311344	13	66713559	2635	310	rs7335744	66713869	-1.05473	7.65E-21	6.49E-13
cg05697527	15	48889252	3059	-89872	rs11853045	48799381	0.85023	1.96E-20	6.49E-13
cg00718620	20	61866613	2444	10963	rs11906127	61877576	0.858641	7.94E-20	6.50E-13
cg22803359	6	134341883	3320	-14790	rs229916	134327094	-0.878811	1.53E-20	6.52E-13
cg06167341	1	57272979	3764	-2609	rs6668521	57270371	-0.756301	6.65E-21	6.54E-13
cg02515900	21	40361883	3732	45	rs736813	40361928	-0.778402	9.98E-20	6.54E-13
cg17469265	4	39183353	3958	94	rs1451820	39183447	0.895653	8.54E-20	6.54E-13
cg14859874	1	154238265	1988	118	rs1194596	154238383	-0.778682	1.56E-21	6.56E-13
cg10213353	20	60860905	3172	11	rs4925367	60860916	-0.727296	1.31E-19	6.64E-13
cg12554654	22	24271916	2295	206	rs5760124	24272122	0.815051	1.94E-19	6.64E-13
cg18363564	3	51861905	1541	42	rs6802583	51861947	-1.19686	5.03E-20	6.67E-13
cg04028831	17	66538298	2783	1549	rs2286562	66539847	-0.818732	6.11E-20	6.69E-13
cg10806175	4	83941472	2488	14170	rs4693545;rs76835502	83955642	-0.825953	6.29E-20	6.70E-13
cg15690623	5	5883984	4129	1	rs12516570	5883985	-0.878766	1.72E-19	6.70E-13
cg25281674	8	125828024	2941	-21006	rs7825251	125807019	-0.795822	8.16E-21	6.73E-13
cg20812796	4	57396393	3637	141	rs58872126	57396534	0.794911	1.53E-20	6.73E-13
cg14184306	4	57594819	3852	-26	rs72627506	57594794	0.59604	5.75E-21	6.73E-13
cg00541421	10	73503375	3505	-384	rs9415990	73502992	-0.894052	9.75E-21	6.74E-13
cg14571092	17	1870347	2586	18	rs3935866	1870365	-0.9827	6.49E-20	6.77E-13
cg05913165	10	35514064	2590	237	rs77493612	35514301	0.848729	2.24E-20	6.77E-13
cg01369914	5	55861618	3565	-18	rs9687833	55861601	-1.21192	1.56E-21	6.79E-13
cg18440960	8	40522829	3523	-70	rs34302484	40522760	0.77058	1.88E-20	6.80E-13
cg14375795	1	110054332	2096	-1433	rs35608606	110052900	-0.668887	2.32E-20	6.86E-13
cg09023124	2	70180081	3452	4914	rs2901932	70184995	0.70699	2.00E-20	6.87E-13
cg19638749	2	70312615	3364	953	rs7578666	70313568	0.85929	1.88E-20	6.87E-13
cg14550981	13	29325837	3153	-17806	rs7324891	29308032	-0.759942	1.03E-19	6.87E-13
cg12662620	2	28888064	1956	97	rs55902327	28888161	-0.946814	3.07E-20	6.90E-13
cg26536949	17	57053	1316	-937	rs9903623	56117	-1.16087	2.25E-20	6.90E-13
cg08551019	9	4147699	4044	-2081	rs10119221	4145619	-0.913883	2.55E-20	6.92E-13
cg26805839	9	4575020	4307	100	rs10117931	4575120	0.853141	2.62E-20	6.92E-13
cg11705311	12	131580533	4061	-3434	rs10848282	131577100	0.828654	1.08E-20	6.93E-13
cg14501296	4	15767853	3640	82	rs10013987	15767935	-0.720803	1.33E-20	6.93E-13
cg12129080	10	131684716	4243	1	rs11599715	131684717	-0.910374	1.53E-20	6.94E-13
cg14644031	2	21267858	2509	-77	rs512535	21267782	-1.03803	3.66E-20	6.96E-13
cg26626449	5	126189636	4008	7	rs7735455	126189643	0.821453	1.95E-20	6.96E-13
cg11788633	19	54946156	2675	13193	rs10424856	54959349	-0.864607	4.20E-20	6.96E-13
cg13954320	14	33162558	3195	-95	rs60434471	33162464	0.95574	9.03E-20	6.97E-13
cg05213296	6	111302729	2704	-125570	rs9384757	111177160	-0.750957	4.19E-20	6.98E-13
cg21511400	19	2661801	2444	-736	rs10853961	2661066	0.745741	3.43E-19	6.99E-13
cg10596483	8	143751796	3628	-99	rs4736369	143751698	-0.837758	9.27E-21	7.01E-13
cg24300494	4	89922256	2734	-114	rs1921684	89922143	0.766378	4.25E-20	7.02E-13
cg26088931	6	46957558	3150	67	rs1226498	46957625	0.744312	2.26E-20	7.05E-13
cg05132925	1	110438827	2241	-63	rs115695318	110438765	0.892149	4.29E-20	7.11E-13
cg02947253	1	112046700	3643	-144	rs1544223	112046557	-0.744832	5.53E-21	7.11E-13
cg05901141	1	48384445	2592	26787	rs11578428	48411232	0.866708	4.06E-21	7.13E-13
cg09248044	7	157276152	3108	1445	rs221210	157277597	0.961541	1.63E-20	7.21E-13
cg25912957	7	157405170	3148	-3984	rs10261479	157401187	-0.892081	2.56E-20	7.21E-13
cg03621015	11	67344213	1253	39344	rs56092845	67383557	0.850062	7.31E-20	7.23E-13
cg22488259	1	201708500	3007	-115	rs61821715	201708386	0.916511	1.45E-19	7.25E-13
cg11586189	1	201857591	3071	-32	rs13374557	201857560	0.993842	9.08E-20	7.25E-13
cg01708150	14	63671445	3905	-543	rs4902214	63670903	1.02549	2.73E-21	7.26E-13
cg15705536	5	7825292	4581	3241	rs326173	7828533	0.801213	8.36E-20	7.28E-13
cg00775818	19	2431171	2371	-2	rs60073269	2431170	-0.60714	1.57E-18	7.33E-13
cg15111469	5	121415023	2904	2440	rs840464	121417463	-0.956456	1.50E-20	7.35E-13
cg10666140	7	855006	2187	3500	rs61008539	858506	0.836204	1.24E-19	7.44E-13
cg02188142	21	15434350	2984	-6973	rs12627717	15427378	-0.83366	2.31E-20	7.45E-13
cg09654669	8	57350985	3588	-41	rs8181029	57350945	-0.970499	1.67E-20	7.45E-13
cg27625131	13	113105794	2928	1	rs9577762	113105795	-0.84409	6.08E-20	7.49E-13
cg02388054	16	85524230	4885	891	rs9937577	85525121	0.859142	8.80E-21	7.51E-13
cg09788524	19	19151601	2043	88869	rs75031662	19240470	-0.925565	1.24E-20	7.51E-13
cg14474302	15	101093778	4830	146	rs28538762	101093924	-1.01975	2.43E-20	7.61E-13
cg21712893	16	23818728	2998	-2961	rs9929466	23815768	-0.802726	4.30E-20	7.63E-13
cg25259265	13	114100875	3003	-1	rs12021079	114100875	-0.962056	1.92E-19	7.63E-13
cg13186254	18	54753143	2563	-1417	rs9946685	54751727	-0.864285	5.73E-20	7.65E-13
cg09752198	9	98771480	2938	-12	rs689702	98771469	-0.774419	3.49E-21	7.71E-13
cg21452511	16	17390397	1878	7109	rs8045228	17397506	0.832102	1.37E-20	7.72E-13
cg07997529	6	142682670	2616	-1262	rs12190271	142681409	0.898328	2.41E-20	7.72E-13
cg02132058	3	170451961	2961	1	rs562944	170451962	-0.82232	1.20E-20	7.75E-13
cg10490842	22	51016604	1738	692	rs8137478	51017296	-0.860297	1.07E-19	7.80E-13
cg10890277	14	24950825	3320	-8841	rs2332344	24941985	-1.06982	1.45E-20	7.81E-13
cg08760019	11	88097229	4194	-71	rs1470762	88097159	0.691585	2.78E-20	7.91E-13
cg03594801	17	77948865	3734	2158	rs59652033	77951023	-0.978392	7.40E-20	7.97E-13
cg23815491	16	72088622	2532	-9271	rs7197869	72079352	0.840902	3.90E-21	7.98E-13
cg06960717	7	64894780	3256	1	rs35512631	64894781	-0.872701	7.41E-20	8.01E-13
cg14737659	7	65898235	3559	353538	rs10275956	66251773	-0.962223	2.07E-20	8.01E-13
cg20244241	15	78368276	2985	77	rs4886555	78368353	0.796689	2.80E-20	8.02E-13
cg19129795	15	79033032	4007	-827697	rs12914617	78205336	0.925537	1.09E-20	8.02E-13
cg03422806	20	55292557	3034	232	rs2426645	55292789	0.823581	2.97E-20	8.03E-13
cg09639604	4	2403717	2241	1123	rs10008613	2404840	-0.859772	2.22E-20	8.09E-13
cg12757523	4	2403720	2241	1120	rs10008613	2404840	-0.913326	1.45E-20	8.09E-13
cg14007688	9	136522927	3023	1	rs2073837	136522928	-0.87902	1.80E-20	8.09E-13
cg05012661	4	6891264	4013	171	rs11734099	6891435	0.677452	4.47E-21	8.11E-13
cg14593639	6	142622028	2586	59381	rs12190271	142681409	0.810596	4.10E-20	8.16E-13
cg18131185	6	142623588	2586	161613	rs12664563	142785201	0.880692	1.18E-19	8.16E-13
cg25755851	1	9335794	2018	-50	rs6688233	9335745	0.85074	6.08E-20	8.16E-13
cg15360451	12	131057032	4263	1	rs10848150	131057033	-0.754865	4.83E-20	8.18E-13
cg08164151	12	131118432	4276	-2397	rs10082758	131116036	-0.836056	6.10E-20	8.18E-13
cg04115878	12	131124403	4272	-10431	rs10744473	131113973	-0.7919	1.00E-19	8.18E-13
cg10389644	7	1575621	2496	-19544	rs4720827	1556078	0.601884	6.38E-22	8.25E-13
cg23108435	7	855052	2187	3454	rs61008539	858506	0.712036	3.21E-19	8.29E-13
cg18664596	7	947151	2400	85	rs4722409	947236	-0.844297	2.62E-19	8.29E-13
cg27297376	7	98627840	2215	-3009	rs2010953	98624832	0.696723	2.98E-20	8.33E-13
cg20689962	1	28390766	1667	26089	rs2871807	28416855	0.803041	1.06E-19	8.39E-13
cg08041188	12	10564015	3050	-20149	rs7485868	10543867	-0.782663	4.09E-19	8.46E-13
cg00591994	12	11708469	2934	-369450	rs35969491	11339020	-0.785525	1.19E-18	8.46E-13
cg11885415	21	30715207	3271	13656	rs2832290	30728863	0.742412	7.91E-21	8.54E-13
cg17322242	19	54961559	2631	644	rs10408794	54962203	-0.831262	8.98E-20	8.61E-13
cg15464726	10	72355982	4073	-16	rs10823581	72355967	0.992514	1.62E-19	8.70E-13
cg21713214	1	53931663	3123	-1724	rs1288633	53929940	0.794764	5.54E-21	8.71E-13
cg03024489	2	87040878	1286	1	rs75877707	87040879	-1.06855	3.08E-19	8.75E-13
cg26339059	1	39991902	2369	-1977	rs710913	39989926	-0.727827	9.20E-20	8.79E-13
cg24329783	1	161160887	2823	-16	rs34884997	161160872	-0.998255	3.03E-20	8.88E-13
cg06737250	2	201042953	2097	1	rs62181771	201042954	-0.849791	1.46E-20	8.88E-13
cg03878190	2	220047358	2474	35	rs3731901	220047393	1.00213	6.58E-20	8.88E-13
cg19875106	18	60859903	3396	-9594	rs12968867	60850310	0.580053	1.94E-20	8.89E-13
cg16800343	18	61086476	3383	-27	rs7234721	61086450	-0.954444	3.14E-20	8.89E-13
cg05478601	19	4811803	2000	23	rs11085100	4811826	-0.756422	1.97E-20	8.91E-13
cg13430687	15	70367249	2770	1	rs80159870	70367250	-1.09098	7.18E-20	8.94E-13
cg01050429	5	72596646	2931	-985	rs60066271	72595662	0.814392	5.58E-20	8.95E-13
cg25403368	5	130554320	2020	-943	rs7726567	130553378	-1.09164	1.83E-20	8.96E-13
cg22393657	2	6299378	3239	4871	rs6717519	6304249	-0.92815	6.28E-20	8.97E-13
cg15394602	8	130395386	3505	44	rs16904059	130395430	0.955321	1.64E-20	8.99E-13
cg17314580	15	34881303	2847	-8041	rs1808502	34873263	-1.0066	3.16E-20	8.99E-13
[truncated: 46,014 more rows]
