# Supplementary material for: Genetic architecture of gene regulation in Indonesian populations identifies QTLs associated with global and local ancestries
Source: Am J Hum Genet. 2021 Dec 16;109(1):50–65. doi: 10.1016/j.ajhg.2021.11.017 (PMC8764200; doi:10.1016/j.ajhg.2021.11.017)
Supplement: Data S3. Nominal eQTL statistics [file mmc4.zip]

Archive with 2 entries (1 files):
- SupplementaryFile3_Indonesian_eQTL_nominal_tsv/
- SupplementaryFile3_Indonesian_eQTL_nominal_tsv/SupplementaryFile3_Indonesian_eQTL_nominal.tsv
