# Supplementary material for: Genetic architecture of gene regulation in Indonesian populations identifies QTLs associated with global and local ancestries
Source: Am J Hum Genet. 2021 Dec 16;109(1):50–65. doi: 10.1016/j.ajhg.2021.11.017 (PMC8764200; doi:10.1016/j.ajhg.2021.11.017)
Supplement: Data S5. eQTL-LAI correlation results for Papuan ancestry [file mmc6.zip]

Archive with 1 entries (1 files):
- Supplementary_File_7.tsv
