# Supplementary material for: Genetic architecture of gene regulation in Indonesian populations identifies QTLs associated with global and local ancestries
Source: Am J Hum Genet. 2021 Dec 16;109(1):50–65. doi: 10.1016/j.ajhg.2021.11.017 (PMC8764200; doi:10.1016/j.ajhg.2021.11.017)
Supplement: Data S8. methylQTL-LAI correlation results for Papuan ancestry [file mmc9.zip › Supplementary_File_10.tsv]

chr	pos	R2	p	target
chr1	93426341	0.201210327	0.000384712	cg15495124, cg18340013
chr1	93495280	0.127164899	0.008563023	cg21842609
chr1	93492024	1.33E-01	0.00677783	cg19226762
chr1	93634590	0.299084129	3.97E-06	cg00325112
chr1	93917635	0.381197691	5.06E-08	cg10459430
chr1	93770982	0.548610803	8.12E-13	cg15637159
chr1	93792912	0.113012822	0.015035122	cg02216498
chr1	93552187	0.193071606	0.000548561	cg07181328
chr1	94060644	3.60E-02	0.277337762	cg15816363, cg12835689, cg24091761, cg08237401
chr1	94080997	0.021599591	0.465673891	cg15925478
chr1	94082917	0.096079299	0.029144838	cg03389755
chr1	94134683	2.51E-01	3.96E-05	cg17298516
chr1	94219737	0.179274423	0.000992953	cg21386573
chr1	94224588	0.179274423	0.000992953	cg26815456
chr1	94240680	1.79E-01	0.001006337	cg07895205
chr1	94240986	1.79E-01	0.001006337	cg10546447
chr1	94305011	0.09378541	0.031848336	cg06043840
chr1	94405041	0.110346472	0.016700585	cg09160344
chr1	94333382	3.76E-02	0.261326848	cg14375944
chr1	94453482	0.617139921	2.55E-15	cg05599099
chr1	94472814	0.116762634	0.012963139	cg05377703
chr1	94558110	6.26E-03	0.802574168	cg22475139
chr1	94559715	2.64E-01	2.19E-05	cg04350215
chr1	94619937	0.106845142	0.01916182	cg06403630
chr1	94684319	0.157302951	0.002503235	cg04659944, cg03545542
chr1	94712081	6.77E-02	0.085863669	cg19101113
chr1	94713975	0.307995577	2.53E-06	cg07840482
chr1	94715097	0.075840396	0.063262206	cg23505604
chr1	94890912	1.98E-01	0.000436265	cg26908356
chr1	95063493	0.209516403	0.00026684	cg14846049
chr1	95068347	0.414192549	7.44E-09	cg12619579, cg06569739
chr3	59411989	0.15105299	0.003242055	cg08712483
chr3	59497818	0.126209598	0.008897222	cg08105183
chr3	59545330	0.051726999	0.155836252	cg14805880
chr3	59678491	0.186695513	0.000722538	cg25724751
chr3	59998714	1.80E-01	0.000968903	cg08949406
chr3	59946930	1.34E-01	0.006392061	cg16806041
chr3	60420417	5.54E-02	0.136244157	cg16140565
chr3	61263139	0.309367006	2.36E-06	cg24504954
chr3	61268318	0.294007105	5.11E-06	cg17573813
chr3	61228014	6.96E-01	7.52E-19	cg11755914
chr3	61554410	0.049791648	0.167363025	cg13692517
chr3	61598080	0.495676707	3.93E-11	cg05355592
chr3	61807124	0.188825291	0.00065918	cg18249941
chr3	61904060	0.717397409	6.18E-20	cg03856153
chr3	61920537	0.301128632	3.58E-06	cg21564425
chr3	62161751	0.386922521	3.66E-08	cg15899840
chr3	62182656	0.270341361	1.62E-05	cg14876280
chr3	62798018	0.044551678	0.202885994	cg03546671
chr3	62782468	2.46E-01	5.00E-05	cg04065419
chr3	62948369	2.94E-01	5.07E-06	cg03811073
chr3	63261361	0.021005407	0.475674932	cg22701493
chr3	63427975	4.06E-01	1.24E-08	cg25934371
chr3	63457540	0.125731354	0.009069255	cg12895674
chr3	63988171	0.157227046	0.002511138	cg22134162
chr3	63850298	0.193932743	0.000528439	cg11378484
chr18	148203	0.513639565	1.11E-11	cg27283457, cg06099315
chr18	155318	0.247853868	4.68E-05	cg23340194
chr18	395885	0.252931099	3.70E-05	cg05629513
chr18	413317	0.10652111	0.01940664	cg11106156
chr18	514263	5.64E-02	0.130982507	cg12924510
chr18	582818	0.276736591	1.19E-05	cg06724245
chr18	586736	0.261438352	2.47E-05	cg04567315, cg06435765
chr18	322367	0.098769165	0.02625799	cg18313151
chr18	657352	0.172725818	0.001311389	cg15712413
chr18	666507	0.019237488	0.506681458	cg00205076
chr18	679334	0.093640567	0.032026986	cg22400906, cg07532725
chr18	711341	0.216491408	0.000195673	cg15158376, cg26147554
chr18	826506	0.287607969	7.00E-06	cg00955482
chr18	659829	0.046816093	0.186717296	cg10004653, cg16112050, cg17732033
chr18	674535	0.106355751	0.019532745	cg07100532
chr18	722819	0.170397567	0.00144694	cg16917903
chr18	725844	0.162336285	0.002029736	cg05461187
chr18	810478	0.267327128	1.87E-05	cg15122332
chr18	810515	0.034643363	0.291120335	cg02747298
chr18	832421	3.58E-01	1.81E-07	cg14676794
chr18	907094	8.71E-02	0.041131243	cg06372303
chr18	967298	0.175610049	0.001160497	cg06618114, cg06785055
chr18	1587475	4.56E-04	0.984175517	cg01047297
chr18	1997117	3.32E-01	7.21E-07	cg12192724, cg20205474, cg06485460, cg16024258
chr18	2909831	7.74E-02	0.0595674	cg20404260
chr18	2979828	0.267836698	1.83E-05	cg06594886
chr18	2981398	0.214853025	0.000210515	cg10295595
chr18	3012555	6.50E-02	0.095120491	cg16857548, cg10904070
chr18	3029602	0.325113158	1.05E-06	cg25594449
chr18	3069517	1.59E-01	0.002337987	cg00522579, cg25474399
chr18	3078381	0.014186099	0.606488865	cg21265528
chr18	3171985	0.092577225	0.03336865	cg06724776
chr18	3257215	0.007109546	0.779016649	cg17617360
chr18	3259773	0.002123861	0.928287142	cg24325215
chr18	3304415	0.086523315	0.042112532	cg14508651
chr18	3278633	0.010588359	0.688962447	cg25996647
chr18	3337455	3.25E-01	1.04E-06	cg08081611
chr18	3449310	0.095715117	0.029558642	cg18861140
chr18	3504325	1.39E-01	0.00522489	cg21702625
chr18	3512216	0.026946152	0.384406401	cg10489650
chr18	3608244	0.484883814	8.25E-11	cg16672818
chr18	3624532	2.94E-01	5.17E-06	cg16973111, cg07989614
chr18	3661277	0.140541175	0.004987439	cg02231309
chr18	3662784	0.10319267	0.022103967	cg06917015
chr18	3771283	0.202047599	0.000370847	cg00495303
chr7	150017408	0.216915314	0.000192002	cg01601712
chr7	150043205	1.67E-01	0.001645079	cg23835914, cg08234178, cg26045524
chr7	150037927	0.22718949	0.000120936	cg13722127
chr7	150038023	0.22718949	0.000120936	cg08580268, cg04417677
chr7	150035183	0.199195481	0.000420173	cg17279839
chr7	150034184	0.16025707	0.002213719	cg16880773
chr7	150067714	0.200047964	0.000404798	cg05269323
chr7	150070663	0.184364243	0.000798673	cg19439768
chr7	150083963	0.127662536	0.008393795	cg02235385
chr7	150090032	0.093459152	0.032252117	cg23380308
chr7	150117665	2.21E-01	0.000157174	cg19795853
chr7	150108043	0.075404401	0.064315222	cg04301738
chr7	150213151	0.050653023	0.162133967	ch.7.149841082R
chr7	150210749	0.004846391	0.843634398	cg01444712
chr7	150265475	1.69E-02	0.55146755	cg20549290, cg18342581
chr7	150260607	1.34E-02	0.624379924	cg13662290, cg08960815
chr7	150284035	1.40E-01	0.005029693	cg25233887
chr7	150416695	0.06162236	0.107948788	cg03450844
chr7	150436197	0.100888911	0.024180618	cg24249248
chr7	150431303	0.104682623	0.020854294	cg02955377
chr7	150327024	0.094205017	0.03133624	cg00812611
chr7	150435473	0.031298886	0.328581401	cg23691995
chr7	150450479	7.22E-02	0.072506785	cg26288821
chr7	150465567	4.72E-01	1.95E-10	cg05306004
chr7	150484101	0.074782754	0.065846118	cg04318607
chr7	150503637	0.159667479	0.002268773	cg08359956, cg03964111, cg05726600
chr7	150499646	0.295978183	4.63E-06	cg01106366, cg10409299
chr7	150478403	0.057972748	0.123657747	cg16923174
chr7	150538353	0.23809185	7.36E-05	cg20762879
chr7	150461004	0.119232989	0.011752666	cg23533927, cg01935582
chr7	150558366	0.290380245	6.11E-06	cg06221570
chr7	150598659	0.146824168	0.003857883	cg08530064
chr7	150610935	2.38E-01	7.53E-05	cg04577977
chr7	150657095	0.237278393	7.64E-05	cg10636020
chr7	150657209	0.237278393	7.64E-05	cg26864301, cg14453996
chr7	150567012	0.054067177	0.142925704	cg01097465
chr7	150702432	0.066321527	0.090553888	cg21932452
chr7	150714812	0.313055225	1.96E-06	cg01068407
chr7	150725722	0.008567425	0.739965451	cg16072754
chr7	150731698	0.363046863	1.39E-07	cg09215510
chr7	150755205	3.93E-01	2.65E-08	cg27087150
chr7	150765558	0.06075019	0.111516482	cg20040836
chr7	150772917	2.09E-01	0.000269221	cg19075002
chr7	150774308	0.139239607	0.005258715	cg00565521
chr7	5.63E+06	0.055728221	0.134398792	cg01418527, cg03462130
chr7	5632136	0.317745074	1.54E-06	cg13043518
chr7	5658105	0.004637946	0.849841241	cg22112000
chr7	5664151	0.070496297	0.077408624	cg00051404
chr7	5707015	0.013200048	0.628086104	cg07899076
chr7	5716463	0.067882634	0.085402577	cg06105327
chr7	5727497	0.01939416	0.503856242	cg21637392, cg05551825
chr7	5643479	0.056335255	0.131407622	cg05617317
chr7	5832785	0.119091459	0.011818945	cg02547778
chr7	5198571	0.062895963	0.102937427	cg10193727
chr7	5182369	0.200205866	0.000402011	cg10542223, cg15703365, cg15572235, cg22534288, cg23549902, cg16247391, cg20023621, cg04414307
chr7	5186902	0.241530352	6.28E-05	cg00923803
chr7	5167762	2.78E-01	1.12E-05	cg22891060
chr7	5186118	2.13E-01	0.000228896	cg08896067
chr7	5169573	3.18E-01	1.50E-06	cg12445028, cg22618042
chr7	5169532	1.37E-01	0.005724489	cg06819855
chr7	5916846	5.72E-02	0.12743552	cg05486191, cg27653615
chr7	5919908	4.52E-02	0.198018336	cg01500733, cg01218414
chr7	5917998	0.031272841	0.328890743	cg27259100
chr7	6044515	1.60E-01	0.002264547	cg00318111
chr7	6026942	0.00364339	0.88007205	cg08738770
chr7	6055380	0.054018355	0.143184118	cg12511331, cg11684826
chr7	6056484	0.124112822	0.009675778	cg08378588
chr7	6079951	0.041046719	0.230627304	cg08448318
chr7	6079839	0.053744658	0.144641213	cg15052505
chr7	6111172	0.014686037	0.5958162	cg16659184
chr7	6116850	0.008536324	0.740778336	cg12885484, cg11986820
chr7	6212656	0.027844267	0.372181216	cg04552109
chr7	6215441	0.040208956	0.23778489	cg10950593
chr7	6246523	0.023762536	0.430964461	cg17131606
chr7	6330313	2.65E-01	2.05E-05	cg08128421
chr7	6398529	2.00E-01	0.000398674	cg13395103
chr7	6477131	0.004374677	0.857743992	cg22104063
chr7	6449229	0.026610143	0.389079699	cg00437258
chr7	6462646	1.06E-01	0.01971619	cg17404534
chr7	6462413	0.290176667	6.17E-06	cg05184446
chr7	6447974	0.123198407	0.010035674	cg17210035
chr7	6515591	0.100712614	0.024347118	cg26780042
chr7	6544247	0.232735942	9.40E-05	cg17093088
chr7	6585477	0.009103804	0.726081943	cg09347578, cg10279559
chr7	6589227	0.355962553	2.05E-07	cg27414535
chr7	6625847	0.482116448	9.96E-11	cg03339317, cg19149522, cg19707454
chr7	6665156	1.85E-01	0.000780156	cg06340364
chr7	6674010	0.176266906	0.001128569	cg05568423
chr7	100845051	0.317732779	1.54E-06	cg24641214, cg22854836
chr7	100862264	0.353701594	2.32E-07	cg08451977
chr7	100854711	0.017933522	0.530800164	cg25393595
chr7	100861870	0.3466676	3.39E-07	cg18670235
chr7	100875555	0.152042886	0.003112333	cg14527564
chr7	100953446	0.043046392	0.214378364	cg22062131
chr7	100983223	0.01931827	0.505222815	cg09655257
chr7	101013297	0.213762248	0.000220997	cg07883117, cg25290307
chr7	101014247	1.86E-01	0.000758452	cg25916759, cg17361163, cg27528510
chr7	100984433	2.09E-01	0.000275266	cg23424003
chr7	101091898	0.158514294	0.002380324	cg12944534
chr7	101109073	0.0439666	0.207279943	cg23999505
chr7	101115913	0.049848016	0.167015889	cg06400590, cg17022667, cg07596861
chr7	101237206	0.533936434	2.49E-12	cg00597331
chr7	101273742	0.148201295	0.003645811	cg06206357, cg01981960
chr7	101284930	0.356933791	1.95E-07	cg26975408
chr7	101335464	5.45E-01	1.07E-12	cg21074350
chr7	101365626	0.115934257	0.013395523	cg00014377
chr7	101513672	0.430227779	2.82E-09	cg01401327
chr7	101467854	0.016589443	0.556827044	cg10648252
chr7	101603996	0.100788745	0.024275081	cg25635505
chr7	101687859	0.549909391	7.34E-13	cg14936601
chr7	101728841	0.558638097	3.70E-13	cg24164865
chr7	101927941	0.187267166	0.000704974	cg16476940, cg09296069
chr7	50109386	0.054565952	0.140311529	cg12361987
chr7	50235341	0.033639117	0.301909628	cg27094076
chr7	50062539	0.103951182	0.021458951	cg07750378
chr7	50132913	0.035509185	0.282119674	cg24828620
chr7	50133009	0.035509185	0.282119674	cg27183007, cg16261619
chr7	50105020	0.058292133	0.122198802	cg08215366
chr7	50340750	0.003655568	0.879695618	cg01857812, cg01139861
chr7	50479856	0.036559026	0.271568217	cg20288570
chr7	50436518	7.29E-02	0.070596438	cg09965032
chr7	50461684	0.232299193	9.59E-05	cg20663141
chr7	50466797	0.20722423	0.0002953	cg12431065
chr7	50566762	0.070916062	0.076194446	cg12227337
chr7	50627009	0.345190149	3.66E-07	cg02603526
chr7	50551730	2.86E-02	0.362007338	cg00647317
chr7	50644497	3.21E-01	1.34E-06	cg16415748
chr7	50701355	1.71E-01	0.001434291	cg07235057
chr7	50722460	0.140693684	0.004956557	cg07553378, cg08586669, cg27204197
chr7	50729511	0.161354017	0.002114723	cg03466198
chr7	50808033	7.29E-02	0.070589717	cg21408624, cg02093266
chr7	50783191	0.117058328	0.012812106	cg16945249
chr7	50845718	0.014669416	0.59616808	cg26957150, cg16535493
chr7	50870148	0.004660507	0.849167308	cg14188246
chr7	50933039	1.17E-01	0.012709614	cg18528240
chr7	51169801	0.1611742	0.002130651	cg17727071
chr7	51192161	0.14970314	0.003427442	cg20092399
chr7	51293913	0.008085822	0.752650636	cg25543264
chr7	51544523	0.049542714	0.168904471	cg20478239, cg22027267
chr7	51659882	0.043393879	0.211670549	cg06976036
chr7	52582806	5.28E-02	0.149674702	cg12277612, cg25978993
chr7	52619752	0.038808117	0.250238033	cg18793404, cg23557755
chr7	52577868	0.21698898	0.000191371	cg08733166
chr7	52581915	3.86E-02	0.251831226	cg00371245
chr7	52356656	0.077493685	0.059419251	cg21540359, cg26617364
chr7	52258554	0.025942625	0.398528025	cg03689146
chr7	52533469	0.094166483	0.031382932	cg21822161
chr7	52578588	0.063135275	0.102021348	cg16524778
chr7	52624025	4.43E-02	0.204667075	cg21477448
chr7	53254964	0.126432668	0.008818068	cg25550279
chr7	53260173	0.096268281	0.028932328	cg24375591
chr7	53582226	0.004825273	0.844261231	cg20933232
chr7	53794230	2.18E-01	0.000182138	cg05511794
chr7	53915850	0.126683193	0.008729988	cg11129772
chr20	52681083	5.62E-02	0.131980689	cg14102530
chr20	52682486	0.010954118	0.680104058	cg12046321
chr20	52684924	0.022190062	0.455937848	cg13661182
chr20	52682772	0.032680065	0.312575429	cg01847389
chr20	52687795	0.115795333	0.013469395	cg23682609, cg08927738
chr20	52682519	0.010954118	0.680104058	cg17390628
chr20	52711514	3.41E-01	4.70E-07	cg23908304
chr20	52724387	0.195043256	0.000503546	cg26619920
chr20	52750128	0.143497987	0.004420726	cg08868697
chr20	52766085	0.003322362	0.890051226	cg24187177
chr20	52824107	0.252864575	3.71E-05	cg13451556
chr20	53347239	0.320745322	1.32E-06	cg01617516
chr20	53279524	0.092484393	0.033488337	cg23638718
chr20	54739184	0.251718824	3.91E-05	cg22788150
chr20	54822088	0.071097203	0.075676227	cg19226099
chr20	54920923	0.376313914	6.67E-08	cg06900404
chr20	55015348	0.727566077	1.71E-20	cg07952581, cg16556868
chr20	55101397	0.195565394	0.000492239	cg03718414
chr20	55292789	2.60E-01	2.59E-05	cg03422806
chr20	55452397	0.036122176	0.275911367	cg15222534
chr20	55463137	0.134926727	0.006263994	cg16888857
chr20	55468573	0.091627649	0.0346128	cg14642202
chr20	55531282	4.77E-01	1.40E-10	cg04819618
chr20	55608044	0.021939025	0.460052693	cg18183680
chr20	55622206	3.37E-01	5.53E-07	cg06777035
chr20	55645708	1.49E-01	0.003506927	cg22679948, cg06060560
chr20	55752204	0.099463347	0.02555929	cg26240274
chr20	55791458	0.101309495	0.023787859	cg03140378
chr20	55804846	4.46E-01	1.05E-09	cg11406886
chr20	55806280	0.373244364	7.91E-08	cg15369481
chr20	21485247	0.060360747	0.113146281	cg23425348
chr20	21490151	6.75E-02	0.086739437	cg26862822
chr20	21498036	4.91E-02	0.171522819	cg21394154, cg17651959
chr20	21961920	3.88E-01	3.42E-08	cg18356343
chr20	22212962	3.88E-02	0.25073807	cg19514972
chr20	22413479	0.044943787	0.199992036	cg01011550
chr20	22423877	1.58E-02	0.572739722	cg04424734
chr20	22552976	0.048652103	0.174533051	cg06254556
chr20	22560689	1.71E-01	0.001425081	cg19575804
chr20	22677618	0.015279781	0.583377838	cg02372048
chr20	22738814	0.151745555	0.003150758	cg20601028
chr20	22775376	0.082910119	0.048352234	cg17907661
chr20	22786020	0.192793347	0.000555221	cg09908245
chr20	23012177	1.37E-01	0.005848701	cg22691785
chr20	23018109	8.30E-02	0.04813287	cg21146474
chr20	23033003	0.045840509	0.193523679	cg18817445
chr20	23051191	0.10852899	0.017937127	cg05212138
chr20	23078996	0.039476854	0.244216054	cg15309910, cg12873119
chr20	23081090	1.09E-01	0.017841502	cg15277173
chr20	23086679	0.165373839	0.001787392	cg08203243
chr20	23079423	0.108665128	0.017841502	cg14744108
chr20	23083919	0.046130636	0.191474752	cg21486789
chr20	23101968	0.150823769	0.003272834	cg03403666
chr20	23132935	0.094205528	0.031335621	cg23856468
chr20	23138430	0.18550382	0.000760531	cg06905124
chr20	23168504	0.013394542	0.623767828	cg26643503
chr20	23170731	0.014995852	0.589294077	cg13952362, cg13685044, cg14298830
chr20	23424886	0.535132367	2.27E-12	cg11657817
chr20	23454338	0.126382668	0.008835751	cg12480562
chr20	23511780	0.323030821	1.17E-06	cg17081805
chr20	23525137	3.23E-01	1.17E-06	cg22732361
chr20	23530877	3.53E-01	2.44E-07	cg23530594
chr20	23550820	0.340682355	4.66E-07	cg11897887
chr20	23591463	0.268032262	1.81E-05	cg24168221
chr20	23612791	0.133908836	0.00652719	cg13509677
chr5	171484604	0.121046524	0.01093468	cg14641625
chr5	171541951	0.116683807	0.013003693	cg11334870
chr5	171542291	0.112299573	0.015464113	cg16333239
chr5	171564336	1.13E-01	0.014973542	cg15094703, cg11042452
chr5	171578050	0.161561774	0.002096464	cg10165610
chr5	171580013	0.120578826	0.011140178	cg14647379
chr5	171596395	0.090204525	0.036562176	cg21515766
chr5	171596904	0.301900563	3.44E-06	cg21810639
chr5	171601285	0.099360118	0.025662036	cg05497761
chr5	171605562	0.287523245	7.03E-06	cg00461577, cg04192740
chr5	171692496	0.285176532	7.89E-06	cg08748820
chr5	171699816	0.224816535	0.000134635	cg03200650
chr5	171744539	0.333728973	6.73E-07	cg08412537
chr5	171799336	0.274766946	1.31E-05	cg16572224, cg00319839
chr5	171794931	0.297773391	4.23E-06	cg16220770, cg07394127
chr5	171801375	0.251864415	3.88E-05	cg24921943
chr5	171992014	1.92E-02	0.506672661	cg15035912
chr5	172000327	2.11E-01	0.000253278	cg15942601
chr5	172227214	0.002415924	0.918824959	cg08853304
chr5	172128357	0.072509579	0.071751363	cg12959820
chr5	172199366	0.06838579	0.083803788	cg14968860
chr5	172207381	0.027282695	0.379780335	cg08955192
chr5	172253593	0.559920564	3.34E-13	cg02855432
chr5	172260869	0.696459157	7.54E-19	cg01560676
chr5	172265235	4.08E-02	0.233114568	cg10602537
chr5	172324558	1.88E-01	0.000691895	cg05274429, cg13582457
chr5	172303103	0.022587047	0.449503579	cg13928756
chr5	172315072	1.72E-02	0.544989039	cg10782034
chr5	172341917	2.18E-01	0.000179648	cg13000698
chr5	172395139	0.141874895	0.00472358	cg10782958, cg24884145, cg23193410, cg14015804
chr5	172483023	0.363281245	1.37E-07	cg04557968
chr5	14115074	8.64E-02	0.042335063	cg11386978
chr5	14373284	0.022369547	0.453017775	cg12547959
chr5	14300033	0.071571882	0.074334422	cg20824844
chr5	14354827	0.022600376	0.449289076	cg16867702
chr5	14619992	0.304570678	3.01E-06	cg20365636
chr5	14665615	0.220871437	0.000160812	cg18515886
chr5	14874533	0.08453535	0.045441772	cg11792786
chr5	14870460	2.35E-01	8.38E-05	cg14843632, cg02107279
chr5	14867151	0.244388001	5.50E-05	cg27316798
chr5	14901933	0.072137024	0.072767021	cg16210378
chr5	14977451	0.160026593	0.002235084	cg17299543
chr5	15683333	0.002464983	0.917244766	cg11032415
chr5	16508253	1.98E-01	0.000439896	cg01159980
chr5	16508286	1.98E-01	0.000439896	cg19063834
chr5	16509336	0.18409195	0.000808058	cg15525848
chr5	16512469	0.18409195	0.000808058	cg00401101
chr5	16520494	0.22643521	0.000125137	cg20273531
chr5	16639853	0.117458971	0.012610191	cg12515659
chr5	16639603	0.083978701	0.046418919	cg26425555
chr5	16618920	0.064009287	0.098742447	cg12615067, cg00461022, cg07840532
chr5	16624190	0.019469074	0.502510744	cg09876253
chr5	16661569	0.022346006	0.453399727	cg06594326
chr5	16696996	6.25E-01	1.26E-15	cg14393813
chr5	135172079	0.063104017	0.102140548	cg04233669
chr5	135187520	0.019708216	0.498238968	cg15579027
chr5	135228388	0.232882533	9.34E-05	cg19031085
chr5	136180077	0.038293654	0.254968698	cg26664161
chr5	135266859	3.56E-02	0.28097293	cg14827778
chr5	135313801	1.05E-01	0.020729964	cg07143623
chr5	135335579	0.148196129	0.003646585	cg02914029
chr5	135355038	9.73E-03	0.7102947	cg06013788
chr5	135323993	0.104835572	0.020729964	cg10187927
chr5	135371627	0.106355887	0.019532641	cg00787942
chr5	135384081	0.102747706	0.022491074	cg17386240
chr5	135395203	0.053969841	0.143441348	cg25287273
chr5	135418325	0.084590627	0.045345836	cg12242038
chr5	135504980	0.012801358	0.63702904	cg16508098
chr5	135538341	0.010949435	0.680216766	cg16162750, cg26818820
chr5	135542799	0.022556567	0.449994459	cg04799948
chr5	136098043	0.358021589	1.83E-07	cg15365353
chr5	136368354	0.059783845	0.11560319	cg18998172
chr5	136410943	0.32343515	1.15E-06	cg13398842
chr5	136481985	0.003498249	0.88457021	cg09864183
chr5	136915982	0.141260282	0.004843444	cg26881499
chr5	137075336	0.063501596	0.100634398	cg19880597, cg10786767
chr5	136996297	0.250833222	4.08E-05	cg09785869
chr5	137266260	0.000192508	0.993284208	cg13095865
chr5	137422329	0.075293043	0.06458689	cg05590101
chr5	137514641	0.017128242	0.546248134	cg08952273
chr5	137548289	0.009333782	0.720207063	cg24594368, cg24961402
chr5	137535133	0.015796379	0.57276115	cg22657492
chr1	842013	0.042416363	0.219373959	cg13924672
chr1	855075	0.031905164	0.321459766	cg08900511
chr1	850123	0.206697786	0.000302241	cg05151709
chr1	852133	0.793859475	9.90E-25	cg01782097
chr1	850780	0.043820189	0.208393871	cg22226438
chr1	854978	0.647731629	1.38E-16	cg21786289
chr1	855168	0.81071908	5.00E-26	cg12712429
chr1	857443	0.782831677	6.14E-24	cg09856436
chr1	858801	0.047425879	0.182581703	cg01789792
chr1	861808	0.093171705	0.032611982	cg16352085
chr1	889131	0.875026273	2.45E-32	cg13904806, cg04121631
chr1	889713	0.069108002	0.08155966	cg01394461
chr1	900730	7.79E-01	1.05E-23	cg21830050
chr1	902997	0.754210623	4.67E-22	cg02452688, cg02835406, cg25742326, cg08546158
chr1	893631	0.115062795	0.013865512	cg00328058, cg12663811
chr1	901023	0.131538829	0.007182311	cg07390924, cg25107893, cg05505459, cg22579372, cg22583825, cg15526941, cg10201533
chr1	897325	0.083893252	0.046570712	cg10110857, cg10375192, cg23635910
chr1	924111	0.329595704	8.35E-07	cg10010734
chr1	930377	0.346387866	3.44E-07	cg03648020
chr1	903426	0.84905213	1.82E-29	cg10625579
chr1	956852	0.074345857	0.066943163	cg09363892
chr1	953952	0.085297069	0.044136966	cg03185752
chr1	943968	0.148369001	0.003620772	cg13917577
chr1	944564	0.176790199	0.001103745	cg17801765, cg13100600
chr1	962720	0.070432826	0.077593845	cg07396477
chr1	1028259	0.020087502	0.491536061	cg17021880
chr1	1018144	0.028959185	0.357529564	cg02341264, cg08750554, cg01912388, cg22044028
chr1	952003	0.110255182	0.016760669	cg02494066
chr1	998582	0.068240955	0.084260998	cg16903000
chr1	940005	0.22596393	0.000127833	cg18432292
chr1	1015257	0.039502728	0.243985915	cg15576492, cg11200797
chr1	1056348	0.037053181	0.266735367	cg00546078, cg16679343
chr1	1061152	0.005972119	0.810867347	cg10113217
chr1	1048501	0.019517643	0.5016403	cg18329352
chr1	1062638	0.115562036	0.013594341	cg21775619, cg07179016, cg00300303
chr1	1109958	0.285339132	7.83E-06	cg26578072, cg23857983, cg27631599, cg14709479
chr1	1109653	0.285439015	7.79E-06	cg14786652
chr1	1109903	0.285439015	7.79E-06	cg21288685, cg10143960, cg01511231
chr1	1127380	0.378820923	5.79E-08	cg04154653
chr1	1138735	0.05384833	0.144087601	cg18319381
chr1	1141387	0.035421834	0.283015319	cg21038584, cg19237691, cg07119157
chr1	1130206	0.285288651	7.84E-06	cg07671976
chr1	1142150	0.041353305	0.228060604	cg10583942
chr1	1190061	0.119197787	0.011769117	cg02279987
chr1	1193713	0.119197787	0.011769117	cg19236794
chr1	1121358	0.035629628	0.280889219	cg13440692, cg10664344, cg27047637
chr1	1195690	0.082742336	0.048662813	cg21583518
chr1	1196374	0.082742336	0.048662813	cg17177602, cg08884932, cg11225330
chr1	1212795	0.299935879	3.80E-06	cg10410269
chr1	1193723	0.119197787	0.011769117	cg20978193
chr1	1230440	3.15E-01	1.81E-06	cg22161575, cg18163062, cg14529643
chr1	1254436	0.031867707	0.321895378	cg03003335, cg01515136
chr1	1264334	0.007919587	0.757078015	cg22346297, cg10206052, cg02625725
chr1	1241529	2.52E-02	0.40970671	cg05378358, cg03397519, cg22273474
chr1	1266425	0.012237393	0.649890734	cg17970390
chr1	1261824	0.031867707	0.321895378	cg05598010
chr1	1265154	0.040407681	0.236067775	cg16590012, cg21118819, cg03722312
chr1	1358208	0.081347473	0.051320939	cg04981007, cg12754273
chr1	1354594	0.02668448	0.388041076	cg21679391, cg05397857, cg18546249, cg05589276, cg00060374
chr1	1268159	1.22E-02	0.649890734	cg22109675, cg15492552, cg05572157
chr1	1275956	0.012237393	0.649890734	cg27503832
chr1	1352941	0.052635823	0.150693163	cg02144516
chr5	77149418	0.27106255	1.56E-05	cg03619568, cg24853438, cg23068621, cg18228590, cg16293892, cg16912215, cg08216684, cg17034331, cg25438517, cg14167415, cg11012412, cg13914094
chr5	77144981	0.280840798	9.75E-06	cg18697632
chr5	77154415	0.271370381	1.54E-05	cg19489705
chr5	77150237	0.27106255	1.56E-05	cg17005223
chr5	77152231	0.27106255	1.56E-05	cg18586625
chr5	77172384	0.145962727	0.003996583	cg22484720
chr5	77582309	0.065800719	0.092338647	cg11100795
chr5	77624910	0.061441746	0.108678384	cg11115468
chr5	77698222	0.173814549	0.001252316	cg08571957
chr5	77779738	0.026740189	0.387264477	cg25178252, cg04286455
chr5	77706663	0.158928009	0.002339704	cg23712885
chr5	77812808	0.011428872	0.66877078	cg02375208
chr5	77671903	0.200157206	0.000402868	cg02642549
chr5	77739827	0.070423101	0.077622261	cg06759890
chr5	77828816	0.044512723	0.203175713	cg21902325
chr5	77909923	0.055239442	0.136855229	cg11987945
chr5	78222966	0.065426086	0.09364356	cg01026730
chr5	78276236	2.49E-04	0.991312266	cg08393937
chr5	78279840	0.272370825	1.47E-05	cg04677158
chr5	78281635	0.290682198	6.02E-06	cg18856359, cg11541897
chr5	78281977	0.290682198	6.02E-06	cg18828365, cg25318491
chr5	78282029	2.91E-01	6.01E-06	cg24893837
chr5	78416416	0.026932926	0.384589312	cg24166916
chr5	78278505	0.298687311	4.04E-06	cg19140064
chr5	78309508	0.128800649	0.008018885	cg26470338
chr5	78298158	0.057226094	0.127134778	cg25105617
chr5	78310295	0.191899425	0.000577151	cg01856645, cg12648510, cg06501366, cg08328513, cg23911707, cg03400060, cg26759351, cg01902605
chr5	78348209	0.168973046	0.001536487	cg12552120
chr5	78716091	0.290794788	5.98E-06	cg10982664
chr5	78682473	0.470119095	2.22E-10	cg13695646, cg23987322
chr5	78629297	0.37282736	8.10E-08	cg05890484, cg02286091
chr5	78442351	0.022118238	0.457111475	cg17746515
chr5	78429594	0.070814987	0.076485107	cg24959793
chr5	78449127	0.124902877	0.00937495	cg15550330
chr5	78530545	0.15090428	0.003261991	cg05350396
chr5	78829310	0.153297058	0.002955204	cg07335343
chr5	78857898	0.227902906	0.000117089	cg08530398
chr5	79033306	0.11509733	0.013846585	cg15592194
chr5	79096937	0.149768282	0.003418264	cg16383863
chr5	79098503	0.074086402	0.067603032	cg10362905
chr5	79187706	0.302784207	3.29E-06	cg16956791
chr19	292583	0.220171306	0.000165948	cg06927400, cg01861377, cg10815657, cg27194182
chr19	288374	0.176038915	0.001139553	cg21908972
chr19	293913	0.361417941	1.52E-07	cg25697727
chr19	362283	0.094445364	0.031046528	cg14471124
chr19	363213	0.161537131	0.002098622	cg25501224, cg05498041
chr19	392023	0.028226729	0.367090574	cg06646588, cg14045327, cg21610508
chr19	401714	1.97E-01	0.000471433	cg11072794
chr19	389397	0.294189696	5.06E-06	cg07381391
chr19	405298	0.395228583	2.27E-08	cg01403055
chr19	422238	0.241874441	6.18E-05	cg25264268
chr19	451264	0.015778249	0.573130547	cg08839534, cg01372533
chr19	468752	0.152152917	0.003098229	cg25312970
chr19	468457	0.549183393	7.76E-13	cg10662019
chr19	472149	0.45024424	8.05E-10	cg25516159
chr19	474588	0.113205327	0.014921334	cg18493147
chr19	475002	0.220108896	0.000166414	cg08695253
chr19	474607	0.113205327	0.014921334	cg12334759
chr19	482221	0.071485028	0.074578197	cg09759458, cg07784339
chr19	482984	0.071485028	0.074578197	cg27496719
chr19	500855	1.41E-01	0.004961284	cg03723935
chr19	494225	0.094715409	0.030724122	cg14740952
chr19	491433	0.09249338	0.033476732	cg21796096
chr19	494574	0.139059012	0.005297469	cg04139060
chr19	499561	0.11507083	0.013861106	cg08212530
chr19	500460	0.135869535	0.006029428	cg15183649
chr19	506058	0.167725267	0.001619328	cg15213081, cg18480548, cg11445483
chr19	524362	0.01306706	0.631055492	cg13456654
chr19	526333	0.002948469	0.901812317	cg19907366
chr19	585651	0.173758591	0.001255288	cg20110079
chr19	586782	0.125951132	0.0089898	cg26529300, cg06083932
chr19	574927	0.131752368	0.001598736	cg09629510, cg19271640, cg03079637, cg17640894
chr19	581633	0.151884591	0.003132733	cg03233876, cg11427463
chr19	606299	0.274473858	1.33E-05	cg16010433
chr19	603625	0.451248948	7.55E-10	cg25633284
chr19	623083	4.04E-01	1.34E-08	cg06657917, cg04875977
chr19	626238	0.016901002	0.5506858	cg17830140
chr19	626046	0.292673134	5.45E-06	cg11229336
chr19	623729	4.04E-01	1.34E-08	cg06223951
chr19	645934	0.268079903	1.80E-05	cg13611456, cg02100397
chr19	675513	0.477151046	1.39E-10	cg08239906
chr19	663956	0.812190527	3.80E-26	cg03605761, cg23874611, cg14186697, cg05581212
chr19	664931	0.812190527	3.80E-26	cg12106403
chr19	682010	0.084221707	0.045989859	cg16825133, cg05304405
chr19	683221	0.527553071	4.00E-12	cg24341615
chr19	680845	0.495960248	3.86E-11	cg15979152
chr19	716188	0.126509515	0.008790959	cg07783336, cg17704154
chr19	718794	0.157363917	0.002496904	cg16633925
chr19	731144	0.221429371	0.000156831	cg22382836
chr19	728469	0.198403626	0.000434962	cg27183173, cg01635063
chr19	729089	0.303039033	3.25E-06	cg05999731
chr19	741825	0.078337926	0.057545331	cg18833228
chr19	753834	0.056385449	0.131163205	cg17376813
chr19	788533	0.001898836	0.935641933	cg26773131
chr19	835908	0.166575565	0.001699488	cg17473898, cg02224021, cg27535410
chr19	839298	0.047527591	0.181900605	cg09907228
chr19	840599	0.143124305	0.004488734	cg23386659
chr19	840984	1.46E-01	0.004057378	cg24304425
chr19	850199	0.113621008	0.014678474	cg06100973
chr19	867595	1.22E-01	0.010490893	cg12334928, cg02447462
chr19	886257	0.420541737	5.08E-09	cg22838050
chr19	873743	0.488322674	6.53E-11	cg09670971
chr19	868620	0.428699556	3.09E-09	cg15765251
chr19	906703	0.068809729	0.082479315	cg05459464
chr19	910657	0.025217892	0.409038537	cg00716178
chr19	937480	0.042587657	0.218004658	cg24765783
chr19	953262	0.515778082	9.47E-12	cg09105928
chr19	958284	0.309444213	2.35E-06	cg20544566
chr19	984987	0.294500776	4.98E-06	cg14228696
chr19	988221	0.170697667	0.001428733	cg13622172
chr19	995112	0.690074633	1.56E-18	cg21046951
chr19	988336	0.184402547	0.000797361	cg04687439
chr19	997224	0.242976777	5.87E-05	cg01380607
chr19	1012440	0.028240183	0.366912736	cg27197643
chr19	1020086	0.20733709	0.000293832	cg17677653
chr19	1065197	0.745925534	1.49E-21	cg15884737
chr19	1076063	0.552807858	5.85E-13	cg10714639
chr19	1095646	0.200349144	0.000399498	cg24340285
chr19	1096044	0.210079923	0.000260262	cg18008345
chr12	96699091	0.029185743	0.354621529	cg11265839
chr12	96733105	0.01563104	0.576138462	cg00173446
chr12	96807117	0.193368064	0.000541551	cg03589235
chr12	97273517	0.579684631	6.69E-14	cg23758309
chr12	97308563	0.543244726	1.23E-12	cg00481382, cg23174406
chr12	98104633	0.044831226	0.200818662	cg19569093
chr12	98686502	0.015098326	0.587152145	cg10295985
chr12	98813103	0.120451937	0.011196575	cg09320189
chr12	98851368	0.087235595	0.040978338	cg24471210, cg02471132
chr12	98850195	0.139576298	0.005187197	cg25150519
chr12	99005594	0.238105253	7.35E-05	cg07469467, cg00649794
chr12	99114638	0.312154111	2.05E-06	cg10957001
chr12	99580608	0.042891358	0.215597299	cg05796699
chr12	100367541	0.349658574	2.88E-07	cg16217794
chr12	100642810	0.493414234	4.60E-11	cg07678010
chr12	124333519	0.102957869	0.022307424	cg03934493
chr12	124388784	0.083263975	0.047703521	cg22455147
chr12	124338360	0.088873951	0.038480988	cg00084347
chr12	124479161	0.024671393	0.417141779	cg25459280
chr12	124605582	0.073595492	0.068868891	cg13190288
chr12	124743803	0.315337489	1.74E-06	cg12727250
chr12	124744623	0.245669322	5.18E-05	cg19781462
chr12	124749730	0.063041826	0.10237812	cg02922902
chr12	124748883	0.071839993	0.073586781	cg24125904
chr12	124767787	0.058259128	0.122348792	cg25098479
chr12	124773694	0.088583228	0.038913077	cg26814987, cg05990366
chr12	124773462	0.150961539	0.003254301	cg11261205
chr12	124790517	0.153334714	0.002950607	cg20337996
chr12	124790665	0.131168425	0.007290308	cg24417798
chr12	124804371	0.172669478	0.001314518	cg10443334, cg04164123
chr12	124798801	0.002774814	0.907325989	cg23878260
chr12	124831018	0.318734077	1.47E-06	cg07474670
chr12	124833385	0.318734077	1.47E-06	cg02258175
chr12	124838049	0.28871296	6.63E-06	cg16921506
chr12	124850796	0.277755355	1.13E-05	cg24631609
chr12	124850666	0.339538368	4.95E-07	cg27615368
chr12	124853051	0.255122014	3.33E-05	cg20704793
chr12	124861864	0.566276243	2.01E-13	cg11231155
chr12	124936366	0.389468631	3.16E-08	cg24836826
chr12	124978811	0.215836938	0.000201476	cg27067412
chr12	125005712	0.048735245	0.173999986	cg06204938
chr12	125010239	0.090791436	0.035745643	cg08965565
chr12	125021807	0.078460974	0.057277047	cg10996589
chr12	125023324	0.057024718	0.128088695	cg23940356
chr12	125024475	0.210322213	0.000257482	cg13185702
chr12	125030170	1.71E-03	0.941756308	cg16757384
chr12	125064345	0.278272028	1.10E-05	cg04923758
chr12	125073762	3.36E-01	6.13E-07	cg26704293
chr12	125077567	0.101623588	0.023498596	cg20446824, cg27423990
chr12	125110710	0.096638784	0.02852006	cg07009554
chr12	125140547	0.051350308	0.158017598	cg17322044
chr12	125137009	0.004308105	0.859753637	cg08336425
chr12	53497288	0.095465297	0.029845796	cg24603028
chr12	53587468	0.339931661	4.85E-07	cg20135711
chr12	53612881	1.88E-01	0.000683852	cg13937905
chr12	53617526	0.287294561	7.11E-06	cg20141534
chr12	53644984	0.120302562	0.011263321	cg14195318
chr12	53697720	0.180070123	0.000959809	cg01460536
chr12	53791630	0.076193241	0.062422295	cg17940575
chr12	54005098	0.032574433	0.12650814	cg02019508
chr12	54053246	0.036681046	0.270367003	cg12741309
chr12	54022602	0.083241097	0.013308159	cg22997177
chr12	54117265	0.328909043	8.66E-07	cg25731039
chr12	10322882	0.05837941	0.12180304	cg26078873
chr12	10348110	0.038824169	0.250091804	cg17498346
chr12	10366088	0.128815351	0.00801415	cg19606514
chr12	10368265	0.162300844	0.002032744	cg05545406
chr12	10415875	0.020004007	0.493004064	cg17113546
chr12	10597311	0.309359718	2.36E-06	cg04685954, cg12866867, cg12510108
chr12	10609589	0.194001749	0.000526858	cg15368872
chr12	10545597	0.347143677	3.30E-07	cg25855710
chr12	10543867	0.362368606	1.45E-07	cg03394309, cg08041188
chr12	10537269	0.371034668	8.95E-08	cg09131321, cg20047055
chr12	10529649	0.262158323	2.39E-05	cg03128558
chr12	10563592	0.362368606	1.45E-07	cg06264089, cg04531182, cg11350972, cg27578129
chr12	10597029	0.163336281	0.001946627	cg24319167
chr12	10608421	0.129758397	0.00771604	cg03453513
chr12	10599270	0.151911462	0.003129261	cg07019466
chr12	10597986	0.309359718	2.36E-06	cg09613061
chr12	10789169	0.058611612	0.120756162	cg13175739
chr12	10883516	0.016025229	0.568118211	cg05152903
chr12	11142481	0.00382599	0.874444484	cg07658646, cg13942826, cg07208077
chr12	11337371	0.04218972	0.221198558	cg27164041, cg09679558, cg16709841, cg19801883
chr12	11331094	0.05341389	0.14642137	cg15646936, cg05183671, cg00748589
chr12	11120667	0.000646674	0.97761346	cg00765483
chr12	11333632	0.048643356	0.174589229	cg23970675, cg14076161, cg19130626
chr12	11054322	0.000550182	0.980922666	cg23455452
chr12	11256413	0.003960819	0.870311619	cg08658594
chr12	11062996	0.000550182	0.980922666	cg18241189
chr12	11040356	0.098374195	0.026663776	cg20188490
chr12	11131212	0.133178821	0.006722534	cg07915318
chr12	11201629	0.006378583	0.799342744	cg22273530
chr12	11218634	0.004558835	0.852208528	cg22791643, cg13810286
chr12	11177223	0.003913511	0.871759562	cg25677688
chr12	11332189	0.048936254	0.17271774	cg20148729
chr12	11338669	0.037234154	0.264986432	cg20418818, cg14829303
chr12	11306064	0.004988368	0.839432002	cg21158075
chr12	11196583	0.046749337	0.187175523	cg00825292, cg24891312
chr12	11165394	0.003913511	0.871759562	cg26983578, cg02807673, cg17741383, cg22340811, cg02621287, cg08332294
chr12	10965518	0.001501616	0.948763185	cg04365308
chr12	11339020	0.04218972	0.221198558	cg27628201, cg17221160, cg13661350, cg26520055, cg00591994, cg00950476, cg02701505, cg21747310, cg27095718
chr12	11381749	0.113480174	0.014760322	cg25705255
chr12	11093703	0.042421627	0.219331757	cg27345534
chr12	11547846	0.079668117	0.054708695	cg25373614
chr12	11006101	0.008279232	0.747531129	cg20480899
chr12	11338750	0.037234154	0.264986432	cg21635789
chr12	11024367	0.007207934	0.776319377	cg27544871
chr12	11698867	0.317840617	1.53E-06	cg19548727
chr12	11700317	0.303073571	3.25E-06	cg18232235
chr12	11700361	0.303073571	3.25E-06	cg19651115, cg06202470
chr12	11830715	0.055064679	0.137744065	cg16531222, cg14830166
chr12	11830873	0.165043746	0.001812301	cg18697143
chr12	11898958	0.245844855	5.14E-05	cg24279017
chr12	11893128	0.27680249	1.19E-05	cg24546335
chr12	11876790	0.017940969	0.5306593	cg07986378
chr12	11912391	0.057452527	0.126070412	cg27348152
chr12	11916908	0.073890883	0.068104465	cg14694536
chr12	11969432	0.053107941	0.148086889	cg10463707
chr12	12008864	0.240322954	6.64E-05	cg00610577, cg16032803
chr12	12224543	1.39E-02	0.612437784	cg20481287
chr12	12225207	0.580124865	6.44E-14	cg20141578
chr17	77133715	0.025411798	0.406200298	cg06789856
chr17	77169513	0.079795261	0.054444786	cg08175337
chr17	77197994	0.125523495	0.009145029	cg22238660
chr17	77198424	1.43E-01	0.004434344	cg03566237
chr17	77199024	0.143422714	0.004434344	cg11594147
chr17	77196803	0.036869606	0.268520899	cg01843823
chr17	77250750	0.144097079	0.004313778	cg24098990, cg17613924
chr17	77248999	0.077329201	0.059791184	cg07805850
chr17	77283230	5.58E-02	0.134273	cg19707610
chr17	77309746	0.157873893	0.002444554	cg00466866, cg08223357
chr17	77337225	0.012483895	0.644238321	cg16495847
chr17	77373933	0.224132831	0.000138854	cg07207070
chr17	77389756	0.174372248	0.001223066	cg18620542
chr17	77419294	0.101056774	0.024023111	cg24096120
chr17	77537597	0.723999005	2.70E-20	cg09139721
chr17	77651552	0.406071822	1.20E-08	cg13817550
chr17	77657521	0.288459143	6.71E-06	cg25628325
chr17	77704912	0.161094178	0.002137776	cg01537847, cg24673886, cg19998939, cg07919790
chr17	77682507	0.45001801	8.17E-10	cg06684928
chr17	77703822	0.15802828	0.002428917	cg21462477, cg13874759
chr17	77705045	0.161094178	0.002137776	cg12598950, cg15739835
chr17	77707120	0.151307962	0.003208149	cg22224040, cg13679714, cg01348922, cg26574247, cg03796334
chr17	77707018	0.14752152	0.003749038	cg03830006
chr17	77763975	8.44E-02	0.045657635	cg03523533
chr17	77790135	7.23E-03	0.775746561	cg04986373
chr17	77777125	0.107802036	0.018456229	cg26378417
chr17	77800743	0.030865239	0.333768998	cg25456068
chr17	77825375	0.166605617	0.001697344	cg20007410
chr17	77839736	0.141715282	0.004754428	cg13822487
chr17	77840922	0.013997435	0.610564526	cg22876194
chr17	77871543	0.082580772	0.048963712	cg12391654
chr17	77875473	0.079580468	0.05489135	cg25058550
chr17	77880188	0.017561548	0.537882382	cg20202132
chr17	77906736	0.247817465	4.69E-05	cg25867973, cg27531571, cg19791271
chr17	77896660	0.056457455	0.130813349	cg04440361
chr17	77902257	0.244242531	5.54E-05	cg07167324
chr17	77910932	0.26568361	2.02E-05	cg16897462
chr17	77910974	0.26568361	2.02E-05	cg00256231, cg20667480, cg07618085, cg17295878, cg23651872, cg25798632
chr17	6999338	0.155614628	0.002684878	cg24758545
chr17	7012073	0.170884866	0.001417488	cg01767612
chr17	7016239	0.147731659	0.003716828	cg26955290
chr17	7014191	0.005687984	0.819019173	cg12969122
chr17	6994823	0.018334903	0.523259647	cg11816229
chr17	7013365	0.192523542	0.000561753	cg03982483
chr17	7011722	0.104659329	0.020873292	cg07236652
chr17	7034581	0.041045219	0.230639937	cg05148465
chr17	7036354	0.06338355	0.101079326	cg23403031, cg14703434
chr17	7040878	0.022452687	0.451671322	cg08154612
chr17	7085367	0.531195731	3.05E-12	cg26416159, cg03354476, cg26087535, cg27234340, cg03975755
chr17	7073014	0.088681652	0.038766268	cg19265972
chr17	7172631	0.256261872	3.16E-05	cg09336589
chr17	7108805	0.31273136	1.99E-06	cg27363558
chr17	7116154	0.594027401	1.98E-14	cg03613822
chr17	7137950	0.329416832	8.43E-07	cg14660024
chr17	7163723	0.297460718	4.30E-06	cg05490983
chr17	7122377	0.35504999	2.15E-07	cg15298719, cg02678381, cg17265693
chr17	7163739	0.308196173	2.51E-06	cg09398951
chr17	7134129	0.386228781	3.80E-08	cg24944395
chr17	7157516	0.849178448	1.76E-29	cg00744898
chr17	7184046	0.33238894	7.22E-07	cg01757206, cg00064950, cg07723558
chr17	7213892	0.007711816	0.762647229	cg04514024, cg03273320
chr17	7213579	0.103447027	0.021885599	cg25360668
chr17	7220697	0.034459903	0.293063	cg15495240
chr17	7215142	3.45E-02	0.293063	cg25164957
chr17	7240391	0.074503027	0.066546481	cg13925686, cg06721232, cg20217592, cg07520074
chr17	7288433	0.08262132	0.048888027	cg05495344, cg02503376
chr17	7281199	0.229286485	0.000109965	cg06228200, cg12941231
chr17	7303996	0.050804151	0.161233044	cg18054943
chr17	7278966	0.090059541	0.036766658	cg21860689
chr17	7283144	0.398618463	1.86E-08	cg17307912, cg18632631
chr17	7300718	0.111120575	0.016199435	cg10651007, cg26114392, cg12233679
chr17	7306727	0.110292646	0.016735987	cg20069451
chr17	7274718	0.010102509	0.700902832	cg03169180
chr17	7326123	0.020401547	0.48605248	cg13062137
chr17	7338838	0.039688238	0.242342003	cg14782678, cg21468274, cg27532770
chr17	51714274	0.147687633	0.003723554	cg05546642
chr17	51899759	0.170594394	0.001434973	cg25213445
chr17	52976319	0.11491038	0.01394934	cg15015204
chr17	52977353	0.046738862	0.187247528	cg09175745, cg10812836, cg10237252
chr17	53046072	0.100590666	0.02446294	cg19360675
chr17	53061951	0.279307854	1.05E-05	cg09592864
chr17	53047994	0.279307854	1.05E-05	cg04533585
chr17	53121907	0.401601856	1.57E-08	cg16181196
chr17	53141001	0.180744304	0.00093257	cg25949529
chr17	53360687	0.105580492	0.020134656	cg05087952
chr17	53400319	0.133270102	0.006697801	cg23876584
chr17	53382485	0.255422499	3.29E-05	cg25362783
chr17	53514751	0.683299637	3.33E-18	cg27614742
chr17	53519924	0.531711411	2.94E-12	cg11449471
chr17	53649475	0.004874407	0.842803543	cg26557617
chr17	53663808	0.176709345	0.001107545	cg01931714
chr17	53655151	0.25186843	3.88E-05	cg16145187
chr17	53706700	0.070049158	0.078722652	cg21049302
chr17	53788280	0.110373893	0.016682579	cg22032611
chr17	53858564	0.308188182	2.51E-06	cg18040354
chr17	54012866	0.307379446	2.61E-06	cg08260413
chr17	54222167	0.268843786	1.74E-05	cg04974402
chr17	54281077	0.043522491	0.210676783	cg18626932
chr17	54299584	0.178896878	0.001009066	cg10243252
chr17	54305657	0.189135382	0.000650418	cg20047349
chr17	54683894	0.706383955	2.36E-19	cg26935330
chr17	54774568	0.109082266	0.017551577	cg08320303
chr17	54789359	0.239526419	6.89E-05	cg27339801
chr17	54824233	0.384906154	4.10E-08	cg07156820
chr17	55059651	0.292349353	5.54E-06	cg11170744
chr17	55060065	0.292349353	5.54E-06	cg06483683
chr17	55064799	0.175334871	0.001174132	cg18463707, cg11129779
chr17	55082832	0.054489552	0.140708922	cg12744006
chr17	55098830	0.01571765	0.574366907	cg17693973
chr17	34067306	0.180492099	0.000942671	cg23633026
chr17	34078471	0.144160822	0.004302548	cg20976581
chr17	34227051	0.042459642	0.219027206	cg16070774, cg07750339
chr17	34222816	0.052375052	0.152151769	cg09536176
chr17	34228474	0.055657301	0.134752537	cg22749565
chr17	34156491	0.291841713	5.68E-06	cg17610116
chr17	34323654	0.072016929	0.073097391	cg22254135
chr17	34329535	0.081574415	0.050879059	cg12251111
chr17	34330411	0.262084809	2.40E-05	cg14004602
chr17	34813090	0.042684706	0.217232554	cg21305475
chr17	34817693	0.06607593	0.091391309	cg07493044
chr17	34849697	0.025428331	0.405959195	cg20934520
chr17	34838547	0.07616427	0.062490847	cg05553348
chr17	34958598	1.06E-01	0.019482945	cg23218859
chr17	34861303	0.032355674	0.316265198	cg18521772
chr17	34946601	0.100650801	0.024405759	cg03609435
chr17	34818599	1.83E-01	0.00086187	cg02785147, cg04940313
chr17	35028722	0.092441102	0.033544295	cg14831774
chr17	35060102	0.651469869	9.52E-17	cg06937207
chr17	35060492	0.651469869	9.52E-17	cg25605545
chr17	35125205	1.59E-01	0.002340242	cg15640539
chr17	35159655	0.031567027	0.325412982	cg11331837
chr17	35208813	0.582880974	5.12E-14	cg13102742
chr17	35417585	0.16456941	0.001848686	cg06101792
chr10	97474371	0.099319235	0.025702838	cg16300094
chr10	97366379	0.182518368	0.000864431	cg24990642
chr10	97415741	0.162479146	0.002017656	cg27050987
chr10	97606843	0.117428099	0.012625639	cg09731306, cg05813265
chr10	97630523	0.138149315	0.005496941	cg17316152, cg03610280
chr10	97541205	0.130788158	0.00740282	cg06542357
chr10	97361716	0.089176869	0.038035733	cg17625824
chr10	97470167	0.107327486	0.018802937	cg00252069
chr10	97472570	0.094979996	0.030411389	cg15718325
chr10	97734022	0.030380704	0.339659478	cg04893281
chr10	97736266	0.024117579	0.425512496	cg19681037
chr10	98046836	0.040577591	0.23460919	cg00905457
chr10	98115684	0.060779144	0.111396225	cg06825166
chr10	98158918	0.126477391	0.008802282	cg10138083, cg11613902
chr10	98158494	0.115175714	0.013803722	cg02511333
chr10	98244664	0.040261706	0.237327917	cg18498427
chr10	98231966	0.15368564	0.002908103	cg20138617
chr10	98313794	0.215450161	0.000204983	cg10739136
chr10	98393487	0.230570214	0.000103732	cg10698635
chr10	98403546	5.80E-01	6.57E-14	cg24973907
chr10	98386483	0.079960476	0.054103699	cg27479162
chr10	98548112	0.080688828	0.052624602	cg03637653
chr10	98535861	0.089555578	0.037486111	cg13905822
chr10	98549366	0.087901445	0.039944949	cg18960289
chr10	98549577	0.065726745	0.092594904	cg24296478
chr10	98773159	0.036272387	0.27441042	cg25589001
chr10	98751443	0.136035785	0.00598896	cg27521151
chr10	98776678	0.036202572	0.27510704	cg20738305
chr10	98785776	0.023741156	0.431294918	cg19727616
chr10	98781808	0.038258858	0.255291778	cg14318467
chr10	98788830	0.135318965	0.006165349	cg06157313
chr10	98865625	0.022357124	0.453219297	cg15460841
chr10	98918142	0.110352322	0.016696742	cg16529943
chr10	98909955	0.049186956	0.171131355	cg07865216
chr10	98728921	0.000272253	0.990515114	cg06053834
chr10	98936158	0.4259974	3.65E-09	cg12833859
chr10	98948159	0.260579228	2.58E-05	cg01056004
chr10	98978183	0.243837825	5.64E-05	cg02630211
chr10	98974765	0.038209456	0.25575115	cg13248315
chr10	126851739	0.648543521	1.27E-16	cg23000734, cg05090351
chr10	126851174	0.699337212	5.40E-19	cg17191109
chr10	127168905	0.387175328	3.60E-08	cg03751046
chr10	127200092	0.378461513	5.91E-08	cg05963179
chr10	127315652	0.276069566	1.23E-05	cg09782171
chr10	127373065	0.100047416	0.024985439	cg09355729
chr10	127485427	0.061719937	0.107556608	cg08817148
chr10	127667543	0.027951953	0.370741005	cg12073886
chr10	127710102	0.017896819	0.531494916	cg16410943
chr10	127741168	0.003742243	0.877021133	cg27234180
chr10	127746333	0.005156024	0.834495709	cg10027352
chr10	127779932	0.074004054	0.067813785	cg24194674
chr10	127823151	0.082440428	0.049226557	cg15342452, cg13674437
chr10	127835568	0.101542179	0.023573239	cg19873117
chr10	127850056	0.01316797	0.62880111	cg02805354
chr10	128177223	0.240597027	6.55E-05	cg06949629
chr10	128595403	0.275550714	1.26E-05	cg08314372
chr10	128810642	0.047788184	0.180166826	cg19572051, cg06406458
chr10	128815890	0.124626529	0.009479127	cg17389077
chr10	128814335	0.20810312	0.000284055	cg02932958
chr10	128830592	0.114802219	0.014009127	cg26965669
chr10	128881176	0.010946561	0.680285953	cg10564845, cg14939821, cg04128746, cg24053748
chr10	128918330	0.014347212	0.603029292	cg02093859, cg01612766
chr10	128892232	0.009577736	0.714025645	cg08344422, cg08687088, cg25321212
chr10	128926013	0.098271393	0.026770389	cg23082862
chr10	129075302	0.112174905	0.015540306	cg16315887
chr10	129071574	0.338216067	5.31E-07	cg25472296
chr2	132364	0.469198542	2.36E-10	cg09831367
chr2	140449	0.097931263	0.027126084	cg23649280
chr2	196973	0.012635065	0.640795558	cg20804581
chr2	199422	0.026278532	0.39374593	cg21211680
chr2	262335	0.287706146	6.97E-06	cg17500664, cg13354988
chr2	290349	0.217081193	0.000190584	cg26398848, cg09867869
chr2	299480	0.016245601	0.563681851	cg23225699, cg18864706, cg27168850
chr2	289261	0.200701418	0.000393384	cg12623918
chr2	305803	0.220929287	0.000160395	cg16092135
chr2	310687	0.610722674	4.56E-15	cg24428372
chr2	318239	0.103128668	0.022159246	cg22977115, cg19831967
chr2	321873	0.204525832	0.000332593	cg02566952, cg26823290
chr2	450482	0.083498436	0.047278356	cg25476243
chr2	458363	0.019348787	0.504672852	cg21218548
chr2	465082	0.031346834	0.328012646	cg20647799
chr2	490646	0.001578014	0.946225732	cg13973124
chr2	464347	0.002735928	0.908565137	cg02809028
chr2	462418	0.01148411	0.667464119	cg10560052
chr2	545539	0.039622349	0.24292464	cg12224388, cg11495377, cg16627764, cg22910587
chr2	559199	0.080858818	0.052285091	cg16676200
chr2	585333	0.062158307	0.105811717	cg21513088
chr2	657652	0.23980108	6.80E-05	cg13702949
chr2	667174	0.058284858	0.122231848	cg17611880, cg18263335
chr2	679959	0.046617836	0.188081377	cg27237671
chr2	716367	0.085283702	0.044159546	cg06850787, cg08720028, cg00566209
chr2	719889	0.014654425	0.596485613	cg16302040
chr2	733454	0.008921978	0.730759704	cg01479768, cg08280036
chr2	755044	0.014092824	0.608500547	cg23687269, cg19550388, cg02684949, cg20922225
chr2	735922	0.008921978	0.730759704	cg25746890
chr2	741003	0.015594995	0.576877308	cg22595526
chr2	742584	0.015594995	0.576877308	cg12431599
chr2	746124	0.015937577	0.569892175	cg15269357
chr2	784784	0.041197704	0.229359791	cg17536720
chr2	851588	0.036076578	0.276368571	cg00812689
chr2	828743	0.179129363	0.000999114	cg00184372
chr2	858189	0.037810748	0.259488162	cg00905746
chr2	857053	1.22E-01	0.010428513	cg10236778
chr2	868450	0.079325316	0.055426448	cg27058510
chr2	795933	0.033982222	0.298180445	cg25450649
chr2	875438	0.139611302	0.005179817	cg13585749
chr2	875980	0.116066134	0.013325763	cg04682087
chr2	910327	0.179227324	0.00099495	cg14148690
chr2	926267	0.071723811	0.073909859	cg25998181
chr2	928569	0.050268405	0.164448915	cg08782158
chr2	902310	0.043267247	0.212653464	cg12155443
chr2	963437	0.119894058	0.011447835	cg17817469
chr2	1043352	0.029392161	0.351992018	cg09973771
chr2	1069572	0.161624507	0.002090981	cg19447020
chr2	1139939	0.19543523	0.000495034	cg08551475
chr2	1157376	0.150014472	0.003383792	cg19130451
chr2	1142899	0.140888503	0.004917378	cg06700063
chr2	1275726	0.078804101	0.05653532	cg03985484
chr2	1155349	0.191864392	0.000578028	cg00206271
chr2	1300037	0.087438439	0.040660808	cg06864900
chr2	1355623	0.027007335	0.383561328	cg05881163
chr2	1417983	0.244394451	5.50E-05	cg09757588
chr2	1427578	0.089083959	0.038171765	cg01957222
chr2	1490835	0.264142673	2.18E-05	cg13703866
chr2	1465591	0.054124446	0.142623156	cg02332115
chr2	1514284	0.307008847	2.66E-06	cg12666976
chr2	1465418	0.244153521	5.56E-05	cg01681351, cg23596425
chr2	1493224	0.001629446	0.94452122	cg13414059
chr2	1510320	0.310228012	2.26E-06	cg18019372
chr2	1542758	0.146221076	0.003954486	cg14926103
chr2	1518669	0.012467152	0.644620726	cg09428674
chr2	1545310	0.506664658	1.82E-11	cg06711249
chr2	1549809	0.506664658	1.82E-11	cg22332365
chr2	1582406	0.47144297	2.03E-10	cg23371016
chr2	1574541	0.355256822	2.13E-07	cg12573674
chr2	1577028	0.355640889	2.09E-07	cg26773607, cg03135081
chr2	1588637	0.289478758	6.39E-06	cg05159733
chr10	61021156	0.038637298	0.251799239	cg25172127, cg23272287, cg07899896
chr10	60977112	0.011717609	0.661968009	cg05254221
chr10	61437340	0.122852394	0.010175222	cg12084908
chr10	61438710	0.122852394	0.010175222	cg22380090
chr10	61503990	0.085179112	0.044336615	cg18034533
chr10	61567503	0.224534876	0.000136358	cg09082518
chr10	61604408	0.070224067	0.078206078	cg15320596
chr10	61704868	0.023305688	0.438079621	cg10779126
chr10	61647153	0.398689352	1.86E-08	cg04736673
chr10	61709105	0.062141847	0.105876732	cg04184987
chr10	61764027	1.20E-01	0.011252251	cg14144366
chr10	61895371	0.043170729	0.213405611	cg04827594, cg25648198, cg26961479, cg00510507, cg16134349, cg18016034, cg14274656, cg22601415
chr10	62159661	0.074837602	0.065709637	cg18175470
chr10	62471409	0.450065052	8.15E-10	cg21429687
chr10	62526660	3.30E-01	8.39E-07	cg27449050
chr10	62745282	0.091836346	0.034335556	cg11283152
chr10	63240300	0.00302779	0.899304673	cg00696044
chr10	63701011	0.076037845	0.062790857	cg05606754
chr10	63504142	0.123964637	0.009733237	cg22501839
chr10	63510877	0.004341737	0.858737805	cg04764597
chr10	63517852	0.059077841	0.118680501	cg05245678
chr10	63667170	0.280748978	9.79E-06	cg24495062
chr10	63727187	0.528268777	3.80E-12	cg05802075, cg13344587
chr10	12302357	0.095001391	0.030386237	cg17514344
chr10	12290093	0.110727986	0.016451741	cg27663468
chr10	12303371	0.095001391	0.030386237	cg00907998
chr10	12395826	0.351067319	2.67E-07	cg18500830
chr10	12483282	0.079346436	0.055381965	cg07240846
chr10	12434984	0.065792864	0.092365826	cg16733226
chr10	12455196	0.1320119	0.007046639	cg22427009
chr10	12556962	0.006683624	0.7907985	cg07639982
chr10	12577901	0.003921189	0.871524413	cg22139335
chr10	12591712	0.498096431	3.32E-11	cg16714318
chr10	12648026	0.147733249	0.003716585	cg03119748
chr10	12638260	0.196471189	0.000473207	cg02323098
chr10	12569272	0.008551861	0.740372137	cg09932081
chr10	12648185	0.018362693	0.522741453	cg26169081
chr10	12679932	0.02421565	0.424018387	cg10439808, cg23797679
chr10	12742594	0.006529901	0.795093167	cg13224914
chr10	12771627	0.096981408	0.028143896	cg04836423
chr10	12825051	0.072081236	0.072920307	cg08635449
chr10	12877269	0.328085261	9.04E-07	cg01126931
chr10	12882041	1.59E-01	0.002340091	cg27497962
chr10	13019783	0.029915509	0.345409795	cg10955407
chr10	13022684	0.062926768	0.102819058	cg27001894
chr10	13027708	0.008025982	0.754241458	cg24794325
chr10	13031484	0.196841547	0.000465632	cg08879528
chr10	13098849	0.053037286	0.148474125	cg16974075
chr10	13116699	0.547702105	8.71E-13	cg14458563
chr10	13155726	0.282777534	8.87E-06	cg23150800
chr10	13196379	0.125101164	0.009300887	cg26884570
chr10	13267117	0.115561197	0.013594792	cg20227161
chr10	13275437	0.103247397	0.022056805	cg00710972
chr10	13276368	0.151120024	0.003233107	cg02174341
chr10	13341185	0.478929727	1.23E-10	cg19018267
chr10	13342654	0.377968677	6.07E-08	cg11115427
chr10	13388578	0.557321309	4.10E-13	cg00142036, cg25835351
chr10	13480789	0.476094295	1.49E-10	cg20739919
chr10	13517655	0.297380272	4.32E-06	cg19411738, cg10309386
chr10	13502070	0.515418213	9.72E-12	cg13497202
chr10	13514509	0.034212773	0.295699782	cg01182895
chr10	13528344	0.023071886	0.441764966	cg16962838
chr10	13509987	0.324186778	1.11E-06	cg11243185
chr10	13517919	0.035927047	0.277873069	cg23456689
chr10	13558149	0.062151035	0.105840436	cg07995537
chr10	13544786	0.073314445	0.069603932	cg16432908
chr10	13540724	8.79E-02	0.039915618	cg14784653
chr10	13552627	0.05739107	0.126358438	cg02648003
chr10	13408094	0.024357703	0.421863254	cg24867665, cg22834580
chr10	13695069	0.405919088	1.22E-08	cg25638549
chr10	13696796	0.00165339	0.943728698	cg04686117
chr10	13700492	0.017462441	0.539784784	cg26215533
chr10	13735392	0.063073178	0.102258289	cg13211738
chr10	13743857	0.003070311	0.897963188	cg22192860
chr10	13741647	0.181527433	0.000901871	cg13691436
chr10	13764711	0.036996403	0.267286375	cg05263011
chr10	13764765	0.036996403	0.267286375	cg02922231
chr10	13770034	0.049347864	0.170120631	cg05374741
chr10	13791755	0.01983747	0.495944826	cg26708920
chr10	13924651	0.449986741	8.19E-10	cg06107434
chr13	104003325	0.011186215	0.674540334	cg16921285
chr13	104005456	0.045211485	0.198039365	cg01715763
chr13	104949747	0.210802711	0.000252055	cg15469023
chr13	105490660	0.180294173	0.000950672	cg27436049
chr13	105940920	0.054790309	0.13915083	cg09568353
chr13	106127529	0.024546142	0.419020788	cg11247438
chr13	106483020	0.550874325	6.81E-13	cg01640319
chr13	106641708	0.006724539	0.789659252	cg09895547
chr13	106799996	0.338662154	5.19E-07	cg05418947
chr13	106836359	0.438403224	1.70E-09	cg14935948
chr13	106987364	0.247696766	4.72E-05	cg13975106
chr13	107017603	0.469112022	2.37E-10	cg04048131
chr13	107172275	0.29730227	4.33E-06	cg25634175
chr13	107243752	0.080705111	0.05259199	cg14218167
chr13	107193060	0.067482548	0.086694969	cg13216423
chr13	107252845	0.090550523	0.036078644	cg19713833
chr13	107306239	0.057561773	0.12555999	cg03522081
chr13	107335671	0.082766662	0.048617666	cg20124410
chr13	107344212	0.158379813	0.002393674	cg22720431
chr13	107426452	3.77E-01	6.25E-08	cg01281231
chr13	107446628	0.377464432	6.25E-08	cg12761144
chr13	107491451	3.44E-02	0.293546273	cg24161618
chr13	107516780	0.063070482	0.102268587	cg02901871
chr13	107566858	0.101371051	0.023730899	cg16293639
chr13	107575591	0.131519941	0.00718778	cg16497033
chr13	107773548	0.362815474	1.41E-07	cg23435038
chr13	107904621	0.018603371	0.518274296	cg19720441
chr13	107923670	0.190320147	0.000617969	cg18503693
chr13	108022591	0.087233399	0.040981789	cg02119219
chr13	108330778	0.024016963	0.427050702	cg16000929
chr13	108339402	0.065827216	0.092247025	cg13728836
chr13	108513537	0.076967728	0.060616519	cg03489565
chr13	108518444	0.134387105	0.006402213	cg14119999
chr13	108739227	0.231692313	9.86E-05	cg07674804
chr13	108773798	0.262093196	2.40E-05	cg24586071
chr13	108849329	0.01569516	0.574826415	cg18804719, cg03994959, cg07403350, cg21306988, cg25810247
chr13	36801415	0.116828715	0.012929237	cg25414209
chr13	36811052	0.110856379	0.01636881	cg02773171
chr13	36866356	0.132891034	0.006801093	cg20286589
chr13	37400621	0.014461659	0.600583453	cg12613775
chr13	37410696	0.030484141	0.338393582	cg11755020
chr13	37422417	0.101701113	0.023427727	cg03283486
chr13	37492472	0.494634332	4.23E-11	cg02985381
chr13	37682705	0.013758642	0.615761286	cg24850860
chr13	37708402	0.067069783	0.088048224	cg19272349
chr13	38172896	0.381351983	5.02E-08	cg05604486
chr13	38231018	0.27061201	1.60E-05	cg24680646
chr13	38993650	0.042851269	0.215913585	cg08836465
chr13	39137240	0.188899655	0.000657068	cg25815482
chr13	39338062	0.226969834	0.000122145	cg26610002
chr13	39363361	0.171355413	0.001389602	cg04214103
chr13	39442548	0.168255273	0.001583624	cg22659262
chr13	39566190	0.19238264	0.000565194	cg20306446
chr13	39699424	0.379282338	5.64E-08	cg15020175
chr13	39985804	0.570878662	1.38E-13	cg01475397
chr13	40084276	0.023017234	0.442630774	cg07383861
chr13	40101740	0.425524663	3.75E-09	cg05664833
chr13	40108008	0.049617432	0.16844036	cg17707870
chr21	40195828	0.088562268	0.03894441	cg16734191
chr21	40195059	0.114804996	0.014007589	cg02119577
chr21	40206859	0.212888941	0.000229753	cg15110238
chr21	40223337	0.095960046	0.029279716	cg08024813
chr21	40202969	0.114281169	0.014300648	cg21156054
chr21	40291187	0.027314143	0.379350837	cg09398169
chr21	40298089	0.148590221	0.003587998	cg27360277
chr21	40303318	0.122096599	0.010486622	cg05914684
chr21	40310788	0.018872098	0.513330344	cg22351602
chr21	40329262	7.58E-02	0.063446362	cg06658697
chr21	40326522	0.066563217	0.089737068	cg09228302
chr21	40345340	0.010323477	0.695447558	cg21679753
chr21	40341602	0.109820115	0.017049914	cg03004186
chr21	40361732	0.095068364	0.030307632	cg17818632
chr21	40359033	0.092575261	0.033371178	cg02254947
chr21	40361928	0.095068364	0.030307632	cg02515900, cg20721960
chr21	40414688	0.279053711	1.06E-05	cg11358887
chr21	40466744	0.115038803	0.013878675	cg25269340
chr21	40520783	0.113447217	0.01477954	cg00704632, cg12412252, cg06238570
chr21	40533773	0.379124348	5.69E-08	cg12098697
chr21	40556595	0.34003548	4.82E-07	cg01103827
chr21	40549983	0.152256419	0.003085019	cg15471946
chr21	40574305	0.175811046	0.001150635	cg05543107
chr21	40596757	2.15E-01	0.000211857	cg01494082
chr21	40751811	0.008927265	0.730623281	cg07464821, cg14156302
chr21	40832556	0.038782707	0.250469665	cg08799608
chr21	40816499	0.033982162	0.298181097	cg10174563
chr21	40823433	0.13068789	0.007432767	cg06148396
chr21	40838167	4.49E-02	0.200549589	cg15616257
chr21	40823902	1.31E-01	0.007432767	cg11778840, cg27016308, cg04418027, cg24146773
chr21	41135994	0.342048231	4.33E-07	cg00569188
chr21	41344479	0.105083435	0.020530009	cg16938963
chr21	41516293	0.069891829	0.079190136	cg02867402, cg21118414
chr21	41713379	0.104376539	0.021105282	cg16731079
chr21	41911173	0.240674031	6.53E-05	cg08729447
chr21	42035753	0.017170581	0.545425155	cg16665240
chr21	42108136	0.103603883	0.021751981	cg16044575
chr21	42221762	0.20522208	0.000322554	cg12201779
chr21	42440714	5.32E-01	2.82E-12	cg15377887
chr21	42520646	0.124420127	0.009557668	cg20727124
chr1	4193218	0.148312654	0.003629166	cg13224197
chr1	4194800	0.316026302	1.68E-06	cg27165836
chr1	4231844	0.180453132	0.000944241	cg10810957
chr1	4212342	0.207716028	0.000288955	cg01150351
chr1	4221435	0.209437651	0.000267772	cg22016671
chr1	4231329	0.007240397	0.775431396	cg27056742
chr1	4235683	0.212173468	0.000237176	cg26139866
chr1	4459296	0.394285031	2.40E-08	cg01388988
chr1	4657295	0.070673771	0.076893003	cg16906964
chr1	4699226	0.226133156	0.000126858	cg16512885
chr1	4706755	0.215133	0.000207904	cg24037938
chr1	4690918	0.651072316	9.90E-17	cg07807395
chr1	4701258	0.190041272	0.000625462	cg26840333
chr1	4725873	0.043287106	0.212499031	cg00345083
chr1	4722586	0.359538289	1.69E-07	cg02482718
chr1	4796417	0.104367554	0.021112694	cg04110918
chr1	4795132	0.021099727	0.474073562	cg18957455
chr1	4830409	0.203718596	0.000344612	cg23015920
chr1	4833605	0.10983103	0.017042598	cg02771577
chr1	4831824	0.027501208	0.376805711	cg19760464
chr1	5324687	0.092750685	0.033146122	cg05199871
chr1	5586430	0.101680923	0.023446163	cg06642219
chr1	5682463	0.157749828	0.00245719	cg19218187
chr1	5938454	0.08371232	0.046893716	cg13384923, cg27233192
chr1	5965179	0.335949239	5.98E-07	cg14654471
chr1	5941985	0.568536039	1.67E-13	cg00268443
chr1	5955993	0.13747834	0.005648724	cg15598789, cg11743671
chr1	5956909	0.111909427	0.015703776	cg16258229
chr1	6049801	0.066458065	0.090091556	cg06981887
chr1	6014715	0.040473429	0.235502324	cg01288541, cg22356839, cg17336744, cg10530311, cg09275986, cg15550953
chr1	6011183	0.038480877	0.25323715	cg13951223
chr1	6042934	0.00150621	0.948610411	cg05802374
chr1	6050540	0.048549633	0.175192223	cg04100174
chr1	6065834	0.436181325	1.95E-09	cg04088152
chr1	6068817	0.038548773	0.252612028	cg13928473
chr1	6082093	0.401996212	1.53E-08	cg09556918
chr1	6074434	0.406712707	1.16E-08	cg13123771
chr1	6088364	0.394053273	2.43E-08	cg01934408, cg00043790
chr1	6095089	0.445306368	1.10E-09	cg07015749, cg07735536
chr1	6079392	0.123051166	0.010094828	cg11740026
chr1	6099883	0.020535225	0.483736392	cg04546493
chr1	6108863	0.625141069	1.22E-15	cg02755541
chr1	6140686	0.758110882	2.67E-22	cg26300857
chr1	6187086	0.012919759	0.634360375	cg21776674
chr1	6165419	0.001572121	0.946421221	cg13839957
chr1	6169411	0.085053891	0.044549518	cg07319375
chr1	6207895	0.048484757	0.175610809	cg07173934, cg25143235, cg15205435, cg12135344
chr1	6212843	0.078708211	0.056741657	cg09667775, cg00252804, cg17927613, cg00389386
chr1	6190215	0.008719124	0.736012986	cg07009976
chr1	6230974	0.353795824	2.31E-07	cg03241101
chr1	6295569	0.640355462	2.85E-16	cg25194807
chr1	6342000	0.034809756	0.289369212	cg14879885
chr1	6403882	0.027119106	0.382022208	cg07514368
chr1	6363558	0.053175698	0.147716455	cg13549940
chr1	6397372	1.35E-01	0.006261613	cg24420884
chr1	6428977	1.19E-01	0.011982341	cg10375954
chr1	6447574	0.118473178	0.012112773	cg21781706
chr1	6486677	0.039692067	0.242308178	cg23669027
chr1	117043302	6.02E-01	1.02E-14	cg26553291
chr1	117076461	0.369846616	9.56E-08	cg25971649
chr1	117859527	0.057153158	0.127479478	cg09220123
chr1	117104215	0.201388233	0.000381724	cg01034094
chr1	117255312	0.293533714	5.23E-06	cg14211332
chr1	117368597	0.32979256	8.27E-07	cg25744552
chr1	117376287	0.331474733	7.57E-07	cg20550954
chr1	117499548	0.116321887	0.013191478	cg06854150
chr1	117505312	0.092030475	0.034079603	cg25350269
chr1	117524022	0.089075	0.038184908	cg17042439, cg24687529, cg11708721
chr1	117546611	0.256859026	3.07E-05	cg08058560, cg23953831, cg24549526, cg05656860
chr1	117547880	0.22371135	0.000141519	cg08920071
chr1	117594287	0.237492333	7.56E-05	cg06159593
chr1	117746639	0.26531367	2.06E-05	cg11091790
chr1	117854932	0.112205268	0.015521716	cg20760394
chr1	118078142	0.370771955	9.08E-08	cg20538800
chr1	118135305	0.091943277	0.034194341	cg12700995
chr1	118154575	0.110930065	0.016321398	cg20306265, cg25738128
chr1	118194971	0.038689018	0.251325542	cg17056361
chr1	118214719	0.067282466	0.087348398	cg22381395
chr1	118215086	0.091622422	0.034619771	cg13658568
chr1	118223984	0.194039519	0.000525994	cg09529591
chr1	118242719	0.02608896	0.396437855	cg09469648
chr1	118478576	0.125628868	0.009106539	cg12068600
chr1	118368941	0.177152395	0.001086874	cg08655952
chr1	118347472	0.102734279	0.022502858	cg01778345
chr1	118564671	0.038553891	0.252564971	cg22903943
chr1	118582426	0.038553891	0.252564971	cg14127013
chr1	118672599	0.004779056	0.845634597	cg01815021
chr1	118737825	0.013962427	0.611323705	cg27390172
chr1	118626137	0.054835997	0.138915613	cg25827836
chr1	118652754	0.06023316	0.113685242	cg16375968
chr1	118588653	0.007862678	0.758599495	cg26516598
chr1	118727213	0.003357371	0.888957661	cg02623200
chr1	119545221	0.144923371	0.004170386	cg05363616
chr1	119960376	0.045077388	0.199015182	cg17951978
chr1	120114294	0.070765086	0.076629002	cg23281861
chr1	120091434	0.245852069	5.14E-05	cg07167143
chr1	120136721	0.553871035	5.38E-13	cg06413510
chr1	120149517	0.00570649	0.818485831	cg16322792
chr1	120145883	0.001988095	0.932717806	cg11530693
chr1	120221011	2.44E-01	5.52E-05	cg20485607
chr1	120261388	0.514336811	1.05E-11	cg24846296
chr1	120453618	0.297154009	6.15E-07	cg01160545
chr1	120531973	0.343684412	5.05E-08	cg05285188
chr1	121330376	0.207573178	0.000290784	cg05925577
chr1	121312687	0.461707602	3.85E-10	cg21196597, cg00824547, cg02709323
chr1	121346913	0.533187704	2.63E-12	cg00102266
chr1	121349358	0.607435676	6.12E-15	cg10207631, cg20970086
chr1	40392157	0.272766896	1.44E-05	cg14963928, cg12473706
chr1	40476602	0.279049114	1.06E-05	cg23639565
chr1	40552991	0.045105346	0.198811347	cg04997743
chr1	40534940	0.0482872	0.176891459	cg17479757
chr1	40576602	0.16363864	0.001922156	cg20929609
chr1	40776752	0.221629726	0.000155424	cg06636289
chr1	40807640	0.111000417	0.016276256	cg23847109, cg06063903, cg18186394, cg12733396, cg04100190, cg01728173
chr1	40802350	0.229216977	0.000110313	cg15876071
chr1	40841771	0.450607351	7.87E-10	cg24880424
chr1	41111999	0.116828172	0.012929515	cg24106154
chr1	41116336	0.081147197	0.051713991	cg27180009
chr1	41086224	0.053290501	0.147090871	cg20711480
chr1	41265453	0.133580934	0.006614241	cg19905396
chr1	41276188	0.082425954	0.049253742	cg05307301
chr1	41367588	0.513350758	1.13E-11	cg17590083
chr1	41358654	0.329822488	8.25E-07	cg25752975
chr1	41421573	0.344645742	3.77E-07	cg00254441
chr1	41446231	0.074338997	0.066960528	cg23682160, cg00345123
chr1	41688938	0.205145007	0.000323651	cg09898779
chr1	41652862	0.320843278	1.32E-06	cg03387723, cg21597760, cg02985983, cg04341486, cg02795944, cg00470808
chr1	41433028	0.297067619	4.39E-06	cg27024053
chr1	41745035	0.283234114	8.67E-06	cg17651430
chr1	41801943	0.166746742	0.001687313	cg02221572
chr1	41861897	4.01E-01	1.64E-08	cg19309616
chr1	41900394	1.16E-01	0.013349135	cg11706129
chr1	41901648	0.058826091	0.119796955	cg25193276
chr1	41950473	0.069677486	0.07983137	cg08460875
chr1	41954444	0.101710854	0.023418837	cg15807154
chr1	41952333	0.486257574	7.52E-11	cg27438425
chr1	41991427	0.528151475	3.83E-12	cg25283920
chr1	42109311	0.080157258	0.053700151	cg03589696
chr1	42166782	0.271261764	1.55E-05	cg09143697
chr1	42223848	0.021028021	0.475290517	cg20492868
chr1	42136513	0.049842304	0.167051034	cg26349906
chr1	42227446	0.030715422	0.335579636	cg14960989
chr1	41815572	1.99E-01	0.000425726	cg11357902
chr1	42247715	0.041919482	0.223393388	cg17220055
chr1	42327814	0.053329196	0.146880596	cg19619028
chr1	42593385	0.0386104	0.252045933	cg24998527, cg22816091, cg06092502
chr1	42618874	0.336278283	5.88E-07	cg14848143
chr1	42620154	0.159866046	0.002250084	cg19728577
chr1	203041457	0.225905914	0.000128168	cg22126171
chr1	203062966	0.10484276	0.020724139	cg22903543
chr1	203100504	0.134262407	0.006434572	cg14873633
chr1	203141689	0.262017717	2.41E-05	cg04083966
chr1	203156080	0.702251917	3.84E-19	cg03625911, cg25482438, cg14085262, cg17014757, cg07423149, cg08768186
chr1	203172114	0.068289451	0.08410764	cg19139442
chr1	203198939	0.064700103	0.096223475	cg00361264
chr1	203242780	0.102813358	0.022433547	cg25705508
chr1	203208796	0.087480314	0.040595555	cg00309970
chr1	203208360	0.073735234	0.068506227	cg06138483
chr1	203244859	0.042717871	0.216969309	cg17220161
chr1	203209770	0.087480314	0.040595555	cg03890167
chr1	203247959	0.342174403	4.30E-07	cg05086084
chr1	203242694	0.059098509	0.118589297	cg17210263
chr1	203246683	0.124867916	0.009388068	cg12067421
chr1	203295331	0.470861116	2.11E-10	cg23371584
chr1	203288427	0.124690287	0.009454992	cg04048950
chr1	203297086	0.042793455	0.216370515	cg12267222
chr1	203320408	0.009141651	0.725111937	cg04704856, cg03764585, cg11914824, cg26987645, cg16289210, cg22705746, cg27387030, cg03062822, cg21089380, cg11897689, cg01739509
chr1	203395433	0.015240613	0.584190548	cg03063667
chr1	203411859	0.101120688	0.023963403	cg12459028
chr1	203440733	0.07814636	0.057965439	cg22704788
chr1	203437704	0.086723117	0.041791338	cg16281776
chr1	203443466	0.313155464	1.95E-06	cg16771827
chr1	203462278	0.081974877	0.050108317	cg17261827
chr1	203428708	0.079750301	0.054537966	cg17267628
chr1	203490617	0.082355068	0.049387094	cg06122825
chr1	203489032	0.123754808	0.009815167	cg03229588
chr1	203489683	0.068952959	0.082036446	cg07346359, cg19823512
chr1	203576156	0.192819865	0.000554583	cg25839724
chr1	203559805	0.045878951	0.193250975	cg13235761
chr1	203567904	1.45E-02	0.600163783	cg17116998
chr1	203578768	0.0162015	0.564566955	cg14600368
chr1	203593025	0.290739279	6.00E-06	cg22158707
chr1	203670179	0.067916823	0.08529301	cg13115222
chr1	203695716	0.046022727	0.192234349	cg06443279
chr1	203741634	0.073045099	0.070315516	cg16948489
chr1	203735343	0.084294053	0.045862868	cg17711527
chr1	203746074	0.03035843	0.339932675	cg13457276
chr1	203787274	0.066983215	0.088334628	cg12388679
chr1	203823053	0.052296387	0.152594461	cg17141370
chr1	203968185	0.063870047	0.09925787	cg25713524
chr1	204049093	0.318798431	1.46E-06	cg08546476
chr1	204064055	0.206898766	0.000299572	cg11128862
chr1	204144175	0.144298424	0.004278402	cg13072508
chr1	204162212	0.243909787	5.62E-05	cg04791601
chr1	204160938	0.260646608	2.57E-05	cg02254812
chr1	204164691	0.255302108	3.31E-05	cg00358936
chr1	204246280	0.159770839	0.002259026	cg04392871
chr1	204265584	0.082486476	0.049140164	cg11871090
chr1	204276123	0.153167937	0.002971018	cg09850925
chr1	204265591	0.082486476	0.049140164	cg05281407
chr1	204283964	0.026591532	0.389340159	cg26787863
chr1	204337634	0.373905515	7.63E-08	cg04445406
chr1	204319907	0.13590685	0.006020322	cg09786333
chr1	204344798	0.211007157	0.00024978	cg08784911
chr1	204403659	0.157536433	0.002479074	cg04767060
chr1	204406421	0.147296678	0.003783802	cg08024432, cg08866535
chr1	204416014	0.430339671	2.80E-09	cg17419461
chr1	204419615	0.399968492	1.72E-08	cg17852453
chr1	204388996	0.517299856	8.49E-12	cg03765234
chr1	204459786	0.282597914	8.95E-06	cg20240347
chr1	204549496	0.618277724	2.30E-15	cg13232075
chr1	204592663	0.090682646	0.035895646	cg23643450
chr1	204599622	0.359408686	1.70E-07	cg12456798
chr1	204623615	0.138307471	0.005461746	cg12208873
chr1	204680855	0.162562239	0.002010661	cg02438943, cg00485540
chr1	204683993	0.116665258	0.013013254	cg05033416, cg17629820
chr1	204733046	0.407818188	1.09E-08	cg06853424
chr1	204760088	0.023205532	0.439654674	cg11925850
chr1	204799929	0.086391063	0.042326453	cg25969810
chr1	204849350	0.332645851	7.12E-07	cg11011600
chr1	204874459	0.094071492	0.031498323	cg19528730
chr1	204885210	0.049408757	0.169739658	cg10990510
chr1	204911799	6.32E-03	0.800973896	cg08915824
chr1	204912843	0.049908282	0.166645518	cg14168295
chr1	204893885	0.015996367	0.568701746	cg19943370
chr1	204952737	0.138954731	0.005319973	cg09481780
chr1	204970495	0.00455664	0.852274295	cg20290360
chr1	204968258	0.013611866	0.618976801	cg20000132
chr1	204970844	0.059984894	0.114741137	cg06573397
chr1	204976264	0.29738458	4.32E-06	cg26825404
chr1	204977671	0.304518564	3.02E-06	cg18350877
chr1	205017203	0.113429597	0.014789824	cg09221297
chr1	205033374	0.175625215	0.00115975	cg08681864
chr1	205183242	0.059801986	0.115525146	cg24159697
chr1	205224758	0.025269224	0.408285303	cg20414749
chr1	205187218	0.060164222	0.113977491	cg17889831
chr1	21922132	0.15779788	0.002452288	cg11531272
chr1	21916829	0.014687533	0.59578454	cg24852446
chr1	21934667	0.001517872	0.948222706	cg15888031
chr1	21862625	0.04096049	0.231354244	cg24117274, cg16997101, cg24722348, cg16307759
chr1	21880068	0.025093165	0.410874346	cg01424901
chr1	21874187	0.025558394	0.404067253	cg21694350, cg12062270, cg07142010, cg16270485, cg02861719
chr1	21949462	0.276672768	1.19E-05	cg24001246
chr1	21956199	0.257765378	2.94E-05	cg17426520
chr1	21984213	0.217673189	0.000185604	cg12093060
chr1	22013561	0.117060524	0.01281099	cg06757381
chr1	22147764	0.094584192	0.030880374	cg11849708
chr1	22197336	0.494960068	4.13E-11	cg18861547
chr1	22201331	0.662463912	3.10E-17	cg13063658
chr1	22223711	0.274604614	1.32E-05	cg14153041
chr1	22240753	0.592369425	2.29E-14	cg14888607
chr1	22245756	0.343906147	3.92E-07	cg17195365
chr1	22247719	0.219308964	0.000172493	cg16825907, cg07142131, cg16792464, cg04297819
chr1	22251260	2.15E-01	0.000212626	cg12415382
chr1	22259750	0.140352538	0.005025896	cg00653809
chr1	22262225	0.128110853	0.008244124	cg27347036
chr1	22302245	0.3842845	4.25E-08	cg24993804
chr1	22297025	0.226179783	0.000126591	cg12909057
chr1	22304082	0.172164129	0.001342915	cg26820209
chr1	22282619	0.146012377	0.003988459	cg02936526
chr1	22302427	0.3842845	4.25E-08	cg06835821
chr1	22371065	0.319902864	1.38E-06	cg13430819
chr1	22468215	0.271668633	1.52E-05	cg25011003, cg15582954
chr1	22491365	0.209730189	0.000264325	cg22865737
chr1	22556240	0.047293362	0.183472803	cg14234990
chr1	22562604	0.147964533	0.003681447	cg12942052
chr1	22556776	0.121546949	0.010718881	cg15094668
chr1	22657120	0.419166805	5.52E-09	cg03047555
chr1	22708910	0.26637961	1.96E-05	cg08494377
chr1	22744996	0.100454619	0.024592785	cg10579012
chr1	22797835	0.248834761	4.47E-05	cg07397757
chr1	22899514	0.08720224	0.041030783	cg20335309
chr1	22905723	0.180108304	0.000958246	cg26811927
chr1	22911378	0.095738551	0.029531844	cg27136384
chr1	22919904	0.1537052	0.002905752	cg05266226, cg05269784
chr1	22941318	0.123707002	0.009833926	cg19697359
chr1	22938095	0.079911555	0.054204479	cg20167293
chr1	22984317	0.217311568	0.000188631	cg10088685
chr1	23056136	0.043281043	0.212546165	cg00323313
chr1	23061958	0.059811309	0.115485062	cg09372585, cg11248999
chr1	23059581	0.041798046	0.224386555	cg14885335
chr1	23112369	0.227455158	0.000119489	cg00275467
chr1	23108864	0.189411247	0.000642717	cg14787964
chr1	23141119	0.19295431	0.000551359	cg13378083
chr1	23153283	0.078645639	0.056876695	cg18156963
chr1	23288899	0.676646999	6.90E-18	cg24354335, cg20704162
chr1	23503456	0.546650133	9.44E-13	cg11825603
chr1	23472341	0.148558707	0.003592649	cg12483005
chr1	23521340	0.183137652	0.000841804	cg13173270
chr1	23503372	0.202557881	0.000362636	cg26491092
chr1	23642837	0.301492047	3.52E-06	cg00023024, cg11953164, cg11724055
chr1	23561413	0.031881803	0.321731375	cg20678835
chr1	23537676	0.556273067	4.46E-13	cg25106071
chr1	23562409	0.031881803	0.321731375	cg16210690
chr1	23543352	0.580583433	6.20E-14	cg19743168
chr1	23566663	0.032398565	0.315774914	cg26999579
chr1	23697617	0.156523851	0.002585522	cg20150640
chr1	23839769	0.175880333	0.001147254	cg07736389
chr1	23907702	0.180580092	0.000939135	cg06867363
chr1	24018224	0.269193604	1.71E-05	cg24406162
chr1	24043985	0.129313613	0.007855275	cg23240473
chr20	144570	0.516006895	9.32E-12	cg16931068
chr20	153267	0.344290015	3.85E-07	cg08657228
chr20	239294	0.338008993	5.37E-07	cg05213070
chr20	267351	0.012371389	0.646812183	cg12905767
chr20	279483	0.447388589	9.65E-10	cg02555241, cg25960834, cg11466856
chr20	284979	0.373494544	7.80E-08	cg13639341
chr20	355480	0.255847145	3.22E-05	cg07911233
chr20	355360	0.495121784	4.09E-11	cg18545100
chr20	355224	0.495121784	4.09E-11	cg21113923
chr20	382371	0.119714841	0.011529708	cg16610330
chr20	440443	0.561275229	3.00E-13	cg18674871
chr20	399162	0.027693454	0.374207371	cg08496828
chr20	538247	7.22E-02	0.072653178	cg14607163
chr20	563997	0.022827496	0.445649412	cg25917590
chr20	555352	0.012374068	0.646750779	cg21131729
chr20	593076	0.053143994	0.147889669	cg06143901
chr20	612105	0.258441704	2.85E-05	cg24012925
chr20	633149	0.02086104	0.478136182	cg22748452, cg25163012
chr20	652239	0.561331109	2.98E-13	cg11183307
chr20	671591	0.120687115	0.011092267	cg02036851
chr20	716199	0.649555108	1.15E-16	cg00539912
chr20	752132	0.141991807	0.004701108	cg03908688
chr20	811975	0.143933523	0.004342723	cg19070398
chr20	823504	0.081407539	0.051203623	cg16798492
chr20	823436	0.294256456	5.04E-06	cg23524741
chr20	823774	0.032748648	0.311800698	cg16406078, cg08137888, cg10636447, cg02182361, cg22806078
chr20	832341	0.289678799	6.32E-06	cg14170976
chr20	849401	0.250090927	4.22E-05	cg22175610
chr20	867324	0.126200356	0.008900517	cg07325991
chr20	939596	0.105505319	0.020193969	cg21575706
chr20	1167239	1.38E-01	0.005571142	cg05283538
chr20	1262419	0.034155308	0.296316214	cg05498943
chr20	1263359	0.130015418	0.007636678	cg14085295
chr20	1278770	0.173463562	0.001271072	cg00098985, cg11941630
chr20	1280344	0.078143154	0.057972495	cg12128614
chr20	1287051	0.16148191	0.002103465	cg17341969
chr20	1306292	0.074229313	0.06723879	cg04428163
chr20	1306531	0.137113195	0.005733027	cg18872131
chr1	161340791	0.07876411	0.056621285	cg22661494, cg06028934
chr1	161348992	0.090457268	0.036208354	cg02954704
chr1	161349026	0.090457268	0.036208354	cg25597117
chr1	161353685	0.090457268	0.036208354	cg00005579
chr1	161378366	0.149668873	0.00343228	cg23915527, cg19247228, cg00056433
chr1	161369099	0.077299925	0.059857621	cg03441844
chr1	161663823	0.128245621	0.00819964	cg23691642, cg17508302, cg05178502
chr1	161508763	0.037255719	0.264778767	cg04384208
chr1	161675580	0.270964437	1.57E-05	cg04888234
chr1	161684319	0.33501129	6.29E-07	cg20130097
chr1	161687261	0.384246153	4.26E-08	cg18484136
chr1	161735118	0.263911605	2.20E-05	cg20766007
chr1	161699906	0.321316346	1.28E-06	cg13633933
chr1	161697072	0.433599154	2.29E-09	cg01299494
chr1	161698810	0.00214071	0.927738706	cg06734380
chr1	161703435	0.15436142	0.002827923	cg04307586
chr1	161713221	3.55E-01	2.22E-07	cg15531363
chr1	161863898	0.394665123	2.34E-08	cg14946531, cg19735514
chr1	161737706	0.270158511	1.63E-05	cg22421629
chr1	161737733	0.270158511	1.63E-05	cg22784503, cg10064029, cg22522357
chr1	161710794	0.146556245	0.003900512	cg01700674
chr1	161810151	0.402587801	1.48E-08	cg12648759
chr1	161928771	0.198369439	0.000435611	cg01509409
chr1	161928568	0.371510659	8.72E-08	cg24367957
chr1	161932324	0.341174945	4.54E-07	cg09661228
chr1	161938416	0.30404458	3.09E-06	cg03426226
chr1	162008079	0.19042547	0.000615162	cg04547987
chr1	162220118	0.147053857	0.003821698	cg12517471
chr1	162208250	0.420108863	5.21E-09	cg21783749
chr1	162255112	1.96E-01	0.000487624	cg03078557
chr1	162320978	1.49E-02	0.591065976	cg26766880
chr1	162313735	0.211595838	0.000243339	cg10520498
chr1	162352484	0.026636728	0.388707955	cg13092735
chr1	162382639	0.257720349	2.95E-05	cg27003165, cg13124890, cg01062020, cg21501207
chr1	162471993	5.41E-02	0.143002902	cg19814518
chr1	162479204	0.030849038	0.333964337	cg22657016, cg10967587, cg00859178
chr1	162467014	1.87E-01	0.000704924	cg10796931
chr1	162539832	0.094359825	0.031149336	cg21352794
chr1	162571578	0.373995266	7.59E-08	cg00367461
chr1	162670541	0.194993637	0.000504633	cg17501906, cg21718684, cg08087447
chr1	162854145	0.124373336	0.009575561	cg17678047
chr1	162869727	0.273006357	1.42E-05	cg24661255
chr1	163033537	0.021646438	0.464894133	cg13727659
chr1	163392937	0.101876591	0.023268081	cg06092702
chr1	163396438	0.102885484	0.022370513	cg24596788
chr1	163463148	0.07453808	0.066458322	cg26012608
chr1	163477913	0.201722951	0.000376164	cg10629950
chr1	163478044	0.067299606	0.087292233	cg12308308
chr1	163806358	0.163659003	0.001920519	cg12137928
chr1	163893042	0.093888922	0.031721258	cg14619955
chr1	164349646	0.43698663	1.85E-09	cg11354393
chr1	164573864	0.091616078	0.034628235	cg23844705
chr1	164646866	0.411304433	8.83E-09	cg08864944
chr1	164684722	0.099771508	0.025254943	cg15965716
chr1	164720061	0.091199962	0.035187773	cg25710010
chr1	164744889	0.244077579	5.58E-05	cg19368440
chr1	164747619	1.54E-01	0.002849973	cg22638236
chr1	165174791	0.038547271	0.252625839	cg03428399
chr1	165202933	0.510564495	1.38E-11	cg22627981
chr1	165262945	0.042835874	0.216035173	cg26855193
chr1	165321755	0.428119846	3.20E-09	cg26337312
chr1	165393753	0.374789163	7.26E-08	cg23739048
chr1	165394145	0.460470938	4.17E-10	cg24459396
chr1	165394861	0.371694605	8.63E-08	cg00600465
chr1	165600146	0.501734928	2.58E-11	cg02449975
chr1	165599649	0.440966564	1.45E-09	cg06961122
chr1	165599979	0.511569316	1.28E-11	cg17873037
chr1	165656104	0.319739701	1.39E-06	cg03658913
chr1	165657030	0.277355246	1.15E-05	cg23051879
chr1	165759384	0.254308155	3.46E-05	cg25677919
chr1	67810291	0.072781026	0.07102003	cg09061423
chr1	67802803	0.052703503	0.050725622	cg19402268
chr1	67779751	0.24093274	6.45E-05	cg11697983
chr1	68000580	0.078399387	0.057411174	cg05555048
chr1	68005299	0.108243617	0.018139192	cg02565946
chr1	68085913	0.252037448	3.85E-05	cg17583741
chr1	68177739	0.060525222	0.112455158	cg16960356
chr1	68267670	0.082820967	0.048517022	cg22952674
chr1	68313138	0.06146138	0.108598841	cg06522331
chr1	68363370	0.047961829	0.179020448	cg11432101
chr1	68367278	0.054667041	0.139787389	cg03935359
chr1	68364893	0.004868776	0.842970473	cg18408283
chr1	68452192	0.127068107	0.008596321	cg22082780
chr1	68628198	0.089474962	0.037602459	cg17034360
chr1	68641216	0.129817945	0.007697582	cg23441958
chr1	68644066	0.016738642	0.55387786	cg09156426
chr1	68654069	0.046671718	0.187709697	cg22850128
chr1	68662282	0.172789513	0.00130786	cg03168615
chr1	68688069	0.200336596	0.000399717	cg21744150
chr1	69066034	0.285556448	7.74E-06	cg27128435
chr1	69225454	0.168724694	0.00155264	cg09013995
chr1	69284428	0.159377237	0.002296361	cg14275926
chr1	69715852	0.015407824	0.580728721	cg03798739
chr1	69974422	0.337668039	5.47E-07	cg22076941
chr1	70415161	0.423515296	4.24E-09	cg24902362
chr1	70565471	0.03244409	0.315255334	cg06219102
chr1	71522404	0.122146568	0.010465751	cg11418303
chr1	72206799	0.088167302	0.039539454	cg09664314
chr1	72433690	0.147395673	0.003768458	cg06171186
chr1	73084065	0.008634316	0.738220086	cg26130797
chr1	73530824	0.047373701	0.182932063	cg06853489
chr1	74983782	0.039394961	0.24494587	cg10009312
chr1	75254898	0.197511233	0.000452234	cg17719053
chr1	76235001	2.88E-02	0.359168161	cg22875332, cg21779510
chr1	76189745	0.000324415	0.988707883	cg10523679, cg02789892
chr1	76250636	3.72E-01	8.55E-08	cg13250850, cg08702915
chr1	76251746	0.370196777	9.38E-08	cg17111484
chr1	76252011	0.370196777	9.38E-08	cg00170796
chr1	76250073	0.320154773	1.36E-06	cg07774299
chr1	76521580	0.073735532	0.068505457	cg00791851
chr1	76553932	0.55819809	3.83E-13	cg25312440
chr1	76774201	0.584988641	4.29E-14	cg04110443
chr1	76976644	0.181354154	0.000908578	cg21867608
chr1	77326152	0.133082388	0.006748759	cg06354780
chr1	231622949	0.318079045	1.52E-06	cg16974878
chr1	231722645	0.241193972	6.38E-05	cg12717069
chr1	231736275	0.490234164	5.73E-11	cg04910228
chr1	231746430	0.024269524	0.423199794	cg17089606, cg08458637
chr1	231758938	0.137537676	0.005635139	cg09334399
chr1	231820077	0.041443796	0.227308346	cg07134368
chr1	231826253	0.040596344	0.234448752	cg00664381
chr1	232007870	0.259921977	2.66E-05	cg21109666
chr1	232055249	0.200971202	0.000388763	cg03921763
chr1	232086153	0.019972558	0.493558102	cg23209941
chr1	232107079	0.095735031	0.029535868	cg03799192
chr1	232272599	0.258566137	2.83E-05	cg25373246
chr1	232265261	0.170162632	0.001461351	cg09506761
chr1	232346839	0.534622557	2.36E-12	cg04496059
chr1	232567551	0.292638647	5.46E-06	cg20484782
chr1	232608801	0.00706688	0.780189137	cg21500104
chr1	232729620	0.54092778	1.46E-12	cg03224005
chr1	232735640	0.543891245	1.17E-12	cg17444090
chr1	232736249	0.000850309	0.970665388	cg12894334
chr1	232769583	0.010627801	0.688001842	cg01876809
chr1	232798810	0.424756609	3.93E-09	cg16013727
chr1	232937739	0.030126935	0.342784714	cg02191044
chr1	232937035	0.060411913	0.112930839	cg16430166, cg05460318
chr1	232941153	0.008409601	0.744099411	cg06935979, cg00951395
chr1	233037587	0.186170663	0.000739038	cg27324509
chr1	233065095	0.293389151	5.26E-06	cg18466312
chr1	233074258	0.244612975	5.44E-05	cg09734113
chr1	233087757	0.112883741	0.015111893	cg26105649
chr1	233113196	0.044100531	0.07454961	cg00069771
chr1	233146138	0.049851023	0.166997389	cg06275774
chr1	233155932	0.168212228	0.001586495	cg07223106
chr1	233363394	0.168875773	0.001542794	cg00997387
chr1	233466643	0.058157428	0.122812083	cg07794170
chr1	233545482	0.023476973	0.435398674	cg15106299
chr1	233764543	0.180464957	0.000943764	cg05276512
chr1	233995724	0.051499376	0.157150849	cg06369407
chr1	234212322	0.007137878	0.778238991	cg08885541
chr1	234408694	0.063871951	0.099250802	cg27610044
chr1	234457499	0.270079053	1.64E-05	cg11104311, cg25410233
chr1	234571619	0.230581534	0.000103679	cg04905373
chr1	234611322	0.170722536	0.001427234	cg25602485
chr1	234694041	0.181139506	0.000916953	cg03379540
chr1	234696928	0.061829135	0.10711936	cg01495742
chr1	234821266	0.067467502	0.086743941	cg20540862, cg20711299
chr1	234795863	0.050452249	0.163338412	cg08824121
chr1	234959244	0.381049196	5.10E-08	cg06652750
chr1	235017928	0.228096782	0.000116065	cg22309167, cg26084032, cg03095758
chr1	235077640	0.025579574	0.403759975	cg26623004
chr1	235089115	0.127555745	0.008429835	cg20331567, cg07445742, cg25734651
chr1	235108308	0.141668061	0.004763592	cg02639353
chr1	235113008	0.339481276	4.97E-07	cg26323129
chr1	235125167	0.056901486	0.128675872	cg04245131
chr1	235302256	0.000436665	0.984829631	cg17813670
chr19	40886993	0.106605657	0.01934247	cg08869066
chr19	40882486	0.174033268	0.001240765	cg00042969
chr19	40880127	0.395529444	2.23E-08	cg26728181
chr19	40966575	0.267278036	1.87E-05	cg03232928, cg14150973
chr19	40943783	0.33265613	7.12E-07	cg22797461
chr19	41014922	0.133669286	0.006590675	cg01025689
chr19	41122559	0.094344613	0.031167655	cg03354707
chr19	41147576	0.081786932	0.05046862	cg22488018
chr19	41208981	0.06638728	0.090330954	cg07615236, cg27160007, cg01481182
chr19	41224204	0.108291845	0.018104888	cg11601297
chr19	41189807	0.239528079	6.89E-05	cg21869046
chr19	41255603	0.168335685	0.001578274	cg08367223, cg02402423
chr19	41256348	1.24E-01	0.009856816	cg20631044
chr19	41255889	1.68E-01	0.001578274	cg05508168
chr19	41256375	0.167483534	0.001635871	cg03865530
chr19	41257396	0.167717875	0.001619832	cg14154532
chr19	41277077	0.172734398	0.001310913	cg08716766
chr19	41281106	0.168402573	0.001573837	cg24083702
chr19	41309211	0.299521973	3.88E-06	cg23012937, cg10585486
chr19	41327786	0.05215156	0.153412759	cg15340312
chr19	41307778	0.349497264	2.91E-07	cg11298343
chr19	41310609	0.22879085	0.000112467	cg25923056
chr19	41604480	0.613925026	3.42E-15	cg20242889
chr19	41536109	0.0251562	0.409945553	cg13537471
chr19	41393036	0.074248473	0.067190102	cg17435250, cg21111256
chr19	41415087	0.034114628	0.296753338	cg19493303
chr19	41523303	0.102600518	0.022620569	cg15371623
chr19	41494891	0.203771983	0.000343804	cg11539883
chr19	41529020	0.100105723	0.024928844	cg20630647
chr19	41535701	0.158268953	0.002404734	cg00488829
chr19	41589093	0.148089137	0.00366265	cg00745184
chr19	41537962	0.151701892	0.003156439	cg27158105
chr19	41340076	0.155264821	0.002724083	cg06352713
chr19	41633841	0.165365187	0.00178804	cg09274963, cg09128733, cg15249911
chr19	41642300	0.100286061	0.024754589	cg09848080, cg22197092, cg07154356
chr19	41697491	1.95E-01	0.00050704	cg17693865, cg21480043, cg17914753, cg27003968
chr19	41653430	0.280050261	1.01E-05	cg25520249
chr19	41719851	0.144833377	0.004185776	cg10564498, cg23026595
chr19	41725752	0.047041665	0.185176958	cg14892768
chr19	41734845	0.140407126	0.005014738	cg20561790
chr19	41837747	0.081447274	0.051126158	cg12936768
chr19	41862253	0.015983739	0.568957249	cg03152092
chr19	41882712	0.00889624	0.731424211	cg02063076, cg26296574
chr19	41914476	0.000285767	0.99004659	cg19497572, cg04671947
chr19	41913431	0.001240584	0.957482926	cg16270721
chr19	41945904	0.006133426	0.80627457	cg14132834
chr19	41972430	0.283528475	8.55E-06	cg00016892
chr19	41949870	0.268050637	1.81E-05	cg04556039
chr19	41985802	0.319462925	1.41E-06	cg04374242
chr19	42069900	0.241091966	6.41E-05	cg21380145
chr19	42070360	0.241091966	6.41E-05	cg21459123
chr19	42067978	0.076878129	0.060822802	cg17094873
chr19	42071289	0.365108612	1.24E-07	cg22963705
chr19	42081453	0.11952283	0.011618057	cg25528786
chr19	42083673	0.11952283	0.011618057	cg10389454
chr19	42092815	0.168225832	0.001585587	cg08478046, cg00921609
chr19	42108159	0.1553539	0.002714047	cg14915719
chr19	42120283	0.087466577	0.040616949	cg05243747
chr19	42117071	0.063809194	0.099483949	cg23017398
chr19	42103552	0.08211203	0.049846966	cg09190723
chr19	43152051	0.506036474	1.90E-11	cg17595655
chr19	42259059	0.148750357	0.003564454	cg09142001
chr19	42383918	0.162609214	0.002006717	cg05886440, cg18283729, cg08562657, cg11310087, cg00913900, cg20858443, cg19825589, cg09970481
chr19	42416241	0.371188663	8.88E-08	cg10115985
chr19	42395517	0.343610545	3.99E-07	cg00402381, cg11666770
chr19	42392130	0.394581101	2.35E-08	cg12076915
chr19	52952692	0.394277018	2.40E-08	cg11904204
chr19	53099758	0.85003425	1.44E-29	cg01270299
chr19	53141625	0.358956914	1.74E-07	cg15008743, cg25793430
chr19	53168583	0.527758696	3.94E-12	cg01685281
chr19	53252101	7.92E-02	0.055718015	cg00630494
chr19	53239176	0.23121223	0.000100746	cg10871876
chr19	53233196	0.307656686	2.58E-06	cg21878369
chr19	53237192	0.32090993	1.31E-06	cg17608911
chr19	52963426	0.141072486	0.004880654	cg13338350, cg08742585, cg22832557, cg15235999, cg12157673
chr19	52946290	0.39431282	2.39E-08	cg05626738, cg01310750
chr19	53238365	0.044637534	0.202248878	cg27182293
chr19	53234731	0.034459021	0.293072369	cg09135866
chr19	53234666	0.034459021	0.293072369	cg05987077
chr19	53287612	0.059140208	0.118405483	cg16848843
chr19	52947153	0.39431282	2.39E-08	cg24886414
chr19	53325198	0.043060301	0.214269328	cg14301165
chr19	53427209	0.133741563	0.006571458	cg13459393
chr19	53385932	0.000160025	0.994414334	cg17517737
chr19	53345414	0.043505021	0.210811507	cg08531263, cg11598492, cg15721243
chr19	53394562	0.00225679	0.923968849	cg16204618
chr19	53632312	0.068058502	0.084840414	cg07688855
chr19	53427298	0.133741563	0.006571458	cg12170644
chr19	53411166	0.205616572	0.000316998	cg23329543
chr19	53400760	0.075760349	0.063454272	cg20149571
chr19	53500859	0.38117928	5.07E-08	cg00414890
chr19	53600845	0.215641885	0.000203237	cg05223766
chr19	53591841	1.88E-01	0.00067096	cg07818689
chr19	53636016	0.047837721	0.179839065	cg26981121
chr19	53649073	0.038987941	0.248604685	cg26087117
chr19	53638035	0.028902644	0.358258911	cg24892510, cg05769153
chr19	53642084	0.035493283	0.282282515	cg20724579
chr19	53696519	0.03884393	0.249911911	cg03551561
chr19	53772120	0.236417566	7.94E-05	cg04154138
chr19	53757622	0.206714458	0.000302019	cg16708981
chr19	53812744	0.260876287	2.54E-05	cg12482231
chr19	53983172	0.159256678	0.002307916	cg26513634
chr19	53895816	0.125806787	0.009041908	cg21199346
chr19	53892007	0.066907022	0.088587457	cg20031678
chr19	53893835	0.049466427	0.169379611	cg10503203
chr19	53898187	0.108165279	0.018195047	cg02260839
chr19	52961837	0.043749229	0.208935841	cg16263367, cg23035602, cg10244368
chr19	53939460	0.000188924	0.993408863	cg18682615
chr19	54001303	0.222930882	0.000146584	cg18239246
chr19	53915656	0.228478048	0.000114075	cg19191492
chr19	54020343	0.210555788	0.00025483	cg14495230
chr19	54026362	0.186950426	0.000714654	cg21525020
chr19	54024255	0.217789205	0.000184643	cg10851698
chr19	54025348	0.169085798	0.001529207	cg25504654
chr19	54048050	0.027962995	0.370593638	cg25409185
chr19	54106763	0.736099557	5.63E-21	cg12119625
chr19	54179250	0.327670335	9.23E-07	cg19564375
chr19	54185492	0.242805378	5.92E-05	cg07433573, cg02031827
chr19	54190235	0.241211526	6.37E-05	cg06620200
chr19	54191743	1.11E-01	0.016125083	cg26377653
chr19	54227320	0.041381279	0.227827803	cg23693380, cg12280326
chr19	54234353	0.187963149	0.000684149	cg15218033
chr19	54242383	0.197888501	0.000444852	cg01624238
chr19	54327568	0.322053261	1.24E-06	cg01229327
chr19	54357387	0.364373104	1.29E-07	cg20314442
chr19	54397982	0.149894727	0.003400516	cg14045992
chr19	54401908	0.118076022	0.012305245	cg03832839
chr19	54402488	0.118076022	0.012305245	cg11293016
chr19	54421851	0.475657134	1.54E-10	cg27228177
chr19	54519954	0.263310444	2.26E-05	cg26655517
chr19	54567253	0.27059511	1.60E-05	cg23532828, cg01718139, cg22887000, cg17783317, cg13731355, cg20844517, cg08479752, cg12315311, cg04482736, cg03302268
chr19	54566901	0.101582393	0.023536339	cg15968648
chr19	54605031	0.171786593	0.001364517	cg14511156
chr19	54605937	0.171894895	0.001358286	cg07455279
chr19	54614833	0.185326145	0.000766359	cg24167747
chr19	16969399	0.339063459	5.08E-07	cg13682152
chr19	17015428	0.070096466	0.078582607	cg22508145
chr19	17158145	0.726073436	2.08E-20	cg09449191
chr19	17206465	0.637544726	3.75E-16	cg04040853
chr19	17332663	0.330979921	7.77E-07	cg19461907
chr19	17351535	0.003700044	0.87832226	cg26279261
chr19	17404763	0.143443452	0.004430588	cg15059065
chr19	17369747	0.039748586	0.241809544	cg14584702
chr19	17366313	0.043465206	0.211118859	cg26823353
chr19	17392629	0.202625186	0.000361566	cg19737225
chr19	17393530	0.095994996	0.029240124	cg02221750, cg04248312
chr19	17401521	0.087004823	0.041342518	cg03745160
chr19	17399769	0.202648297	0.0003612	cg01853216, cg14325436
chr19	17383602	0.477966365	1.32E-10	cg04614656
chr19	17407597	0.510621851	1.37E-11	cg02403349
chr19	17475825	0.062857812	0.103084206	cg04749549
chr19	17473421	0.275805822	1.24E-05	cg01980298
chr19	17488141	0.292154468	5.60E-06	cg10709246
chr19	17535188	0.325558016	1.03E-06	cg03770646, cg15529616
chr19	17534898	0.325558016	1.03E-06	cg16363586
chr19	17541371	0.351995721	2.54E-07	cg01329005
chr19	17517174	1.69E-01	0.001561555	cg22337964, cg18174005
chr19	17531650	0.314588284	1.81E-06	cg22641093
chr19	17568119	1.32E-01	0.006932486	cg10324365
chr19	17590776	0.111785635	0.015780572	cg17132030, cg02707854
chr19	17652396	0.044387014	0.204113392	cg12644034
chr19	17664090	5.15E-01	9.83E-12	cg17320378
chr19	17691751	0.085035415	0.044581014	cg19414763
chr19	17893602	0.348100956	3.14E-07	cg25956901
chr19	17844894	0.289231512	6.46E-06	cg18146030
chr19	17908594	0.018555049	0.519168203	cg23771661, cg04517722, cg21960279, cg16744531, cg20847471, cg15456115
chr19	17905619	0.034728042	0.290227889	cg16024904
chr19	17956036	0.165364985	0.001788056	cg02370334
chr19	17973573	0.190778005	0.000605855	cg02158894
chr19	18092255	0.551120581	6.68E-13	cg14698238
chr19	18091690	0.270987994	1.57E-05	cg26279525
chr19	4103908	0.180956402	0.000924157	cg25777714
chr19	4182060	0.021939357	0.460047232	cg23999422, cg09617135, cg24152732
chr19	4196845	0.24057441	6.56E-05	cg09781943
chr19	4211312	0.400448292	1.67E-08	cg06688165
chr19	4211704	0.254710773	3.40E-05	cg03997249, cg08379828
chr19	4248172	0.069388342	0.08070438	cg10826200
chr19	4259514	0.052626694	0.150743994	cg04158402
chr19	4303863	0.107590285	0.018610161	cg21638625
chr19	4295135	0.006349537	0.800160982	cg19752891, cg26354493
chr19	4301475	0.003570164	0.882338673	cg25902889
chr19	4326239	0.039426659	0.24466313	cg19058865, cg24294041, cg05517572
chr19	4325327	0.101624957	0.023497343	cg14263858, cg06776703, cg01549069
chr19	4315153	0.233980168	8.88E-05	cg14516473
chr19	4380160	0.141627457	0.004771485	cg15152819
chr19	4415005	0.07111888	0.075614441	cg14917846
chr19	4444856	0.052100873	0.153700158	cg21934504
chr19	4455862	0.125213343	0.009259238	cg19300502
chr19	4420930	0.136548728	0.005865759	cg05050936
chr19	4576107	0.064964798	0.095274933	cg14764203
chr19	4607313	0.438019528	1.74E-09	cg07814170
chr19	4610003	1.57E-01	0.002584351	cg23220814
chr19	4666843	0.168405951	0.001573613	cg14976569
chr19	4811826	0.036747151	0.269718404	cg05478601
chr19	4851850	0.225037897	0.000133296	cg16505953
chr19	4875708	0.1825391	0.000863664	cg07755952
chr19	4902950	0.074961643	0.065401988	cg04739525, cg27607273
chr19	4933228	0.000491901	0.982926643	cg19230709
chr19	5044972	3.84E-03	0.874118337	cg25246084
chr19	4981999	0.061102336	0.110062416	cg23485436
chr8	141551067	0.11371854	0.01462205	cg12156363
chr8	141551407	0.11371854	0.01462205	cg00288598
chr8	141556893	0.073856787	0.068192278	cg17560523, cg00176675
chr8	141556005	0.081875972	0.050297612	cg12073251, cg26074100
chr8	141559358	0.081298513	0.051416756	cg26963146
chr8	141571916	0.08149406	0.051035094	cg14708514
chr8	141573953	0.067966701	0.085133407	cg18440839
chr8	141663885	0.079350387	0.055373647	cg05107036
chr8	141650808	0.062820011	0.103229837	cg10376004
chr8	141701476	0.340765648	4.64E-07	cg17481940
chr8	141685506	0.463447808	3.44E-10	cg25448480
chr8	141849322	0.003226554	0.893050649	cg22262325
chr8	142015648	0.30726064	2.63E-06	cg22822656
chr8	142069322	0.035305401	0.28421346	cg01911618
chr8	142070978	0.0669016	0.088605475	cg13924514
chr8	141530075	0.205168374	0.000323318	cg10739948
chr8	142112624	0.261005209	2.53E-05	cg07964753
chr8	142129925	0.391519181	2.81E-08	cg19766976
chr8	142122693	0.27864157	1.08E-05	cg08115556
chr8	142160876	0.309207811	2.38E-06	cg06623899
chr8	142161873	0.327934841	9.11E-07	cg11307715, cg17527975
chr8	142192648	0.251769122	3.90E-05	cg24346659
chr8	142174344	0.165140984	0.001804928	cg24014558
chr8	142231636	0.010603024	0.688605136	cg11315779, cg00767977
chr8	142215698	0.035592182	0.281271215	cg07161062
chr8	142217172	0.040730072	0.233307686	cg04685302
chr8	142245453	0.00811831	0.751788319	cg03316587, cg17298326
chr8	142248201	0.032211484	0.317918834	cg20657864
chr8	142248526	0.040283291	0.237141169	cg08048252
chr8	142248454	0.129208224	0.007888622	cg13037738
chr8	142250794	0.038353308	0.254415741	cg08271907
chr8	142253481	0.036058753	0.276547502	cg25491333
chr8	142269214	0.032762371	0.311645912	cg21539907
chr8	142291416	0.105623737	0.020100611	cg04823952
chr8	142283565	0.058429531	0.121576328	cg04123498, cg03314380
chr8	142284949	0.136773626	0.005812521	cg16860882, cg01599714, cg06447952
chr8	142285342	0.016458473	0.559428441	cg04895369
chr8	142299511	0.112171328	0.015542498	cg07140289, cg17640147
chr8	142295688	0.044795501	0.201081715	cg20216313
chr8	142295965	0.029545303	0.350053416	cg10090414
chr8	142347024	0.09757692	0.027501526	cg21312554
chr8	142312581	0.205602248	0.000317198	cg24134292, cg11268280
chr8	142353684	3.13E-02	0.328639838	cg10976999
chr8	142369262	0.252490864	3.77E-05	cg13538089
chr8	142369469	0.070069717	0.078661763	cg24002158
chr8	142369567	0.252490864	3.77E-05	cg08224569
chr8	142333425	0.292326263	5.55E-06	cg10118557
chr8	142400812	0.274201536	1.34E-05	cg17903548, cg22052514
chr8	142404955	0.145483333	0.004075856	cg24911891
chr8	142412478	0.159830611	0.002253408	cg06830360
chr8	142413879	0.168343759	0.001577738	cg20273186
chr8	142418127	0.19332981	0.000542451	cg18974499
chr8	142442204	0.419450986	5.42E-09	cg05033749
chr8	142439308	0.232027039	9.71E-05	cg04480665
chr8	142428326	0.226497575	0.000124784	cg08096812
chr8	142451399	0.194251266	0.000521179	cg15142913
chr8	142442050	0.363283053	1.37E-07	cg18584803
chr8	142441642	0.513327274	1.13E-11	cg16331565
chr8	142446937	0.0432787	0.212564389	cg15723250
chr8	142503617	0.128087245	0.00825194	cg15534343
chr8	142517222	0.002966608	0.901238272	cg14233295
chr8	142518370	0.104391831	0.021092673	cg25697881, cg04744713, cg26654519
chr8	142507530	0.128087245	0.00825194	cg02122540
chr8	142543813	0.059248051	0.117931395	cg16268708
chr8	142549335	0.09421915	0.031319132	cg12062133
chr8	142561809	0.107831058	0.018435229	cg24403812
chr8	142546366	0.09421915	0.031319132	cg20554847
chr8	142559896	0.366642356	1.14E-07	cg01727751, cg02761835
chr8	142589269	0.192563422	0.000560783	cg23191702
chr8	142613531	0.238107166	7.35E-05	cg26550068
chr8	142660834	0.068705343	0.082803538	cg05517610
chr8	142631405	0.090325279	0.036392712	cg20203768
chr8	142987470	1.46E-01	0.003982781	cg16537237
chr8	143073613	0.245133358	5.31E-05	cg13375916
chr8	143086093	0.217204199	0.000189538	cg12722337, cg25363559
chr8	143102308	5.37E-01	2.01E-12	cg26003909
chr8	143111037	0.583690897	4.78E-14	cg19450008
chr8	143112567	0.019514751	0.50169208	cg05070042
chr8	143124513	0.115784683	0.013475075	cg02831226
chr8	143125433	1.36E-01	0.005998417	cg15410835, cg11827514, cg05776619
chr8	143133412	0.023252853	0.438909819	cg11034777
chr8	143145465	0.019333591	0.50494664	cg06799832, cg20599405
chr8	11611723	0.100494056	0.024555078	cg16672706, cg07242977, cg00856667
chr8	11610853	0.117174152	0.012753412	cg03613557
chr8	11700727	0.131894055	0.007080201	cg13837938, cg19347259, cg22570104, cg26754383
chr8	11671362	1.19E-01	0.011739964	cg13223011
chr8	11722046	0.096896268	0.028236919	cg16624891, cg21919729, cg09087222
chr8	11723775	0.081238651	0.051534146	cg01576688
chr8	11721080	0.125909822	0.009004683	cg01002857
chr8	11720227	0.09923743	0.025784671	cg07526799
chr8	11733069	0.048775159	0.173744637	cg16998297
chr8	11734618	0.04968897	0.167997162	cg24857465
chr8	11411351	0.107033639	0.019020786	cg16201336
chr8	11757470	0.083038573	0.048115759	cg16194563
chr8	11757383	0.084324694	0.045809186	cg15992975
chr8	10873609	0.13726469	0.005697903	cg16354677
chr8	11417257	0.062101408	0.106036637	cg04107754
chr8	11813909	0.035327267	0.283988083	cg15426459
chr8	11821439	0.068900083	0.082199672	cg18114755
chr8	11827383	0.193059374	0.000548852	cg05353752
chr8	12531548	0.019434987	0.50312253	cg00764167
chr8	12623463	0.448367422	9.07E-10	cg19931644
chr8	12651322	0.221770369	0.000154444	cg22794127
chr8	12802833	0.04878399	0.173688191	cg15284257
chr8	12830515	0.017287271	0.543163223	cg16175700
chr8	12878830	0.097076463	0.028040393	cg10780090
chr8	12898308	0.00342899	0.886724551	cg14171607
chr8	13014508	0.116149908	0.013281631	cg26794885
chr8	13268718	0.123862015	0.009773224	cg03653585
chr8	12987236	0.129625522	0.007757382	cg26244164
chr8	12996469	0.132457791	0.006921042	cg00328075
chr8	13016984	0.108230987	0.018148186	cg14996652
chr8	13174945	0.310951125	2.18E-06	cg08286051
chr8	13171496	0.334434823	6.48E-07	cg23743426
chr8	13296176	0.112883696	0.01511192	cg16099871
chr8	13687909	0.301666533	3.48E-06	cg12230111
chr8	14009573	0.141812738	0.00473557	cg19696474
chr8	14336834	0.010367577	0.694363751	cg05986192, cg17481116, cg17984083
chr8	14262501	0.298797206	4.02E-06	cg07419937
chr8	14346315	0.01025159	0.697217767	cg08788093
chr8	15025842	0.381198367	5.06E-08	cg19690396
chr8	15495066	0.206193425	0.00030904	cg10000492, cg17885684
chr8	16043913	0.269392928	1.69E-05	cg02754572
chr8	16040632	0.358630779	1.77E-07	cg21431387
chr8	16027131	0.254084063	3.50E-05	cg16303562
chr8	16474041	0.033391584	0.304628138	cg05160404
chr8	17222410	0.123789766	0.009801471	cg25964213
chr8	17179695	0.087788067	0.040119104	cg15638882
chr8	17271634	0.171772372	0.001365337	cg00004996
chr8	17356062	0.220066639	0.000166729	cg26199576
chr8	17398739	0.083373686	0.047504113	cg26255661
chr8	17433755	0.247233978	4.82E-05	cg07120993, cg05555116, cg18901963, cg15779323, cg25912517
chr8	17438064	0.106250103	0.019613729	cg08533932, cg24049348
chr8	17453539	0.013017476	0.632166102	cg15000813
chr8	17465603	0.096499019	0.028674905	cg03720545
chr8	17467347	0.096499019	0.028674905	cg03311251
chr8	17479557	0.305313688	2.90E-06	cg24332330
chr8	17491730	0.056296286	0.131597686	cg03507604
chr8	17555363	0.13409661	0.006477843	cg20703876, cg01993952
chr8	17536088	0.080499199	0.053005865	cg13967339, cg01003893
chr8	17526521	0.074533844	0.06646897	cg27532721
[truncated: 36,205 more rows]
