# Supplementary material for: Genetic architecture of gene regulation in Indonesian populations identifies QTLs associated with global and local ancestries
Source: Am J Hum Genet. 2021 Dec 16;109(1):50–65. doi: 10.1016/j.ajhg.2021.11.017 (PMC8764200; doi:10.1016/j.ajhg.2021.11.017)
Supplement: Data S9. methylQTL-LAI correlation results for Denisovan introgression [file mmc10.zip › Supplementary_File_11.tsv]

chr	pos	R2	p	target
chr1	93917635	0.007605556	0.463155962	cg10459430
chr1	94060644	0.003452886	0.621434637	cg15816363, cg12835689, cg24091761, cg08237401
chr1	94080997	5.32E-05	0.951161799	cg15925478
chr1	94082917	0.134334407	0.001426504	cg03389755
chr1	94134683	0.149890475	0.000714983	cg17298516
chr1	94219737	0.012568908	0.345002736	cg21386573
chr1	94224588	0.012568908	0.345002736	cg26815456
chr1	94240680	0.012568908	0.345002736	cg07895205
chr1	94240986	1.26E-02	0.345002736	cg10546447
chr1	94305011	0.071732469	0.021971362	cg06043840
chr1	94405041	0.114517745	0.003407644	cg09160344
chr1	94333382	4.44E-02	0.073453274	cg14375944
chr1	94472814	0.007174243	0.476170057	cg05377703
chr1	94558110	0.053879151	0.048146455	cg22475139
chr1	94559715	5.99E-03	0.515094474	cg04350215
chr1	94619937	1.84E-02	0.251986566	cg06403630
chr1	94684319	1	0	cg04659944, cg03545542
chr1	94712081	0.044518154	0.073158048	cg19101113
chr1	94713975	1.00E+00	0	cg07840482
chr1	94715097	0.059411349	0.037703557	cg23505604
chr1	94890912	0.350859682	3.39E-08	cg26908356
chr3	59411989	2.27E-02	0.202787593	cg08712483
chr3	59497818	8.81E-03	0.429607489	cg08105183
chr3	59545330	0.089940844	0.009944245	cg14805880
chr3	61263139	0.008890793	0.427493611	cg24504954
chr3	61268318	8.44E-03	0.439599582	cg17573813
chr3	61228014	0.000788136	0.813612077	cg11755914
chr3	62161751	0.220318363	2.80E-05	cg15899840
chr3	62182656	9.69E-03	0.407280828	cg14876280
chr18	3257215	0.099987376	0.006423179	cg17617360
chr18	3259773	0.086524971	0.011536805	cg24325215
chr18	3304415	0.00964201	0.408527746	cg14508651
chr18	3278633	0.003044537	0.642897173	cg25996647
chr18	3337455	0.009832249	0.40391994	cg08081611
chr18	3608244	0.078300398	0.016500827	cg16672818
chr18	3624532	1.13E-02	0.369982871	cg16973111, cg07989614
chr18	3661277	3.42E-03	0.622859838	cg02231309
chr18	3662784	2.12E-02	0.219300039	cg06917015
chr7	6111172	0.009243622	0.418428065	cg16659184
chr7	6116850	0.002088202	0.701055623	cg12885484, cg11986820
chr7	6330313	8.86E-01	3.38E-35	cg08128421
chr7	6398529	0.041494202	0.083888036	cg13395103
chr7	6477131	0.061355242	0.034612057	cg22104063
chr7	6449229	0.078022394	0.016701811	cg00437258
chr7	6462646	0.072154077	0.021570725	cg17404534
chr7	6462413	0.582786993	4.08E-15	cg05184446
chr7	6447974	0.328861374	1.14E-07	cg17210035
chr7	6515591	0.007459653	0.467494258	cg26780042
chr7	6544247	0.113274929	0.00359794	cg17093088
chr7	50729511	1.42E-03	0.751283663	cg03466198
chr7	52356656	2.99E-03	0.645644377	cg21540359, cg26617364
chr7	53260173	0.008259169	0.44447327	cg24375591
chr7	53794230	2.58E-02	0.17448195	cg05511794
chr7	53915850	0.001321105	0.760145408	cg11129772
chr20	52681083	0.077427612	0.017140125	cg14102530
chr20	52682486	0.016528945	0.278361988	cg12046321
chr20	52684924	0.024352462	0.187371111	cg13661182
chr20	52682772	0.029740195	0.14457412	cg01847389
chr20	52687795	0.139750237	0.001122497	cg23682609, cg08927738
chr20	52682519	0.016528945	0.278361988	cg17390628
chr20	52724387	3.51E-03	0.618552705	cg26619920
chr20	52766085	0.020951867	0.221773788	cg24187177
chr20	54822088	0.007670817	0.461236003	cg19226099
chr20	55015348	0.034586607	0.115182443	cg07952581, cg16556868
chr20	55101397	0.028199602	0.15557421	cg03718414
chr20	55452397	0.000522575	0.847766435	cg15222534
chr20	55463137	0.018282585	0.254049406	cg16888857
chr20	55468573	0.020550272	0.226303847	cg14642202
chr20	55531282	0.045398776	0.070312301	cg04819618
chr20	55622206	0.020550272	0.226303847	cg06777035
chr20	21485247	0.059700784	0.037225932	cg23425348
chr20	21490151	0.03114501	0.135288962	cg26862822
chr5	14115074	0.024218847	0.188600883	cg11386978
chr5	14300033	0.032017325	0.129854039	cg20824844
chr5	15683333	0.023567737	0.194727405	cg11032415
chr1	1056348	2.93E-02	0.147486276	cg00546078, cg16679343
chr1	1061152	1.01E-02	0.398669138	cg10113217
chr1	1048501	0.011246008	0.371883608	cg18329352
chr1	1062638	2.22E-02	0.208871682	cg21775619, cg07179016, cg00300303
chr1	1230440	4.38E-02	0.07570387	cg22161575, cg18163062, cg14529643
chr1	1254436	5.25E-02	0.051100691	cg03003335, cg01515136
chr1	1264334	0.02970332	0.144827127	cg22346297, cg10206052, cg02625725
chr1	1241529	0.052537696	0.051100691	cg05378358, cg03397519, cg22273474
chr1	1266425	3.15E-02	0.132737369	cg17970390
chr1	1261824	0.052537696	0.051100691	cg05598010
chr1	1265154	5.25E-02	0.051100691	cg16590012, cg21118819, cg03722312
chr1	1358208	0.01220618	0.352104327	cg04981007, cg12754273
chr1	1354594	0.015545451	0.29325877	cg21679391, cg05397857, cg18546249, cg05589276, cg00060374
chr1	1268159	0.031549673	0.132737369	cg22109675, cg15492552, cg05572157
chr1	1275956	0.031549673	0.132737369	cg27503832
chr1	1352941	0.017814376	0.260277539	cg02144516
chr5	78222966	0.031509121	0.132990677	cg01026730
chr5	78416416	9.73E-02	0.007235563	cg24166916
chr5	78348209	0.225463407	2.19E-05	cg12552120
chr5	78716091	1.16E-01	0.003230109	cg10982664
chr5	78682473	0.092916634	0.008737094	cg13695646, cg23987322
chr5	78629297	0.074074624	0.019837043	cg05890484, cg02286091
chr5	78442351	4.19E-02	0.082498417	cg17746515
chr5	78429594	0.090567213	0.009677027	cg24959793
chr5	78449127	0.066908853	0.027128472	cg15550330
chr5	78530545	0.647583881	9.69E-18	cg05350396
chr5	78829310	0.102193879	0.005834709	cg07335343
chr5	78857898	7.40E-02	0.019872396	cg08530398
chr19	606299	0.035720353	0.109288341	cg16010433
chr19	603625	0.004109139	0.590028912	cg25633284
chr12	96807117	0.052744428	0.050633484	cg03589235
chr12	97273517	0.057111032	0.041729943	cg23758309
chr12	97308563	0.000572686	0.840725831	cg00481382, cg23174406
chr12	98104633	0.051168681	0.054309288	cg19569093
chr12	98686502	0.348214286	3.93E-08	cg10295985
chr12	98813103	0.079240676	0.015838907	cg09320189
chr12	98851368	2.76E-01	1.81E-06	cg24471210, cg02471132
chr12	98850195	0.150608557	0.000692423	cg25150519
chr12	99005594	0.155588626	0.000554114	cg07469467, cg00649794
chr12	99114638	0.070519099	0.023166882	cg10957001
chr12	99580608	1.76E-01	0.00021992	cg05796699
chr12	100642810	3.75E-02	0.10087177	cg07678010
chr12	124936366	8.86E-03	0.428278252	cg24836826
chr12	124978811	0.02894695	0.150126249	cg27067412
chr12	10322882	0.012650691	0.343428071	cg26078873
chr12	10348110	0.01219456	0.35233506	cg17498346
chr12	10366088	0.000231167	0.898410323	cg19606514
chr17	77825375	0.320149877	1.82E-07	cg20007410
chr17	77839736	9.59E-06	0.979254979	cg13822487
chr17	77840922	2.99E-03	0.645851408	cg22876194
chr17	77871543	0.019747235	0.235694642	cg12391654
chr17	77875473	0.05399568	0.047898292	cg25058550
chr17	77880188	0.005403734	0.536531029	cg20202132
chr17	7338838	0.021641733	0.214238207	cg14782678, cg21468274, cg27532770
chr17	51714274	0.000136217	0.921931487	cg05546642
chr17	51899759	0.039985015	0.089853732	cg25213445
chr17	53858564	0.356288224	2.50E-08	cg18040354
chr17	54012866	0.144200497	0.00092126	cg08260413
chr17	55059651	4.61E-03	0.568306401	cg11170744
chr17	55060065	0.004606597	0.568306401	cg06483683
chr17	55064799	0.093144549	0.008650912	cg18463707, cg11129779
chr17	55082832	0.062880766	0.032368063	cg12744006
chr17	55098830	0.032772144	0.12534342	cg17693973
chr17	34067306	0.000109383	0.930020932	cg23633026
chr17	34329535	0.005085435	0.548812941	cg12251111
chr17	34330411	0.049739941	0.057881166	cg14004602
chr17	34849697	5.51E-04	0.843761141	cg20934520
chr17	34838547	0.002856437	0.653374328	cg05553348
chr17	34958598	1.44E-02	0.31269031	cg23218859
chr17	34861303	0.033703104	0.120013708	cg18521772
chr17	3.49E+07	0.014353352	0.31269031	cg03609435
chr17	35125205	0.003898635	0.599733164	cg15640539
chr10	98978183	0.012313936	0.349974338	cg02630211
chr10	98974765	0.003412969	0.623461436	cg13248315
chr2	318239	0.005385277	0.537229489	cg22977115, cg19831967
chr2	321873	0.065804818	0.028472281	cg02566952, cg26823290
chr2	450482	0.011052692	0.376049133	cg25476243
chr2	458363	0.01691989	0.272702697	cg21218548
chr2	465082	0.10109987	0.00611945	cg20647799
chr2	490646	0.001681867	0.730476502	cg13973124
chr2	464347	0.001953125	0.710444295	cg02809028
chr2	462418	0.012364707	0.348976743	cg10560052
chr2	545539	4.47E-03	0.574057653	cg12224388, cg11495377, cg16627764, cg22910587
chr2	559199	3.08E-05	0.962852473	cg16676200
chr2	585333	9.91E-03	0.402026801	cg21513088
chr2	657652	3.09E-03	0.640230698	cg13702949
chr2	667174	2.19E-02	0.211859859	cg17611880, cg18263335
chr2	1139939	7.23E-03	0.47433858	cg08551475
chr2	1142899	0.000902594	0.800797048	cg06700063
chr2	1155349	1.73E-02	0.267228436	cg00206271
chr2	1300037	0.010840108	0.380704965	cg06864900
chr2	1355623	0.006412773	0.500644723	cg05881163
chr2	1490835	0.003928405	0.598340799	cg13703866
chr2	1465591	0.006026786	0.513866302	cg02332115
chr2	1465418	0.063731498	0.031181674	cg01681351, cg23596425
chr2	1493224	0.011433507	0.367904024	cg13414059
chr10	61604408	0.043448276	0.076778913	cg15320596
chr10	61704868	0.078834108	0.016121774	cg10779126
chr10	61647153	0.004491481	0.573191601	cg04736673
chr10	61709105	0.005454413	0.534621549	cg04184987
chr10	12434984	1.96E-04	0.906350597	cg16733226
chr10	12455196	9.22E-05	0.935747645	cg22427009
chr10	12556962	0.000243229	0.895807968	cg07639982
chr10	12638260	0.020076028	0.231794878	cg02323098
chr10	12569272	2.01E-05	0.97000397	cg09932081
chr10	12679932	0.035974499	0.108012207	cg10439808, cg23797679
chr10	12742594	0.000453849	0.858017969	cg13224914
chr10	12771627	0.007715489	0.459929008	cg04836423
chr10	13019783	0.016879416	0.273281957	cg10955407
chr10	13022684	0.001953125	0.710444295	cg27001894
chr10	13031484	0.002689329	0.663034699	cg08879528
chr10	13408094	0.004118404	0.589609163	cg24867665, cg22834580
chr10	13695069	5.86E-02	0.039002544	cg25638549
chr10	13696796	0.153483245	0.000608912	cg04686117
chr10	13700492	0.007028962	0.480686165	cg26215533
chr10	13735392	0.037479236	0.100777043	cg13211738
chr10	13743857	0.008373414	0.441327258	cg22192860
chr10	13741647	0.012057087	0.355080308	cg13691436
chr13	105490660	0.080537372	0.014969643	cg27436049
chr13	106127529	0.059257472	0.037960033	cg11247438
chr13	106483020	0.015265562	0.297680054	cg01640319
chr13	106799996	0.086503901	0.011547382	cg05418947
chr13	107773548	2.54E-02	0.177982264	cg23435038
chr13	108330778	5.30E-03	0.540497899	cg16000929
chr13	108339402	0.037702538	0.099748375	cg13728836
chr13	108739227	0.021175264	0.219300039	cg07674804
chr13	108773798	0.007585308	0.463754179	cg24586071
chr21	40195828	0.098165608	0.006953287	cg16734191
chr21	40195059	0.040042649	0.089617836	cg02119577
chr21	40206859	0.019916422	0.233678281	cg15110238
chr21	40223337	3.16E-04	0.881389281	cg08024813
chr21	40202969	0.040042649	0.089617836	cg21156054
chr21	40329262	0.023026766	0.199991897	cg06658697
chr21	40326522	0.023026766	0.199991897	cg09228302
chr21	40345340	0.037309634	0.101565918	cg21679753
chr21	40341602	0.007235211	0.474295199	cg03004186
chr21	40361732	0.033854543	0.11917024	cg17818632
chr21	40359033	0.030339689	0.140528604	cg02254947
chr21	40361928	0.033854543	0.11917024	cg02515900, cg20721960
chr21	40414688	0.004680505	0.565212233	cg11358887
chr21	42108136	0.026211625	0.171172308	cg16044575
chr21	42440714	0.000569962	0.841100146	cg15377887
chr21	42520646	0.00803412	0.450771971	cg20727124
chr1	4235683	0.012980958	0.337165456	cg26139866
chr1	4459296	0.008710116	0.432249434	cg01388988
chr1	4699226	0.105693477	0.005009406	cg16512885
chr1	4706755	1.14E-01	0.003457838	cg24037938
chr1	4690918	0.010848853	0.380511875	cg07807395
chr1	4701258	0.11799177	0.002926992	cg26840333
chr1	4725873	0.033330142	0.122118738	cg00345083
chr1	4722586	0.081054296	0.014636627	cg02482718
chr1	4796417	2.59E-02	0.173907773	cg04110918
chr1	4795132	2.95E-02	0.145962012	cg18957455
chr1	4830409	3.18E-02	0.131127412	cg23015920
chr1	4833605	0.015146243	0.299590479	cg02771577
chr1	4831824	0.094409049	0.008187945	cg19760464
chr1	117499548	7.23E-03	0.474393201	cg06854150
chr1	117505312	0.026111889	0.171999918	cg25350269
chr1	117524022	0.076762792	0.017643776	cg17042439, cg24687529, cg11708721
chr1	117546611	0.008512777	0.437535253	cg08058560, cg23953831, cg24549526, cg05656860
chr1	117547880	3.02E-02	0.141286239	cg08920071
chr1	118194971	0.035475113	0.110535157	cg17056361
chr1	118214719	0.118224176	0.002897347	cg22381395
chr1	118215086	0.033148965	0.123155757	cg13658568
chr1	118223984	0.012791443	0.340740371	cg09529591
chr1	118242719	0.03365037	0.120308936	cg09469648
chr1	118368941	1.44E-02	0.31269031	cg08655952
chr1	118347472	0.022814573	0.202101544	cg01778345
chr1	40476602	0.111723995	0.003850246	cg23639565
chr1	40552991	3.19E-02	0.130582344	cg04997743
chr1	40576602	0.001739934	0.726043608	cg20929609
chr1	40776752	0.081690404	0.014237023	cg06636289
chr1	40807640	0.049188591	0.059323996	cg23847109, cg06063903, cg18186394, cg12733396, cg04100190, cg01728173
chr1	40802350	0.081020762	0.014658004	cg15876071
chr1	40841771	4.64E-04	0.856388844	cg24880424
chr1	41111999	0.007233796	0.47433858	cg24106154
chr1	41116336	0.014555625	0.30927998	cg27180009
chr1	41086224	0.084582544	0.012553812	cg20711480
chr1	41861897	3.68E-06	0.987156606	cg19309616
chr1	41900394	0.005612126	0.528756607	cg11706129
chr1	41901648	2.57E-02	0.175446411	cg25193276
chr1	41950473	0.02588402	0.173907773	cg08460875
chr1	41954444	0.02515528	0.180171792	cg15807154
chr1	41952333	0.002680713	0.663542332	cg27438425
chr1	42593385	0.013528342	0.327113804	cg24998527, cg22816091, cg06092502
chr1	203041457	0.091535412	0.009278028	cg22126171
chr1	203100504	4.63E-03	0.56731881	cg14873633
chr1	203141689	0.160202427	0.000450421	cg04083966
chr1	203172114	0.001789805	0.722302093	cg19139442
chr1	203198939	0.077732323	0.016914146	cg00361264
chr1	203242780	0.071962917	0.021751453	cg25705508
chr1	203208796	0.019668086	0.236645053	cg00309970
chr1	203208360	0.829044388	6.05E-29	cg06138483
chr1	203244859	0.185518418	0.000142488	cg17220161
chr1	203209770	0.019668086	0.236645053	cg03890167
chr1	203247959	0.05454502	0.046746051	cg05086084
chr1	203242694	0.143443211	0.000952798	cg17210263
chr1	203246683	0.071962917	0.021751453	cg12067421
chr1	203295331	1.74E-02	0.266152803	cg23371584
chr1	203288427	0.582274849	4.26E-15	cg04048950
chr1	203297086	0.298741026	5.66E-07	cg12267222
chr1	203320408	0.153014951	0.000621806	cg04704856, cg03764585, cg11914824, cg26987645, cg16289210, cg22705746, cg27387030, cg03062822, cg21089380, cg11897689, cg01739509
chr1	203695716	9.74E-03	0.406187819	cg06443279
chr1	203968185	0.00921895	0.41905269	cg25713524
chr1	204144175	2.46E-03	0.676631808	cg13072508
chr1	204459786	8.56E-05	0.938066326	cg20240347
chr1	22468215	0.01038181	0.391020407	cg25011003, cg15582954
chr1	22797835	0.010926573	0.378801652	cg07397757
chr1	22905723	4.75E-03	0.562165335	cg26811927
chr1	22911378	0.006600391	0.49442436	cg27136384
chr1	22919904	0.021622588	0.214443257	cg05266226, cg05269784
chr1	22941318	4.07E-04	0.865518525	cg19697359
chr1	22938095	1.33E-03	0.758954495	cg20167293
chr1	23056136	8.75E-01	8.26E-34	cg00323313
chr1	23061958	5.72E-02	0.041654926	cg09372585, cg11248999
chr1	23059581	0.875213675	8.26E-34	cg14885335
chr1	23141119	1.07E-02	0.382741655	cg13378083
chr1	23153283	0.003230419	0.632921827	cg18156963
chr1	23561413	5.50E-03	0.533037735	cg20678835
chr1	23537676	0.009755253	0.405775791	cg25106071
chr1	23562409	0.005496697	0.533037735	cg16210690
chr1	23543352	0.00897582	0.425282484	cg19743168
chr1	23566663	0.030380731	0.14025624	cg26999579
chr1	23697617	1.35E-02	0.327380879	cg20150640
chr1	23839769	7.90E-04	0.813359778	cg07736389
chr1	23907702	0.014578834	0.308891734	cg06867363
chr20	239294	0.066901478	0.027137232	cg05213070
chr20	716199	0.005206352	0.544087161	cg00539912
chr20	752132	1.00E-01	0.006378041	cg03908688
chr20	811975	0.00166973	0.731413819	cg19070398
chr20	849401	0.013955942	0.319532951	cg22175610
chr20	867324	0.057417953	0.041168187	cg07325991
chr20	939596	0.001777875	0.723191744	cg21575706
chr20	1306292	0.011021814	0.376720468	cg04428163
chr20	1306531	0.150159586	0.000706445	cg18872131
chr1	161684319	0.018438829	0.252011374	cg20130097
chr1	161687261	0.026035712	0.172635074	cg18484136
chr1	161735118	0.018783335	0.247586999	cg20766007
chr1	161699906	0.000520468	0.848069986	cg13633933
chr1	161697072	0.026981814	0.164930162	cg01299494
chr1	161698810	1.27E-02	0.341783613	cg06734380
chr1	161703435	4.62E-03	0.567743897	cg04307586
chr1	161863898	0.013674876	0.324489803	cg14946531, cg19735514
chr1	161737706	0.018783335	0.247586999	cg22421629
chr1	161737733	0.018783335	0.247586999	cg22784503, cg10064029, cg22522357
chr1	161810151	0.017232095	0.268284902	cg12648759
chr1	161928771	0.017550186	0.263873854	cg01509409
chr1	161928568	0.057222708	0.041524637	cg24367957
chr1	161932324	4.91E-02	0.059545443	cg09661228
chr1	161938416	0.039065268	0.093708954	cg03426226
chr1	162008079	0.014229708	0.314798789	cg04547987
chr1	162220118	0.017699526	0.261833552	cg12517471
chr1	162208250	0.000100254	0.932997455	cg21783749
chr1	162255112	0.065805574	0.028471338	cg03078557
chr1	162320978	0.000929811	0.7978787	cg26766880
chr1	162313735	0.02019418	0.23041223	cg10520498
chr1	162854145	0.043854262	0.075383213	cg17678047
chr1	163033537	0.000908408	0.800169669	cg13727659
chr1	163392937	0.004181385	0.586771916	cg06092702
chr1	163396438	0.004780453	0.561078942	cg24596788
chr1	164349646	0.011127238	0.374435237	cg11354393
chr1	165759384	5.75E-03	0.523663541	cg25677919
chr1	68085913	1.26E-02	0.344837883	cg17583741
chr1	72206799	0.017512235	0.264395438	cg09664314
chr1	232272599	0.023159426	0.198685893	cg25373246
chr1	232265261	0.003961268	0.596811577	cg09506761
chr1	232941153	0.004472173	0.574018982	cg06935979, cg00951395
chr1	233037587	0.083500798	0.013158653	cg27324509
chr1	233065095	0.005301437	0.54042311	cg18466312
chr1	233074258	1.23E-02	0.349974338	cg09734113
chr1	233087757	1.23E-02	0.349974338	cg26105649
chr1	233113196	0.005818067	0.521268218	cg00069771
chr1	234571619	8.55E-04	0.805966748	cg04905373
chr1	234611322	1.60E-02	0.286053003	cg25602485
chr1	234694041	0.066329848	0.027824992	cg03379540
chr1	234696928	0.083070388	0.01340736	cg01495742
chr1	235302256	9.62E-03	0.408986499	cg17813670
chr19	52952692	0.064622313	0.029986798	cg11904204
chr19	53141625	0.006669484	0.492166045	cg15008743, cg25793430
chr19	53168583	0.164612676	0.000369236	cg01685281
chr19	52963426	0.011583608	0.364760251	cg13338350, cg08742585, cg22832557, cg15235999, cg12157673
chr19	52946290	0.064622313	0.029986798	cg05626738, cg01310750
chr19	52947153	0.064622313	0.029986798	cg24886414
chr19	53427209	1.54E-02	0.295742974	cg13459393
chr19	53427298	0.015387538	0.295742974	cg12170644
chr19	52961837	0.023334305	0.196979251	cg16263367, cg23035602, cg10244368
chr19	4182060	0.002950329	0.648094302	cg23999422, cg09617135, cg24152732
chr19	4811826	0.011724289	0.36184703	cg05478601
chr8	142660834	9.22E-05	0.935747645	cg05517610
chr8	142631405	4.88E-02	0.06026434	cg20203768
chr8	142987470	0.513542114	1.01E-12	cg16537237
chr8	143145465	0.010670577	0.384475754	cg06799832, cg20599405
chr8	12623463	0.011433507	0.367904024	cg19931644
chr8	99270705	0.013074642	0.335416578	cg12860109
chr21	15896049	0.020646497	0.225208551	cg23783065
chr21	15964278	0.034753541	0.114293461	cg20090759
chr21	16374572	0.010670577	0.384475754	cg03554550
chr21	16406393	0.008373414	0.441327258	cg16287373, cg00039048
chr8	49087269	2.55E-02	0.177235455	cg16415984
chr8	49085511	0.025493252	0.177235455	cg20255456
chr8	49186756	0.06705769	0.026952305	cg15572684
chr8	49280227	0.035997187	0.107899066	cg26103845
chr8	49311686	0.004997728	0.552288594	cg03233885
chr8	49309167	2.87E-05	0.964101944	cg08774009
chr8	49358454	5.54E-03	0.531370742	cg26702098
chr8	49311560	0.042379576	0.080584556	cg12093413
chr8	49384554	3.08E-05	0.962852473	cg04086176
chr8	49375958	0.041407885	0.084217672	cg13984283
chr8	51313376	0.061959645	0.033704598	cg23051267
chr8	53705115	0.037699284	0.099763285	cg05421564
chr16	28494474	0.00803412	0.450771971	cg09900266
chr16	28602991	0.013415966	0.329144943	cg14201531, cg01621080
chr16	28603655	0.014511509	0.310019685	cg10407847
chr16	28591755	0.004212821	0.585366033	cg00931491, cg00266579
chr16	28602449	0.006669484	0.492166045	cg04270652, cg12743398, cg27574817
chr16	28580031	0.003338243	0.627295453	cg02266268
chr16	28643773	0.064102564	0.030678169	cg12100116
chr16	28895660	0.011964928	0.356936845	cg14012940
chr16	28492510	0.000300856	0.884197322	cg12580248
chr16	28825178	0.00840605	0.440434783	cg01161629
chr16	86698603	0.019745658	0.235713533	cg20865054
chr16	86703086	0.005057274	0.549924492	cg26384474, cg02657828
chr16	86704031	0.034780109	0.11415266	cg25480612
chr16	86711241	0.029320006	0.147486276	cg02725001
chr16	86726926	0.067979521	0.025886772	cg07147160
chr16	86719599	0.143298924	0.000958927	cg05424333
chr16	86751820	0.024172182	0.189032557	cg11844835
chr16	86748782	0.022387006	0.206431165	cg01043153
chr16	86797095	0.029740195	0.14457412	cg00961616
chr16	86795440	0.008249145	0.444750962	cg10332116, cg05457730
chr16	86796247	0.008249145	0.444750962	cg09354454
chr16	86806361	0.02014527	0.230983394	cg11482709
chr16	86822348	0.108932943	0.004349272	cg05661093
chr16	86968343	0.017920969	0.25884347	cg01798786
chr16	87071161	0.055898958	0.044026462	cg08971217
chr16	87093868	0.023157051	0.198709187	cg05392925
chr16	87094121	0.031195506	0.134967641	cg04239863, cg26943759
chr16	87073799	0.012838069	0.339856196	cg09331651, cg00382930, cg10435154
chr16	3506222	0.001953125	0.710444295	cg00484396, cg21433313, cg22508957, cg05754148
chr16	67476572	4.63E-01	3.49E-11	cg23695209
chr16	67551067	0.024775559	0.183536945	cg08310837, cg21202789
chr16	67651879	0.303169306	4.49E-07	cg07490835
chr16	67573367	0.303169306	4.49E-07	cg09101151
chr16	67605794	0.303169306	4.49E-07	cg21625762
chr22	43622234	0.026974382	0.164989163	cg05855065
chr22	43622232	0.04973597	0.057891426	cg17524478
chr22	43640728	0.11160307	0.00387064	cg03267860
chr22	43670873	0.007670817	0.461236003	cg15242769
chr22	43688666	0.005471803	0.533969145	cg00968118
chr22	43736392	0.122098239	0.002444752	cg26684946
chr22	43740418	0.121309139	0.002530876	cg08953976, cg05909219, cg01237056, cg07697597, cg03856973
chr22	43740770	0.29516713	6.82E-07	cg03982609
chr22	43821730	0.003814206	0.603719076	cg19405161
chr22	43877269	0.171550101	0.000269711	cg12671687
chr22	43940027	0.047732303	0.063317736	cg15831148
chr22	44291000	0.039090546	0.093600678	cg24201827
chr22	43881816	0.005090312	0.548620881	cg25055208
chr22	44238405	0.108834441	0.004368009	cg03426684
chr22	44225858	0.002370283	0.68251569	cg16515087
chr22	44286153	0.055527792	0.044755394	cg25423428
chr22	44276105	0.001015218	0.789005358	cg09142166
chr22	44290527	0.04539847	0.070313269	cg08980389
chr22	44291658	0.019787986	0.235207093	cg04049203
chr22	44289343	0.068901715	0.024863549	cg14900684
chr22	44341986	0.010186949	0.395526133	cg10799608
chr22	44427251	0.058531746	0.039193949	cg11553066, cg02076260, cg19961409, cg19460508, cg16333874, cg04134965
chr22	44427696	0.058531746	0.039193949	cg23866459
chr22	44530420	0.045957202	0.06856804	cg00723424, cg07709590
chr22	44796136	0.027583923	0.160227975	cg05953142
chr22	44889386	0.102961942	0.005642715	cg27457535
chr22	44842801	0.10581564	0.004982795	cg13093876
chr22	44840686	0.003114217	0.639115521	cg21147238
chr22	44845407	0.099775542	0.006482691	cg14438265
chr22	44851766	0.112847222	0.003665835	cg10455196
chr22	44852168	0.112847222	0.003665835	cg12778775
chr22	44922726	0.002117612	0.699057805	cg02164262
chr22	44934539	0.006886472	0.485183519	cg15166029
chr22	44852717	4.84E-02	0.061514992	cg06787125
chr22	26546312	0.005655957	0.527146955	cg24417771
chr22	27435086	0.003375143	0.625395654	cg12295748
chr22	27448644	4.07E-05	0.95729164	cg08974562
chr22	27672058	0.017167167	0.269196353	cg09531498
chr22	27811651	0.007712552	0.460014762	cg03540107
chr22	27815491	0.010876717	0.379897497	cg25505563
chr4	53382758	0.008430913	0.4397567	cg00812761
chr4	54243141	0.032668839	0.125950531	cg11143953, cg19408398
chr4	54346431	1.99E-32	1	cg13998003
chr4	54363181	0.033795323	0.119499307	cg02481842, cg08848479
chr4	54676968	0.348214286	3.93E-08	cg04618230
chr4	55094467	0.006684173	0.491688152	cg17187183
chr4	55141843	0.019638114	0.237006133	cg02273436
chr4	55299868	0.004885914	0.556779618	cg21074173
chr4	55366260	0.011975624	0.356720716	cg04388898
chr4	55379750	0.011975624	0.356720716	cg26340725
chr22	17491584	0.037048498	0.102793504	cg22874598
chr22	17567807	0.093159764	0.008645189	cg16389078
chr22	18572106	0.053486888	0.048991616	cg02580626
chr22	18574361	0.002985398	0.646148113	cg07942842
chr22	19161307	0.06618154	0.028006305	cg17748671
chr22	19268873	0.034391534	0.116230754	cg12167239
chr22	19167079	0.152678571	0.000631234	cg08411777, cg24879257
chr22	19204210	0.045751634	0.06920481	cg22766963
chr22	19157819	0.060282575	0.036284503	cg11814024
chr4	174104407	0.158770807	0.000480367	cg27433088
chr4	174107537	0.065610913	0.028715191	cg04740228
chr4	174203369	0.007715489	0.459929008	cg13220973
chr4	5167734	6.20E-03	0.508002183	cg08906246
chr4	5374426	0.032349825	0.127845644	cg14422932
chr4	110617808	0.0556853	0.044444559	cg09192412
chr4	110757893	0.000145647	0.919283235	cg16987684
chr4	110837667	5.77E-06	0.983911454	cg10269431
chr4	111312276	0.647464539	9.81E-18	cg00840822
chr2	176928633	0.050101428	0.056955011	cg13264399
chr2	176970247	0.002787845	0.657297688	cg15958792, cg04949206
chr2	177518584	0.001953125	0.710444295	cg01888905
chr2	177822252	0.41574735	7.44E-10	cg23951146
chr2	179201920	0.006823725	0.48718582	cg01616745
chr2	179257725	0.014456392	0.310947057	cg27078812
chr2	239795771	0.027907355	0.157764158	cg19205847
chr2	102702919	0.033081347	0.123545245	cg19964325
chr2	102692723	0.031584408	0.132520819	cg04258833
chr2	102731596	0.048488597	0.061209878	cg16311827
chr2	102731691	0.074239086	0.019695287	cg00790071
chr2	102768689	0.065171856	0.029273025	cg10417124
chr2	102769786	0.065171856	0.029273025	cg16217885
chr2	102816695	0.020915521	0.222179353	cg18392357, cg26788216
chr2	102803727	0.047285795	0.064597587	cg08023416
chr2	102806613	0.039735224	0.090883792	cg00674896
chr2	103344555	0.015843234	0.288645244	cg21186405, cg04062040
chr2	103351736	0.015843234	0.288645244	cg13607230, cg07720865
chr2	104422841	0.006922079	0.484053256	cg07593993
chr2	10178479	0.086503901	0.011547382	cg26276650
chr2	10179042	0.005140997	0.546632055	cg02983451
chr2	10199770	0.011738565	0.361553174	cg22541755
chr2	10181457	0.006544088	0.49627743	cg01354088, cg23458613
chr2	10190115	0.086503901	0.011547382	cg20389709, cg13498216, cg25433316
chr2	10207681	9.49E-03	0.412239815	cg20786350
chr2	10185793	0.023493515	0.19544018	cg18825594
chr2	10210429	0.040896359	0.086199469	cg24384713
chr2	10279091	0.693540032	6.58E-20	cg05797167, cg13200028
chr2	10342962	0.017674095	0.262179629	cg19188207
chr2	10357652	0.252594009	5.87E-06	cg14258312
chr2	10360909	0.000796407	0.812654387	cg18254774
chr2	10372400	0.207899306	5.04E-05	cg04623165
chr2	10384289	0.407500047	1.24E-09	cg26533925
chr2	10403794	0.005950899	0.516536257	cg00316800
chr2	10404125	0.009961986	0.400820434	cg02933441
chr2	137121264	0.071830904	0.021877155	cg18154283
chr2	137134217	0.379746885	6.49E-09	cg05772390
chr2	137141087	3.80E-01	6.49E-09	cg11598949
chr2	137405571	0.012643954	0.343557418	cg07738651
chr2	137512698	0.070036585	0.023660401	cg06859084
chr2	218675199	0.010826727	0.381000709	cg24090628
chr2	218704978	0.13320984	0.001499143	cg09548661
chr2	218808575	0.020535553	0.226471937	cg18328334
chr2	69175818	0.005771006	0.522962881	cg19515612
chr3	3004259	0.270168668	2.45E-06	cg01803886
chr3	3222589	0.015874572	0.288165039	cg01892727
chr3	3675795	0.209838418	4.60E-05	cg16262726
chr3	3708091	0.080071266	0.015276444	cg05089465
chr3	3845970	0.188687792	0.000123145	cg08556718
chr3	4403537	0.028248021	0.155214665	cg04500520, cg09693414
chr3	4344936	0.056003889	0.043822611	cg23182840, cg23549342, cg26516498, cg23866762, cg14961031
chr3	4378142	0.083648266	0.013074509	cg04017949
chr3	4858792	7.16E-03	0.476497903	cg13947301
chr3	4896495	0.045858135	0.068874143	cg11795198
chr3	5041089	0.006141502	0.509875114	cg02834737
chr3	5051721	6.53E-05	0.945890494	cg02042086
chr3	5066694	0.039985015	0.089853732	cg26284735
chr2	38005048	0.009923087	0.401746145	cg08955461
chr2	38384144	0.012990456	0.3369876	cg05415606, cg03461013
chr2	38373552	0.070099358	0.023595598	cg01622606, cg27141474
chr2	38978764	0.00524109	0.542743287	cg20205586
chr2	40264852	0.006544088	0.49627743	cg10898024
chr18	20884671	0.000325956	0.879498147	cg19085508
chr18	20898093	0.007825036	0.456748336	cg27288886
chr18	20932751	0.000325956	0.879498147	cg01071037
chr18	21743391	0.046738858	0.066202185	cg08582629, cg21026022
chr18	21754116	0.047631276	0.063604984	cg24756493
chr18	60740870	0.027107488	0.163936085	cg24460943, cg07524424
chr18	60934397	0.177500433	0.000205715	cg18442365
chr18	61012361	0.005540674	0.531399415	cg07971453
chr18	61171862	0.159806484	0.000458515	cg06689039
chr18	61462526	0.017090741	0.270274104	cg15959301
chr18	61498569	0.039652258	0.091228684	cg01788640
chr18	61541617	0.032192158	0.128793735	cg14666997
chr18	61555294	1.37E-05	0.975245337	cg23582644
chr18	61556893	0.002096734	0.700474385	cg20875821
chr18	61559786	1.37E-05	0.975245337	cg07056448
chr18	61576354	0.005669153	0.526664057	cg11559014
chr18	61591085	0.008611363	0.434882479	cg19766763
chr18	61590528	0.008152174	0.447450879	cg12366685, cg03671431
chr18	63441752	0.05831112	0.039577158	cg24386575
chr18	64973232	0.099506579	0.006559044	cg19541986
chr18	65792033	0.011107507	0.37486147	cg19592350
chr18	65808215	0.004780453	0.561078942	cg12475603
chr18	67253499	0.018115122	0.256256007	cg23540632
chr14	32842066	0.009488566	0.41230007	cg02248514
chr14	85887362	0.020955574	0.221732467	cg23661948
chr14	85878183	0.001408382	0.752594797	cg19961411
chr14	90099389	0.075609443	0.018553155	cg19846457
chr14	90104123	0.055518536	0.044773729	cg10723823
chr14	62589898	0.025168483	0.180056046	cg08730373
chr14	62635225	0.006940087	0.48348327	cg00967012
chr14	62653978	0.006940087	0.48348327	cg00626853
chr14	63133404	0.209891523	4.59E-05	cg27084175
chr14	63231984	0.062530263	0.032870148	cg17408849
chr14	63568154	0.030846926	0.137202923	cg17153924
chr14	63570591	0.026012809	0.172826557	cg20473622
chr14	63670903	0.01870193	0.248623941	cg13199429, cg25370069, cg11079896, cg07157030, cg01708150, cg07189587, cg18771300
chr14	63650366	0.021649485	0.214155258	cg09222609
chr14	63918446	0.001447519	0.74929234	cg07091523
chr14	63933861	0.048248953	0.061869759	cg15780967
chr14	63974966	0.003639672	0.612138886	cg02645147, cg14703403
chr14	64400120	0.028254192	0.155168904	cg18069911
chr14	64461068	0.001119335	0.778712667	cg13693826
chr14	64654644	0.015878252	0.288108715	cg15773296
chr14	64663649	0.015878252	0.288108715	cg01257685
chr14	64679960	0.012140148	0.353418185	cg23250157
chr14	64433099	0.002953119	0.647938921	cg19583967
chr14	64909151	0.045106195	0.071244681	cg20934265, cg18315834, cg00407815
chr14	65068346	0.024428313	0.186677071	cg23092040
chr14	65000038	0.119482512	0.002741923	cg19641841
chr14	65175364	0.477000327	1.37E-11	cg16274899
chr14	65191054	0.382198194	5.62E-09	cg16859943
chr14	65227770	0.122713132	0.002379655	cg13688202
chr14	65240485	0.148683866	0.000754532	cg22797773
chr14	65240981	0.040042649	0.089617836	cg05940425
chr15	57107182	0.014294765	0.313687111	cg06170717
chr15	57112950	0.000269607	0.890336847	cg24490913
chr15	57113810	0.223982841	2.35E-05	cg01086414
chr15	57210562	0.0468633	0.065833475	cg16956170
chr15	57200123	0.050586435	0.055736488	cg23119960
chr15	57596350	0.006540837	0.496384761	cg01857019, cg18587504
chr15	57246582	0.106854731	0.004762052	cg14544948
chr15	57592163	0.122167571	0.002437325	cg02402565, cg13136933, cg13626582, cg17582782, cg16075649, cg01114915
chr15	57592248	0.007217203	0.474847727	cg13319446
chr15	57616166	0.025259516	0.179260334	cg14026238
chr15	57618514	0.044219814	0.074149332	cg21617494
chr15	57655776	0.160600589	0.000442424	cg16958467
chr15	57664572	0.160600589	0.000442424	cg10070864, cg19192981
chr15	57659000	0.208978328	4.79E-05	cg01089516
chr15	57792247	0.004754047	0.562165335	cg19200920
chr15	57841171	0.478571429	1.23E-11	cg09613626
chr15	57857913	0.045517224	0.069938481	cg05301845
chr15	57853765	0.004118404	0.589609163	cg08458738
chr15	57855760	0.037373001	0.101270405	cg23505015, cg19940183
chr15	57883426	0.005896277	0.518473002	cg22708112, cg20043937
chr15	57907328	0.033135965	0.123230534	cg01728659
chr15	57858571	0.074789061	0.019228624	cg12602853
chr15	57858980	0.079328244	0.015778638	cg25061445
chr15	57959628	0.235781591	1.33E-05	cg01371660
chr15	58037103	0.042133141	0.081490017	cg01472390
chr15	58059982	7.17E-05	0.943312366	cg20318229
chr15	58160563	0.01786602	0.259581529	cg17100610
chr15	58155902	3.12E-02	0.134982294	cg19364778
chr15	58362207	0.01496393	0.302539672	cg12437628
chr15	58328940	0.009394572	0.414635973	cg25491066
chr15	58276358	0.010926573	0.378801652	cg12031962
chr15	58158607	0.05628438	0.043282447	cg13518442
chr15	58543487	0.005140997	0.546632055	cg27405128
chr15	58544009	0.005140997	0.546632055	cg22768761, cg07418291
chr15	58555030	1.10E-05	0.977753568	cg01003021
chr15	58621630	0.015707331	0.290739382	cg03311274
chr15	58661680	0.005274725	0.54144787	cg26676092
chr15	59588458	0.013303533	0.331193669	cg25845137, cg24263283, cg08423142
chr15	59590597	0.016835017	0.273919134	cg21651541
chr15	92487283	0.136664018	0.001286894	cg10542624
chr15	92607214	0.002230639	0.691524554	cg02625376
chr15	34492290	0.020287966	0.229321683	cg12054707
chr15	34502467	0.005052485	0.550113927	cg05254078, cg09068447
chr15	34506150	0.019457344	0.239197957	cg06903103
chr15	34571924	0.01396906	0.319304016	cg14433151
chr15	34610964	0.053879941	0.048144769	cg12476968
chr15	34626807	0.01396906	0.319304016	cg01670347
chr15	34630397	0.017704676	0.261763535	cg23213703
chr15	34634124	0.017704676	0.261763535	cg16429305, cg05327068
chr15	34982234	0.000805153	0.81164726	cg09105041
chr15	34985743	0.008611363	0.434882479	cg23952174
chr15	35002923	0.004309117	0.581101311	cg11634846
chr15	35147292	0.064304852	0.030407177	cg13176024
chr15	35262087	0.004146713	0.588330425	cg21435844
chr15	36716492	0.00519872	0.544383201	cg09431410
chr4	121652	0.066329848	0.027824992	cg20320494, cg19819404, cg22831726, cg12717203, cg21149944, cg10197305, cg05388281
chr4	228929	0.058531746	0.039193949	cg25397663, cg15792688, cg11678307, cg22333441
chr4	125987	0.06714684	0.026847342	cg14192029
chr4	96044	0.045751634	0.06920481	cg25528753
chr4	199208	0.074987757	0.019062783	cg23063647, cg20296343, cg17201760
chr4	260587	0.022716091	0.203089395	cg07043305
chr4	167880	0.062880766	0.032368063	cg10971805
chr4	325992	0.01074825	0.382741655	cg10113414
chr4	258294	0.024079211	0.189895945	cg13939291
chr4	511339	0.01396906	0.319304016	cg23272908
chr4	515489	0.016750991	0.275130035	cg13856154
chr4	517622	0.012429028	0.347718404	cg05255057
chr4	529872	0.009919028	0.401842922	cg18683082
chr4	553250	0.005085435	0.548812941	cg06174537
chr4	531720	0.003961268	0.596811577	cg14497649
chr4	729603	0.000279345	0.888386413	cg23681017, cg05827190
chr4	702767	0.040472951	0.087877228	cg07086226
chr4	723882	0.003438824	0.622146984	cg13656831, cg22777513, cg07680160, cg10009224
chr4	703607	0.00063508	0.832393335	cg13941682
chr4	713920	0.00063508	0.832393335	cg02697106
chr4	706740	0.078098455	0.016646579	cg02458396, cg05835009
chr4	714019	0.078098455	0.016646579	cg17689763
chr4	736626	0.008480556	0.438407563	cg09269619, cg25712567, cg10843276, cg21850702, cg26319363
chr4	726322	0.031076319	0.135727404	cg07224469
chr4	720508	0.003961268	0.596811577	cg23077453, cg23376390, cg21942184, cg10864200, cg00614959, cg12148312
chr4	716248	0.032569796	0.126535599	cg14024328
chr4	729104	0.027186047	0.163318093	cg00230205
chr4	781001	0.002964232	0.647321073	cg06672737, cg06673130, cg06821199
chr4	780883	0.023189086	0.198395251	cg05448404, cg07079724, cg14183865
chr4	781777	0.048784994	0.060403842	cg17128947
chr4	781035	0.002964232	0.647321073	cg01345055, cg17265358
chr4	812598	0.028489748	0.153433452	cg25354926
chr4	812679	0.009923087	0.401746145	cg05585742
chr4	877625	0.036459475	0.105621254	cg24922022, cg00779926
chr4	892116	0.098043523	0.006990331	cg23992470
chr4	935571	0.020804338	0.223425408	cg26300313, cg07828340, cg18586891
chr4	861498	0.076872343	0.017559768	cg04220779
chr4	882625	0.022632547	0.203931792	cg14530993
chr4	898615	0.270912689	2.36E-06	cg20188214
chr4	867560	0.270912689	2.36E-06	cg12256889
chr4	919750	0.009044126	0.423518478	cg20177485
chr4	912473	0.085875109	0.011867522	cg17023254
chr4	904695	0.001681704	0.73048908	cg23855365
chr4	937767	0.013312056	0.33103779	cg09839318
chr4	939206	6.72E-05	0.945139944	cg15105011, cg23939001, cg08222618, cg06157924
chr4	958799	0.001165643	0.774300609	cg12870267
chr4	968826	0.001165643	0.774300609	cg07007312
chr4	961373	0.018002591	0.257751842	cg22718636, cg20456258
chr4	979179	0.010085697	0.397896553	cg09359391, cg09153458
chr4	963526	6.78E-06	0.98255945	cg20229048
chr4	983060	0.042352215	0.080684559	cg21616051
chr4	977261	0.014214641	0.315056976	cg03889767
chr4	995305	0.121804511	0.002476466	cg08332990
chr4	1013382	0.082671958	0.013641791	cg26814241, cg25932599
chr4	1001797	4.76E-32	1	cg03414932
chr4	1019312	0.000263163	0.891647234	cg16185996
chr4	1042608	0.015213645	0.298509401	cg02524099, cg23839571
chr4	1050521	0.031262721	0.134541238	cg16660487
chr4	1044825	0.010034358	0.399106219	cg04016957, cg04106633, cg27284194
chr4	1052355	0.030225981	0.141286239	cg13180566
chr6	140256669	0.048787879	0.060396051	cg27524944
chr6	140303401	0.049412111	0.058734614	cg19409163
chr6	140667829	0.036584883	0.105012283	cg04792808
chr6	142409969	0.003114217	0.639115521	cg24924958
chr6	142461644	0.037164289	0.102247226	cg21882392
chr6	142681409	0.027429467	0.161419729	cg12808267, cg14593639, cg11176095, cg21182457, cg03128060, cg07997529
chr6	142785201	0.025172266	0.180022897	cg00405670, cg04461802, cg18131185, cg04753771
chr6	142750516	0.003044537	0.642897173	cg09547025
chr6	142790873	0.024266195	0.188164048	cg10886276
chr6	142882713	8.04E-06	0.981001058	cg09323878
chr6	143012314	4.40E-05	0.955560521	cg25852061
chr6	143586007	0.10183269	0.005927229	cg15029183
chr6	143648401	0.6551665	4.45E-18	cg06253927
chr6	36625206	0.051948052	0.052457908	cg13378192
chr6	36639968	0.00840605	0.440434783	cg01602139, cg24334037
chr6	36645696	0.025920245	0.173602879	cg11920449, cg24425727
chr6	36677982	0.017983211	0.25801053	cg12649238
chr6	36722842	0.010314122	0.392577242	cg04481295
chr6	36732517	0.003560196	0.61605696	cg05592448
chr6	36735480	0.101467263	0.006022318	cg14286908
chr6	36737499	0.015148926	0.29954735	cg12479719
chr6	36804187	0.001128974	0.777786294	cg09046994
chr6	36790630	0.016291231	0.281874372	cg07544796
chr6	36853309	0.002009967	0.706449738	cg16446577
chr6	36884912	0.012910619	0.338486473	cg05322916
chr6	36886640	0.012910619	0.338486473	cg02379549
chr6	36922684	0.001633189	0.734258969	cg18627427
chr6	36933170	0.00421627	0.585212226	cg23492779
chr6	36939279	0.003961268	0.596811577	cg21229337
chr6	37548744	0.018947285	0.245514323	cg16726195
chr6	37544930	0.004886831	0.556742493	cg12702614
chr6	37553195	0.01408046	0.317368376	cg00985040
chr6	37553497	0.001709402	0.728363998	cg11375692
chr6	167262308	0.026553393	0.168370172	cg21118486
chr6	28831535	0.001243781	0.76706578	cg02196503, cg14535652
chr6	28859769	0.001191838	0.771846729	cg24505778
chr6	28859801	0.001191838	0.771846729	cg24697433, cg05216056, cg00609961, cg23326313, cg04742282, cg13293729, cg15088539, cg03720390
chr6	28872630	0.000406725	0.865518525	cg21997109
chr6	28885227	0.017027191	0.271174315	cg18844029
chr6	28959515	0.013991092	0.318919987	cg16061301
chr6	28867755	0.016184087	0.283475515	cg10401017
chr6	28945520	0.007077	0.479185233	cg22685807, cg01516851, cg02846841
chr6	28958458	0.006670224	0.492141953	cg10919664
chr6	110188602	0.000241327	0.89621388	cg19839372
chr6	110209191	0.098454382	0.006866441	cg06384861
chr6	111551410	0.013242302	0.332316462	cg14724791
chr6	8435883	0.006814793	0.48747195	cg01815076, cg20246548, cg09548084, cg02152351
chr6	8467432	0.018121778	0.256167851	cg02090877
chr6	8439905	0.019879614	0.234115203	cg16615280
chr6	8736623	1.08E-01	0.004611568	cg01663148
chr6	9116398	0.04558757	0.069717457	cg00734931
chr6	9539240	0.049448491	0.058639261	cg12021972
chr6	64159064	0.00152778	0.742670118	cg00787780
chr6	69286052	0.005471803	0.533969145	cg17622027
chr6	69303241	0.002534797	0.672290222	cg04551846
chr9	95681388	0.012792398	0.340722238	cg10055252
chr9	95732908	0.018817204	0.247157097	cg06056244
chr9	95736385	0.374104054	9.01E-09	cg13767778
chr9	95783398	0.023044062	0.199821064	cg02671281, cg06319135
chr9	95797999	0.103027757	0.005626558	cg03164696
chr9	96708651	0.088357572	0.010653045	cg14459158
chr9	96780650	0.000888067	0.802373803	cg13595415
chr9	96908718	0.119445458	0.00274638	cg11652343
chr9	96925737	0.011777349	0.360756502	cg05403282
chr5	398924	0.463235294	3.49E-11	cg18615970, cg25648203
chr5	459793	0.006228359	0.506888394	cg08916839, cg24955955, cg07599136
chr5	431196	0.366135558	1.43E-08	cg04879308
chr5	419462	0.006972822	0.482449941	cg26850624
chr5	475895	0.032264088	0.128360257	cg14807090
chr5	438454	0.047490035	0.064008847	cg02126092, cg01158804, cg06925438
chr5	439205	0.007841916	0.45626127	cg21151960
chr5	445073	0.927735781	3.04E-42	cg24250168
chr5	413385	0.857284007	9.80E-32	cg18430034
chr5	475346	0.122062207	0.00244862	cg19431495, cg27078676
chr5	454732	0.197846701	8.06E-05	cg08885102
chr5	480509	0.004815306	0.559651146	cg14122633
chr5	412694	0.081582566	0.014303988	cg11264959
chr5	471499	0.927735781	3.04E-42	cg00049323
chr5	457249	0.208905514	4.81E-05	cg21743597, cg08758174, cg01295188, cg27178414, cg23251141
chr5	466125	0.197846701	8.06E-05	cg21159260, cg17233264, cg06852942
chr5	489589	0.051778196	0.052855753	cg01103582
chr5	477639	0.11600885	0.003192449	cg07734149
chr5	498755	0.036875722	0.103614444	cg01228410
chr5	501689	0.829039813	6.05E-29	cg06019590, cg12833872
chr5	504199	0.568047337	1.42E-14	cg22572362
chr5	510073	0.270300205	2.43E-06	cg18140071
chr5	514956	0.147828683	0.000783857	cg07455474
chr5	581593	0.189344019	0.000119474	cg16447950
chr9	137594233	0.004003268	0.594868842	cg14021321
chr9	137852839	0.016849347	0.273713277	cg16214670
chr9	137853001	0.03207036	0.129531393	cg19486230
chr9	124576821	0.02816358	0.1558423	cg16431836
chr9	124580040	0.003898635	0.599733164	cg08189638
chr9	124647279	0.000805153	0.81164726	cg16653553
chr9	125094940	0.008408149	0.440377486	cg00366537
chr9	125301991	0.002464158	0.676631808	cg16541571
chr9	125328703	0.033441572	0.121485645	cg11078654
chr9	125386300	0.007670817	0.461236003	cg09608131
chr9	125602932	0.0067268	0.490305616	cg22228688
chr9	125974403	0.072520868	0.021228188	cg11080307
chr9	126038583	0.072520868	0.021228188	cg07575208
chr11	83997269	0.017148526	0.269458739	cg22553158
chr11	84220186	0.000679277	0.82674692	cg00568405
chr11	63044992	0.048073554	0.062357428	cg23117497
chr11	2191155	0.004003268	0.594868842	cg26253759
chr11	2318624	0.025224828	0.179563068	cg03306615, cg26051413, cg12499235, cg16059978, cg11821865
chr11	2323029	0.016617502	0.277067404	cg20392764
chr11	2320966	0.026791838	0.166445737	cg03162779
chr11	2319355	1.73E-05	0.972125944	cg10042645
chr11	2321093	0.005440647	0.535138996	cg02056751, cg01612681, cg00502099, cg21201830, cg14020320
chr11	2320884	0.025224828	0.179563068	cg05608541, cg13731761, cg26598899, cg14510967, cg13186130, cg07489413, cg11525052
chr11	2319531	3.23E-02	0.128390131	cg23929682
chr11	2321899	0.026791838	0.166445737	cg25961099, cg18081375, cg24322746
chr11	2319730	0.004947496	0.554297741	cg09114153, cg22210337, cg17627559, cg16913263
chr11	2322662	0.021924482	0.211236485	cg13592872, cg05509777, cg19766471
chr11	2322561	4.43E-06	0.985906292	cg21027517
chr11	2309898	0.00608165	0.511950794	cg10782575
chr11	2323619	0.007378049	0.469948871	cg00472277
chr11	2331214	0.013513514	0.327380879	cg15622352
chr11	2332037	0.000116989	0.927635112	cg19658600
chr11	2349795	0.017027191	0.271174315	cg06080571
chr11	2415964	0.020052456	0.232071895	cg01013243, cg21656960
chr11	2402747	0.000329089	0.878924761	cg24752563
chr11	2414702	0.024924785	0.182206028	cg23146501, cg12819454
chr11	2389780	0.064102564	0.030678169	cg05485639
chr11	2420811	0.00273224	0.660520667	cg06574159
chr11	2534075	0.045143057	0.071126502	cg01361085
chr11	68595239	0.004291188	0.581890639	cg22911054
chr11	68621440	0.136894587	0.001273833	cg11245990
chr11	68622456	0.000165017	0.914102565	cg07511668
chr11	68616449	0.000165017	0.914102565	cg04772025
chr11	68632225	0.000165017	0.914102565	cg06028808
chr11	68642974	0.000165017	0.914102565	cg08757828
chr11	68678634	0.008641975	0.434063688	cg21862992, cg06112835, cg21963583
chr11	68667198	0.008641975	0.434063688	cg00242965, cg11377293, cg02336919
chr11	68624898	0.034512614	0.11557887	cg04959011
chr11	68707454	0.053125415	0.049783994	cg18812198, cg26335578
chr11	68671104	0.000165017	0.914102565	cg08967684, cg07259423, cg08937100
chr11	114277804	1.26E-02	0.345167354	cg04581466
chr11	45016421	0.028231658	0.155336066	cg14117345
chr11	45064211	0.027959319	0.157372267	cg23922743
chr11	45181305	0.001265322	0.765114901	cg01081635
chr11	45185779	0.002689329	0.663034699	cg12491371
chr11	45247238	0.002400078	0.680633661	cg25879409
chr6	237332	0.024536444	0.185692726	cg21688681
chr6	255796	0.029831949	0.143946707	cg03872677
chr6	250619	0.103866001	0.00542476	cg21037348
chr6	256281	0.029000077	0.149747112	cg17823816
chr6	254337	0.099592126	0.006534662	cg21855360
chr6	387562	0.777117955	7.67E-25	cg13812245
chr6	397478	0.167592409	0.000322709	cg07817739
chr6	425803	0.658128787	3.27E-18	cg12671632
chr6	435677	0.071635171	0.022064884	cg09757644
chr6	452759	0.065253076	0.029169007	cg13299325
chr6	449045	0.757609297	1.53E-23	cg10680978
chr6	445278	0.018396212	0.252565298	cg09239700
chr6	604606	0.020582406	0.225937379	cg16786516
chr3	169803418	0.260164466	4.04E-06	cg09514909, cg18431100
chr3	169775498	0.32431496	1.46E-07	cg25631489
chr3	170451962	0.00739779	0.469353188	cg02132058
chr3	170451587	0.002060729	0.702936449	cg12143358
chr3	171332570	0.218807248	3.01E-05	cg05771324
chr3	171465850	0.004084835	0.591132839	cg22466012
chr3	171471592	0.006270836	0.505438578	cg00265891
chr3	171489085	0.0574264	0.041152836	cg01212789, cg18418238
chr3	171518305	0.071791115	0.021915186	cg06085579
chr3	171518678	0.031167443	0.135146114	cg19644750
chr3	171520989	0.031167443	0.135146114	cg04107939
chr3	171526178	0.021549498	0.21522815	cg17024257, cg14155246
chr3	191722702	0.013210445	0.332902592	cg06204618, cg24354450
chr3	191713306	0.013210445	0.332902592	cg05900274, cg01526748
chr3	191686360	0.026170814	0.171510418	cg16393844
chr3	191763210	0.003691511	0.609612099	cg11305438
chr3	191759729	0.008145448	0.447639068	cg16107526
chr3	191775797	0.015622656	0.292053797	cg04117566, cg01353941
chr3	191933006	0.010309026	0.392694823	cg07724074
chr3	191928034	0.219509223	2.91E-05	cg16503628
chr3	192000755	0.00436798	0.578524762	cg25149848
chr3	192143392	0.014794821	0.305308354	cg09639890
chr3	192140997	0.034316396	0.116637297	cg22241571
chr3	39290902	0.06356463	0.031410835	cg11721950
chr3	39335968	0.010169492	0.39593339	cg22742493
chr3	39428241	0.012990456	0.3369876	cg13045504, cg13444374
chr3	39468290	0.007233796	0.47433858	cg10639933
chr3	39423007	0.003360639	0.626140881	cg06706443
chr3	39446992	0.012990456	0.3369876	cg17228962
chr3	39484320	0.078640777	0.01625806	cg26246731
chr3	39470640	0.084738435	0.012468977	cg05092459
chr3	39492594	0.077341386	0.017204622	cg25112848, cg07071426
chr3	39539160	0.019158337	0.242876792	cg16280624
chr3	39485162	0.010274805	0.393485574	cg19102250
chr3	39952693	0.00336169	0.626086767	cg14565698
chr3	140479023	0.026778983	0.166548855	cg23258304
chr3	140786845	0.119176457	0.002778949	cg27141807
chr3	140813011	0.01128025	0.371152439	cg10688950
chr3	140816789	0.241558442	1.01E-05	cg09309707
chr3	140809235	0.008033639	0.450785573	cg24320843
chr3	140951365	0.125868373	0.002071636	cg00400028
chr3	140956621	0.003193743	0.634861796	cg08243468
chr3	141101839	0.001953125	0.710444295	cg02936049, cg21380154
chr3	141087623	0.010478347	0.388815132	cg04041831
chr3	141145402	0.025548091	0.176764144	cg18523689, cg10599156
chr3	73975070	0.000463164	0.856583587	cg08015278
chr3	76150232	0.132942975	0.001516909	cg00058436
chr3	76570099	0.072446914	0.021296806	cg08743428
chr3	12795802	1	0	cg02173918
chr3	12802109	0.018324059	0.253506487	cg19384379
chr3	12797563	0.197282157	8.27E-05	cg03761891
chr3	12836792	0.043409659	0.076913079	cg12400702
chr3	12858028	0.032447148	0.127264216	cg07041616
chr3	12126667	0.007291351	0.472579297	cg11882607
chr3	12856144	0.476674916	1.40E-11	cg15335990
chr3	12906554	0.039290704	0.092748016	cg17073323
chr3	12937077	0.024902153	0.182407165	cg00167076
chr3	13010272	0.003667629	0.610773415	cg05628226
chr3	13081162	0.222239531	2.56E-05	cg15739570
chr3	13111430	0.006311679	0.504051193	cg01659586, cg21924571, cg03611029
chr3	13116061	0.002847575	0.653878041	cg03926815, cg13035046
chr3	13121129	0.001585886	0.737995109	cg26946284
chr3	13131115	0.079126823	0.015917612	cg12657668
chr3	13144006	0.005541445	0.531370742	cg08748367
chr3	13178226	8.50E-05	0.938308749	cg02610634
chr3	13200280	0.012888868	0.338896346	cg11510285
chr3	13258915	0.330109127	1.06E-07	cg14939227
chr3	13245725	0.293895545	7.28E-07	cg13526469
chr3	13269299	0.073242187	0.02057051	cg02179412
chr3	13273056	0.024653399	0.184634718	cg21936746
chr3	13322905	0.010230494	0.39451287	cg04519485
chr3	13340010	0.060018606	0.036708591	cg15275625
chr3	13350867	0.248891967	7.04E-06	cg11138539
chr3	13431721	0.030770565	0.137698002	cg17336044
chr3	13516646	0.190479686	0.000113373	cg14932400
chr3	13449831	0.267844182	2.75E-06	cg04360691
chr3	13510722	0.170222326	0.000286462	cg06787352
chr3	13664475	0.041945255	0.082187567	cg12307333
chr3	13664729	0.007712552	0.460014762	cg24632944
chr3	122025664	0.068041954	0.025816171	cg16242410
chr3	122027062	0.04443564	0.073430814	cg19404727
chr3	122031859	0.068488236	0.025317156	cg15866669, cg17551860
chr3	122057761	0.059566068	0.037447465	cg22834418
chr3	122074387	0.005699446	0.52555846	cg26123466
chr3	122069638	0.108369187	0.0044576	cg17133388
chr3	122283735	0.010396383	0.390686388	cg03353554
chr3	122125544	0.005699446	0.52555846	cg15494590
chr3	122353361	0.061180009	0.03487979	cg23013854
chr3	122378500	0.030023108	0.142649176	cg22896480, cg15604389, cg17380795, cg24850323
chr3	122643356	0.003961268	0.596811577	cg08227081
chr3	122648066	0.265593561	3.08E-06	cg22068147
chr3	122648525	0.265593561	3.08E-06	cg17134137
chr3	122657569	0.010339189	0.39199969	cg08981606
chr3	122713120	0.105337369	0.005087785	cg14737211
chr3	122687616	0.104071624	0.005376367	cg09920194
chr3	123102376	0.033713814	0.11995384	cg12793116
chr3	123161343	0.037118593	0.102462435	cg04138502, cg13384396, cg08586168
chr3	123437650	0.244306418	8.82E-06	cg05097465
chr3	52233861	0.051072332	0.054542817	cg15698299
chr3	52258372	0.049252811	0.059154032	cg22484793
chr3	52450043	0.014027013	0.318295149	cg09508131
chr3	52344680	0.206521739	5.37E-05	cg00690270
chr3	52333671	0.046262583	0.067633384	cg05081659
chr3	52269491	0.007134894	0.477386428	cg16850945
chr3	52431671	0.206521739	5.37E-05	cg06653422
chr7	20656505	0.014276718	0.313994985	cg21202529
chr7	20688042	0.011863599	0.358993344	cg02470904
chr7	20663069	0.057030981	0.04187775	cg19361732
chr7	21301163	0.031830239	0.130999224	cg00669899
chr7	21301724	9.83E-31	1	cg19518539
chr7	21868079	0.005832262	0.520758938	cg24354866
chr7	21974610	0.077204871	0.017307234	cg20983531
chr7	68837002	0.04728703	0.064594012	cg25753409
chr7	68897139	4.40E-05	0.955560521	cg25525570
chr7	70193932	0.004201245	0.585882968	cg15030167
chr7	70204253	0.032349825	0.127845644	cg14829677
chr7	2412032	0.025765714	0.174907716	cg25507518, cg22512364
chr7	2416203	0.027135517	0.163715293	cg07550684
chr7	2414825	0.008077268	0.449553741	cg23685648
chr7	2434522	0.003615169	0.613341125	cg13956086
chr7	2505763	0.005762942	0.523254268	cg26161652
chr7	39605959	0.031399508	0.133678024	cg02342754
chr7	41259507	0.005134381	0.546890896	cg00376321
chr20	45271373	0.00897582	0.425282484	cg00199059
chr20	45319505	0.00897582	0.425282484	cg02978729
chr20	45309111	0.003230419	0.632921827	cg13127542
chr20	45337038	0.005832262	0.520758938	cg19706809, cg11443654
chr20	45376895	0.005449591	0.534802701	cg18847519
chr20	61018416	0.000648325	0.830680258	cg17976205
chr20	61003592	0.00375834	0.606387283	cg03359095
chr20	61009781	0.004212821	0.585366033	cg24475058
chr20	61025728	0.035997187	0.107899066	cg27554835
chr8	1230570	0.003075787	0.641194738	cg16463150
chr8	1240040	0.012368116	0.348909917	cg00378211
chr8	1245003	0.004956629	0.553931409	cg00154902
chr8	1248648	0.016058719	0.285363413	cg19177027
chr8	1240053	0.017719724	0.26155909	cg11592242
chr20	8767841	0.11209527	0.003788295	cg12696295
chr20	8834750	0.005612126	0.528756607	cg27178677
chr20	9124622	0.098029205	0.006994688	cg03832855
chr20	9641133	0.004746253	0.562486732	cg20073962
chr5	157819991	2.57E-04	0.892994804	cg07536762
chr5	158086455	0.035720353	0.109288341	cg04497820
chr5	158313281	0.000822921	0.809618976	cg10386082
chr5	158402836	0.035012504	0.112929023	cg21489194
chr5	158441859	0.032772144	0.12534342	cg16426897
chr5	158878381	0.001789805	0.722302093	cg09483595
chr5	158880340	0.020991254	0.221335272	cg00612017
chr5	158889328	0.028356481	0.154412621	cg23075569
chr5	159361361	0.012890666	0.338862446	cg27157940
chr5	159364704	0.481158246	1.03E-11	cg16162590
chr5	159378582	0.013045541	0.335958544	cg25315648
chr5	159542936	0.086581992	0.011508231	cg26146888
chr5	159738709	0.045298335	0.07063093	cg07511409
chr5	34967114	0.050600253	0.055702172	cg19179092, cg15451240
chr5	34971390	0.002545719	0.671625321	cg03620392
chr5	34974835	0.04728703	0.064594012	cg25852941
chr5	35135648	0.003628323	0.612695102	cg13523989
chr5	35431096	0.139527992	0.001133609	cg18771231
chr5	35472227	0.069408587	0.024318704	cg01612062
chr5	35609560	0.07141457	0.022278417	cg07326720
chr5	35639275	0.004026492	0.593800184	cg17976158
chr5	35773879	0.722667013	1.86E-21	cg07153978
chr5	35896984	0.344051054	4.95E-08	cg09065326
chr5	35863529	0.027983439	0.157190734	cg05182302
chr5	35925282	1.37E-03	0.756102597	cg18511008
chr5	35984945	0.030976891	0.136364802	cg19698137
chr5	35984742	0.008556626	0.436352324	cg19897071
chr5	36071115	0.061686644	0.034111439	cg25377862
chr5	36136675	0.145112804	0.000884628	cg21585289
chr5	36243705	0.00023818	0.896889082	cg10946263
chr5	36273197	0.005991285	0.51511235	cg11791078
chr5	36373965	0.001200742	0.771019264	cg02780974
chr5	36387824	0.046605313	0.066600262	cg09329115
chr5	2640466	0.004956629	0.553931409	cg06584218, cg11424776
chr5	2345681	0.001558172	0.740212858	cg05589784
chr5	126412585	0.061743952	0.034025622	cg14340928, cg17848407
chr5	126415811	0.078282828	0.016513457	cg12188313
chr5	126578315	0.595974516	1.29E-15	cg18772739
chr5	126645288	0.014428477	0.311418098	cg11415067
chr5	127277307	0.026857627	0.165919132	cg25960090
chr5	128795098	0.07730223	0.01723399	cg19067710
chr5	128771739	0.07730223	0.01723399	cg13701109, cg22664298
chr5	129025611	1	0	cg26917579
chr5	129247773	0.050389648	0.0562276	cg20694933, cg13944802, cg12050480
chr5	130282397	0.003263367	0.6311905	cg13986272
chr5	65442271	0.044992506	0.071610469	cg21114390
chr5	66506212	0.013419515	0.329080548	cg07732778, cg01359757
chr5	66498893	0.007798574	0.457513487	cg07078052
chr5	66499688	0.013419515	0.329080548	cg16059802
chr5	66502710	0.024387865	0.187046811	cg06092694
chr5	66525877	0.074255157	0.01968149	cg23637652
chr5	66532090	0.00712137	0.477805657	cg23679824
chr5	66510019	0.08768967	0.010967003	cg09432409
chr5	66541903	0.008985455	0.425033	cg11553311
chr5	66545554	0.008319867	0.442797575	cg22337238
chr5	67383931	0.002828969	0.654938639	cg22917366
chr12	107864650	0.031148429	0.135267179	cg10797095
chr12	107865272	8.00E-05	0.940150838	cg04536419
chr12	107886204	0.028290091	0.154903013	cg01245561, cg04873208
chr12	108060709	2.92E-05	0.963815349	cg19831775
chr12	108079446	0.010017718	0.399499414	cg00632811, cg25345738, cg02011789
chr12	108223991	0.228628038	1.88E-05	cg12977167
chr12	108240846	0.140223441	0.001099192	cg20252202
chr12	108256531	0.033183883	0.122955153	cg09798888
chr12	108252112	0.033183883	0.122955153	cg10549789
chr12	108155632	0.02004099	0.232206791	cg02314190
chr12	108279300	0.007480901	0.466858468	cg00536589
chr12	108299365	0.160268306	0.000449088	cg15090469
chr12	108461121	0.181918852	0.000168081	cg16376794
chr12	108484124	0.001885903	0.715254426	cg23954518
chr12	108494083	0.423424274	4.61E-10	cg07771976
chr12	108495596	0.026070452	0.172345085	cg12369091
chr12	57543572	0.004425578	0.576025395	cg09817069
chr12	57559809	0.002935468	0.648923181	cg00693253
chr12	57570014	0.037756926	0.099499537	cg12385849
chr12	5857395	0.035720353	0.109288341	cg20462512, cg03516126
chr12	5815173	0.004606597	0.568306401	cg27423216, cg25771683
chr12	5818906	0.004606597	0.568306401	cg13911068
chr12	5794378	0.033763156	0.119678464	cg04597526
chr12	5791043	0.033763156	0.119678464	cg07268046
chr12	5794610	0.033763156	0.119678464	cg20202463
chr12	5831308	0.004606597	0.568306401	cg24286453
chr12	5836418	0.004606597	0.568306401	cg20378408
chr12	5843659	0.018947285	0.245514323	cg00116911
chr12	84218037	0.031550134	0.132734491	cg11702299
chr12	84854010	0.000601899	0.836768612	cg16912512
chr12	121380544	0.03616789	0.107051883	cg04176141, cg20928346
chr12	25064599	0.008889179	0.427535743	cg00223569
chr12	25117345	0.040747438	0.086785665	cg15845673
chr12	25124376	0.013205188	0.332999449	cg04054840, cg19008597, cg20783223, cg21500300, cg07259733, cg25824218
chr12	25135328	0.013303533	0.331193669	cg12371924
chr17	3162280	0.02066589	0.224988571	cg18323846
chr17	3318620	0.334564765	8.35E-08	cg10246603
chr17	3323626	0.44218643	1.40E-10	cg15747941
chr17	3434262	0.015290077	0.297289451	cg07740110
chr17	3457878	0.008729389	0.431738372	cg24819006
chr17	3460023	0.019547872	0.238097296	cg16390380
chr17	3458469	0.021622588	0.214443257	cg05790038
chr17	3462130	0.01953602	0.238241059	cg13633262, cg10137010
chr17	3465677	0.009221091	0.418998441	cg03569872
chr17	3505934	0.000492514	0.852159072	cg22758651
chr17	3489351	0.004947496	0.554297741	cg22309983
chr17	3610464	0.025474587	0.177396197	cg23551198, cg07394242, cg13375828
chr17	3606192	0.024399026	0.186944703	cg06468454, cg16044305, cg22166084
chr17	3627840	0.035151856	0.112202087	cg03415120
chr17	3637334	1.25E-06	0.99249621	cg04123546
chr17	3625582	0.038757764	0.095036847	cg23861097
chr17	46840541	0.008126984	0.448156348	cg20806493
chr17	46892047	0.002940568	0.648638463	cg15022609
chr17	74418176	0.029061765	0.149308211	cg01997144
chr17	74439196	0.036158896	0.107096337	cg09380561
chr17	74442650	0.020550272	0.226303847	cg07892181
chr17	9967522	0.081441422	0.014392113	cg13773741
chr17	10031823	0.007646559	0.461948201	cg20934660
chr17	10061116	0.00840605	0.440434783	cg19402470
chr17	10065655	0.016849347	0.273713277	cg06380167
chr17	10098579	0.015912165	0.287590309	cg00598226
chr17	10103771	0.008611363	0.434882479	cg17353900, cg13291283, cg12275888, cg24382698
chr17	10130202	0.011671335	0.362939852	cg22992427
chr17	10216510	1.68E-02	0.273765333	cg13984289
chr17	10255205	0.025548091	0.176764144	cg00208494
chr17	10540295	0.020567205	0.226110647	cg17780691
chr17	10559339	0.000129754	0.923800328	cg19558848, cg11106468
chr17	10761586	0.03510078	0.112467943	cg03641585, cg12224203, cg20008800
chr17	11459512	4.88E-06	0.985201012	cg06852293
chr17	11460264	4.88E-06	0.985201012	cg11563881
chr17	11503509	0.002434904	0.678451135	cg08002427
chr17	11775360	0.008028855	0.450920988	cg14165858
chr17	11905053	0.035943138	0.108168807	cg23591217
chr17	11900440	0.05001966	0.05716315	cg17852021
chr17	12526734	0.001953125	0.710444295	cg11087016
chr17	12695750	0.003908097	0.599289913	cg14734059
chr17	12933933	0.410746071	1.01E-09	cg08370430, cg01439945, cg05800094
chr17	13075677	0.018690796	0.248766174	cg14240829
chr10	73146528	2.42E-05	0.96706131	cg11907246
chr10	73169313	0.013246823	0.332233382	cg24935786, cg00234046
chr10	73199333	0.015252169	0.297893711	cg09444885
chr10	73207148	0.010316259	0.392527954	cg09723496
chr10	73281738	0.010860539	0.380254039	cg20096820
chr10	73331612	0.002204586	0.693241193	cg09774124
chr10	4151121	0.00897582	0.425282484	cg19522161
chr10	4251459	0.030540427	0.139201986	cg03835698
chr10	4517210	0.002953119	0.647938921	cg04196119
chr10	4866228	0.000805153	0.81164726	cg23863750
chr10	4972463	0.006388889	0.501446017	cg10568634, cg00907043
chr10	5004295	0.005905037	0.518161532	cg00863652
chr10	5007435	0.019158337	0.242876792	cg13132986
chr10	5643869	0.028661757	0.152179813	cg22317764
chr10	5649098	0.025974769	0.173145121	cg06862636
chr10	5649804	0.101825299	0.005929137	cg14845074
chr10	5645694	0.146896565	0.000817099	cg17237657
chr10	5660964	0.025823367	0.174419614	cg14299193
chr10	5659835	0.008298178	0.443395235	cg02449762, cg26603656
chr10	5662135	0.008298178	0.443395235	cg04282141
chr10	5688356	0.005786602	0.522400213	cg22851864
chr10	5707976	0.005456013	0.534561476	cg14037240
chr10	5708896	0.017493386	0.26465496	cg11519256
chr10	5709847	0.021649485	0.214155258	cg14623216
chr10	5794475	0.446969697	1.02E-10	cg20644902
chr10	5852230	0.085707331	0.011954436	cg27407423
chr10	120765171	0.025489461	0.177268085	cg25084281, cg07646860
chr10	120762343	0.010274805	0.393485574	cg00853148
chr10	120847056	0.153497687	0.000608518	cg09530275
chr10	120853799	0.103076768	0.005614557	cg24772834
chr10	120903213	0.026036504	0.17262846	cg07199534
chr10	120874161	0.024058279	0.190090955	cg15361215
chr10	120895131	0.022831336	0.201933961	cg15355800
chr10	122130241	0.219509223	2.91E-05	cg27208514
chr10	122262398	0.014826918	0.304780371	cg10954330
chr10	122355606	0.002101375	0.700158793	cg27245056
chr10	122355441	0.027310527	0.162344204	cg14907703
chr10	45821118	0.074405086	0.019553242	cg23147731
chr10	45878382	0.281702827	1.36E-06	cg02070873, cg15590007, cg20848186, cg22956733
chr10	45878050	0.005188157	0.544793461	cg12063947
chr10	23543240	0.000444563	0.859463007	cg24762932
chr10	23614233	0.002204586	0.693241193	cg07318076
chr10	24613218	0.004754047	0.562165335	cg27665812
chr10	24671578	0.03662892	0.104799339	cg14710896
chr13	94107226	0.006388889	0.501446017	cg04646842
chr13	94126085	0.016107824	0.284622084	cg13201587
chr13	94107761	0.005608974	0.528872675	cg02199580
chr13	96058833	0.010119409	0.397105074	cg18905249
chr13	96276101	0.001865211	0.716754484	cg27562454
chr13	96584060	0.061398984	0.034545552	cg26683794
chr13	96596542	0.013246823	0.332233382	cg02147339
chr13	96710538	0.03257748	0.126490102	cg22620274
chr13	96756918	0.294020125	7.23E-07	cg17104772
chr13	97050116	0.020623707	0.225467399	cg16684691
chr13	97049913	0.020623707	0.225467399	cg25627364
chr13	97051629	0.020623707	0.225467399	cg11119340
chr13	97062424	2.06E-02	0.225467399	cg14772125, cg21810047
chr13	97488349	2.01E-05	0.97000397	cg15292110
chr13	47103823	0.002981827	0.64634564	cg04315865
chr13	47093502	0.001943962	0.711094346	cg12654941
chr13	47132052	4.23E-02	0.080814876	cg06473578
chr21	33942734	0.008470329	0.438684989	cg01274324
chr21	33975279	0.006412773	0.500644723	cg19037373
chr21	33949059	0.000192901	0.907157899	cg08949101
chr21	34097985	0.016058719	0.285363413	cg12953319, cg14641774
chr21	34314478	0.010478347	0.388815132	cg01291947
chr21	34316133	0.006964849	0.482701272	cg20081517
chr21	34529112	0.044346685	0.073726071	cg20558272
chr21	34530268	0.043014649	0.078299715	cg09566248
chr21	34578121	0.004889888	0.556618805	cg17730271
chr21	34640788	0.0014594	0.748299481	cg01040315
chr21	45226304	0.000231167	0.898410323	cg21328116
chr21	45215877	0.004779278	0.561127206	cg04226110
chr21	45768598	0.004947496	0.554297741	cg22457518
chr21	45773439	0.0875	0.011057837	cg09522854
chr21	45781644	0.006051437	0.513004102	cg13216568
chr21	45764469	0.001473064	0.747163172	cg22022010
chr21	45897827	0.01144383	0.367686639	cg08461903
chr1	95166401	0.071045571	0.022640276	cg09012411
chr1	95193013	0.084015276	0.012867432	cg01097709
chr1	95205343	0.011743193	0.361457977	cg04305469
chr1	95249837	0.004830399	0.559034978	cg24013761
chr1	95294370	0.050270084	0.056528178	cg15571882, cg20059151
chr1	95297374	0.050270084	0.056528178	cg04156841
chr1	95273590	0.075317456	0.018790778	cg02083825
chr1	95441292	0.187912018	0.000127627	cg04265011
chr1	95532794	1	0	cg15527175
chr1	96504265	0.068972554	0.024786666	cg16400196
chr1	95667251	0.062530666	0.032869566	cg01206378, cg21372392
chr1	95699184	0.015722211	0.29050916	cg05382022, cg20701556, cg24808901, cg26537280, cg03123541, cg06440946
chr1	95776788	0.011786001	0.360579106	cg24863693
chr1	95782603	0.007557753	0.46457028	cg08042195
chr1	95766591	0.011671335	0.362939852	cg14750274
chr1	95820612	0.022556131	0.204705861	cg08752277
chr1	96701718	0.05613748	0.043564486	cg26506488
chr1	96883062	0.124828577	0.002168518	cg09138496
chr1	96950333	0.028983381	0.149866148	cg13557213
chr1	96989155	0.099900219	0.006447598	cg18099634, cg15512289
chr1	44573500	0.000502962	0.85061704	cg08679985
chr1	44821521	0.065988679	0.028243882	cg21534299
chr1	45031182	0.07661889	0.01775474	cg19158567
chr1	45050047	8.04E-06	0.981001058	cg08242458, cg05888914
chr1	45053760	0.004545455	0.570890972	cg04623242
chr1	45054412	0.117932941	0.002934543	cg16367549
chr1	46198213	0.003453947	0.621380947	cg10384264
chr1	45859332	0.008653399	0.433758728	cg17953869, cg04181682
chr1	45935056	0.063612565	0.031344829	cg10186336
chr1	45966298	0.027256804	0.162763716	cg00008971
chr1	46094236	0.052541048	0.051093081	cg01836612
chr1	46029874	0.304761905	4.13E-07	cg24332710, cg23317297
chr1	46413257	0.022849559	0.20175195	cg09791107
chr1	46087577	0.018356582	0.253081726	cg22963343
chr1	46079493	0.008690476	0.432771183	cg27165784
chr1	45867944	0.008126984	0.448156348	cg04296837
chr1	46055561	0.27	2.47E-06	cg11750580
chr1	46090711	0.304761905	4.13E-07	cg11240129, cg14220678, cg02987388
chr1	46021556	0.027256804	0.162763716	cg06784218
chr1	46249386	0.01184737	0.35932421	cg17721068
chr1	46231984	0.013067396	0.335551418	cg02261135
chr1	46009818	0.027256804	0.162763716	cg05450708
chr1	46334876	0.008690476	0.432771183	cg04471037, cg20650505
chr1	46420221	0.057361719	0.041270527	cg22337626
chr1	46425500	0.421232204	5.29E-10	cg15711727
chr1	46649046	0.004237152	0.584282557	cg25369262
chr1	209804095	0.017493386	0.26465496	cg12141218
chr1	209800230	0.022530517	0.204966079	cg00257659
chr1	209807419	0.017493386	0.26465496	cg26273198
chr1	209820629	0.028443173	0.153774872	cg03917982
chr1	209824099	0.028443173	0.153774872	cg26374621, cg20416769, cg03977657, cg07072052, cg16504791
chr1	209818815	0.030481167	0.139592179	cg03967293
chr1	210619967	0.060857427	0.0353782	cg04544489
chr1	212449195	0.004471272	0.574057653	cg24291237
chr1	26083408	2.12E-05	0.969181168	cg13202578
chr1	26100164	8.51E-05	0.938266275	cg08028384
chr1	171263606	0.118712274	0.002836051	cg00794381
chr1	171404591	0.079965233	0.015347115	cg10181156
chr1	171591189	0.020309352	0.229073861	cg17807424
chr1	171746276	0.005140997	0.546632055	cg16339741
chr1	171770336	0.004619975	0.567743897	cg26368228
chr1	171805624	0.009507775	0.411825077	cg22796051
chr1	171807232	0.029070675	0.149244936	cg08143045
chr1	171809976	0.206521739	5.37E-05	cg01017147
chr1	171781735	0.014687383	0.30708414	cg27241143
chr1	172917822	0.001143679	0.776381243	cg18234224
chr1	173460154	7.29E-05	0.942862646	cg25302646
chr1	173399734	0.014615243	0.308283931	cg12264321
chr1	173877886	0.003226599	0.633123253	cg27509823
chr1	174618862	0.008890793	0.427493611	cg00249310
chr1	175160520	0.016343767	0.281093395	cg15975554
chr1	85686317	0.012517449	0.345998453	cg27452255
chr1	85935422	0.005131243	0.547013771	cg26414000
chr1	85728664	0.064555675	0.030074545	cg17737388
chr1	85800179	0.00182741	0.719519394	cg27228891
chr1	85780781	0.00182741	0.719519394	cg17322118
chr1	85588015	0.014041759	0.31803911	cg06134905
chr1	85794819	0.030020262	0.142668404	cg03541331, cg06676585
chr1	85967977	0.000243229	0.895807968	cg06153757
chr1	86527492	0.556075001	3.78E-14	cg01892452
chr1	87098959	0.026705175	0.167142301	cg27317524
chr1	89478868	0.025293053	0.178968194	cg21695830, cg10631373
chr1	89459475	0.047139497	0.065022777	cg14669130, cg11309454
chr1	89459640	0.047139497	0.065022777	cg23627354
chr1	89460023	0.047139497	0.065022777	cg21341297
chr1	89551669	0.008405965	0.440437101	cg21383858
chr1	89841629	0.052915452	0.050250313	cg23747839
chr1	89549839	0.102263163	0.005817127	cg11068071, cg15718932
chr1	89735314	0.003668241	0.610743584	cg02205957
chr1	89647386	0.026974343	0.164989474	cg03928246
chr1	89873134	0.018673006	0.248993639	cg13454346
chr1	89530245	0.015253349	0.297874888	cg09516651
chr1	89895889	0.018673006	0.248993639	cg13166501
chr1	90018283	0.009145015	0.42093281	cg20823515
chr1	90010814	0.024830448	0.183046123	cg13816228
chr1	89886229	0.048206079	0.061988596	cg12316341
chr1	90229313	0.044837468	0.072112467	cg07539182
chr1	90270732	0.008388714	0.440908526	cg25306132
chr1	90281599	0.030929919	0.136667067	cg12326899
chr1	90312742	0.014318766	0.313278271	cg11335133, cg01860897
chr1	90354229	0.058922786	0.038524062	cg15791719
chr1	90401765	0.001391784	0.754010609	cg17603219
chr1	244891415	0.040208453	0.088942852	cg07737182
chr1	245423390	4.97E-02	0.057973731	cg03435244
chr1	245423526	0.026242469	0.170917279	cg12093781
chr1	245442537	0.048635718	0.060808399	cg11793423
chr1	245538958	0.006143893	0.509792466	cg22787191
chr1	2359917	0.003804165	0.604196824	cg20491328
chr1	3035227	0.005082922	0.54891196	cg10021614
chr1	3038530	0.008890793	0.427493611	cg23571820
chr1	3049381	0.003804165	0.604196824	cg03921839
chr1	3050362	0.003804165	0.604196824	cg10111211
chr1	3036077	0.024079211	0.189895945	cg08405558
chr1	3056207	0.014829639	0.304735678	cg05117823
chr1	35676453	0.180465543	0.000179647	cg12633102
chr1	36863700	0.000536079	0.845835902	cg12781547
chr1	36878024	0.024068424	0.189996407	cg12880200
chr1	36864026	0.020541333	0.22640591	cg20948151
chr1	36928810	0.029905728	0.143444378	cg08702692, cg08878450
chr1	36930385	0.041037114	0.085649266	cg16993455
chr1	36906455	0.140967014	0.001063531	cg04246589
chr1	36889005	0.142368635	0.000999383	cg23623828
chr1	36929064	0.130190893	0.001712685	cg19379491
chr1	36911913	0.039601517	0.091440303	cg12809031
chr1	36929533	0.130190893	0.001712685	cg01430725
chr1	36937392	0.029905728	0.143444378	cg20173993
chr1	36934329	0.029905728	0.143444378	cg13944870
chr1	37176422	0.017720525	0.261548204	cg04012535
chr1	37374887	0.144039756	0.000927867	cg18782181
chr1	37509872	0.000362979	0.872892617	cg09363841
chr1	193894990	0.000296099	0.885110186	cg17830067
chr1	198566554	0.099506579	0.006559044	cg15742712
chr1	198594782	0.099506579	0.006559044	cg04555139
chr1	199026329	0.007943803	0.45333858	cg09702859
chr1	199015031	0.007943803	0.45333858	cg18391344
chr1	200296339	0.006756048	0.489360747	cg07913379
chr1	200379969	0.001168002	0.774078401	cg24017541
chr1	200383087	0.00120494	0.770630378	cg22450933
chr1	18406625	0.014788093	0.305419173	cg20697066
chr1	18529884	0.002953119	0.647938921	cg00983740
chr1	18214811	0.049035299	0.059731753	cg11806635
chr1	19192501	0.034128646	0.117659868	cg02058944
chr1	19221842	0.214093595	3.76E-05	cg12461099
chr1	19554396	0.697126088	4.32E-20	cg16580880
chr1	19374155	0.009485676	0.412371621	cg16682432
chr1	19388932	0.069516847	0.024203911	cg03874513
chr1	19394737	6.44E-03	0.499674989	cg22333259
chr1	19506744	0.028138962	0.156025817	cg13387374
chr1	19555060	0.660285239	2.61E-18	cg03985478
chr1	19476649	0.271522227	2.29E-06	cg20677058
chr1	19539676	0.574716308	8.11E-15	cg09028008, cg08917933, cg00690710, cg07838106, cg24008908, cg05937630
chr1	57622599	0.010794276	0.381719278	cg15158891
chr1	59041577	0.249552014	6.82E-06	cg05065507, cg10347335
chr1	59050556	0.249552014	6.82E-06	cg14856222
chr1	59062268	0.034761905	0.114249115	cg22163395
chr1	59204825	0.0472804	0.064613215	cg26636662
chr1	61775563	0.011433507	0.367904024	cg15915680
chr1	62616594	0.165430542	0.000355847	cg11812662
chr1	62661505	0.003926341	0.598437157	cg27424906
chr1	62675892	0.035569106	0.110055492	cg11146821
chr1	62673037	0.009135996	0.421163001	cg09167874
chr1	62676091	0.030359323	0.140398235	cg06062158
chr1	62677048	0.152678571	0.000631234	cg04104977
chr1	228371891	0.063754647	0.031150018	cg06090806
chr1	228352572	0.006026786	0.513866302	cg12298872
chr1	228402047	0.003151261	0.637125976	cg18477163
chr1	228500420	0.061363734	0.034599135	cg01057552
chr1	228416712	0.075797521	0.018401701	cg13294652
chr1	228444318	0.128381234	0.001854802	cg04850211
chr1	228544905	0.067363241	0.02659428	cg22862529
chr1	228537942	0.005138517	0.546729082	cg19261426
chr1	228391808	0.011975624	0.356720716	cg07203024
chr19	37178347	0.006155293	0.509398871	cg03831667
chr19	36991862	0.018028758	0.257403075	cg10237978, cg05280698, cg24834889, cg12948621, cg08565796, cg23756236, cg12024906, cg00131081, cg24909706
chr19	50258031	0.037080173	0.102643754	cg02133278
chr19	50248501	0.193746886	9.75E-05	cg13221404, cg14969099
chr19	50312875	0.035621423	0.109789475	cg12199360, cg26271127, cg10290724
chr19	50319974	3.29E-02	0.124754095	cg10776862
chr19	50393269	0.083500798	0.013158653	cg26486044
chr19	50951879	0.013238573	0.332385002	cg11430371, cg17071417, cg10687087
chr19	50996961	0.031916073	0.130472456	cg07897402
chr19	51017377	0.015727662	0.290424887	cg17716930
chr19	51013140	0.01028518	0.393245603	cg11870206
chr19	56430224	0.001771354	0.723679452	cg03770907
chr19	56988957	0.018121778	0.256167851	cg08687005, cg15805104
chr19	57041257	0.021173551	0.21931888	cg04783231
chr19	57232965	0.000745582	0.818625619	cg22267665
chr6	44035581	0.000748239	0.818308173	cg21657043
chr6	44110702	0.022814573	0.202101544	cg27358789, cg10133411
chr6	44066708	0.016283449	0.281990278	cg18978028
chr6	44072405	0.000119603	0.926833047	cg25069157
chr6	44119676	0.022814573	0.202101544	cg11947985
chr6	44114334	0.018028758	0.257403075	cg11226100, cg23602195
chr19	6669934	0.001709402	0.728363998	cg23071186, cg04891836
chr19	6709704	0.03662439	0.104821224	cg03015114
chr19	6727365	0.001190823	0.771941259	cg04547181, cg14279361, cg12768975
chr19	6753769	0.066377004	0.027767592	cg09036996, cg09962952
chr19	6919753	0.071292222	0.022397744	cg21042001
chr19	7004532	0.000446301	0.859191357	cg24245216, cg07612827, cg13462004
chr19	7004309	0.002545719	0.671625321	cg04673596
chr19	7167715	0.087856752	0.010887606	cg19680299
chr19	7186843	0.001059143	0.784597089	cg10004681
chr19	7188979	0.032035301	0.129744583	cg10148591
chr19	7199939	0.043332774	0.077180935	cg18114828
chr19	7208110	0.012499723	0.346342347	cg16940601
chr19	7418352	0.034391534	0.116230754	cg14880421
chr19	7482985	0.003009259	0.644831793	cg13958794
chr19	7440870	0.003379292	0.625182865	cg05747963
chr19	7444220	0.008001894	0.451685175	cg05853389
chr19	7540658	0.049042146	0.05971348	cg12428218, cg24946736
chr19	7553021	0.040569598	0.087491238	cg25343040
chr19	7612060	0.054213735	0.047437458	cg19839825
chr19	7697956	0.17096768	0.000276937	cg00187126
chr19	7699347	0.008679668	0.433058707	cg15828235
chr19	7701666	0.059941062	0.036834133	cg04770751, cg07231563
chr19	7696956	0.014716127	0.30660776	cg27546241
chr19	7702575	0.008349567	0.44198115	cg24759919, cg02148353
chr19	8248517	0.001777656	0.723208115	cg13476739
chr19	8379487	0.012052966	0.355163033	cg02800733
chr8	144543265	0.027640271	0.159795663	cg12244957
chr8	144559235	0.118628877	0.002846432	cg00773700
chr8	144572978	0.000377069	0.870470039	cg14650228
chr8	144596903	0.217349488	3.23E-05	cg11996592
chr8	144629875	0.091290738	0.00937728	cg17531698, cg24783499
chr8	144599126	0.000377069	0.870470039	cg13071618
chr8	144601816	0.010524732	0.387761744	cg18210511
chr8	144609952	0.021623223	0.21443645	cg17164461
chr8	144608634	0.076304614	0.017999531	cg04878745
chr8	144579523	0.009609805	0.409315313	cg18736678, cg02920817
chr8	144629889	0.017949794	0.258457323	cg03870862
chr8	144626372	0.217349488	3.23E-05	cg09422696
chr8	144629194	0.166580504	0.000337825	cg20458811, cg00404280, cg10438391, cg23106378, cg17812120
chr8	144629876	0.091290738	0.00937728	cg14878969
chr8	144620342	0.166580504	0.000337825	cg13982376
chr8	144562603	0.009609805	0.409315313	cg22995724
chr8	5528976	0.002622027	0.667025995	cg23607370
chr8	5775300	0.01410487	0.316946266	cg02436606
chr8	5823490	1.04E-05	0.978363255	cg10292709
chr8	86253982	0.057084218	0.041779392	cg25634234
chr8	86189539	0.039462811	0.092021454	cg07736716
chr8	86377810	0.000471836	0.855261551	cg02073162
chr8	86347116	0.056492718	0.042885666	cg06787637
chr8	86171786	0.009423603	0.413912456	cg12264626
chr8	86351051	0.095286257	0.007881379	cg08582356, cg22927247
chr8	86439050	0.009238139	0.418566761	cg27030541, cg00159780
chr8	87103432	0.029388084	0.147010086	cg01638770
chr8	87060672	0.019305612	0.241056396	cg00001099, cg17788832, cg26186954, cg20982735, cg27340506, cg01248426
chr8	87066702	0.01128025	0.371152439	cg09506473
chr8	87113516	0.030193237	0.141505245	cg04470072
chr8	87111515	0.019023105	0.244562856	cg06164602
chr8	87387951	0.0030837	0.640765319	cg09322925
chr8	87544174	0.029514724	0.146128781	cg27223183, cg15253520, cg18183698, cg01115938
chr8	87535916	0.026498974	0.168812869	cg00550725
chr8	87529297	0.034279567	0.116837123	cg27080195
chr8	87535573	0.031035141	0.135990984	cg11603350
chr8	87743318	1.51E-01	0.000674844	cg13002622
chr8	87883960	0.005544907	0.531242181	cg20131834
chr8	134103407	0.365217391	1.50E-08	cg16445648
chr8	134108718	0.035191992	0.111993654	cg03603331
chr8	134106333	0.002881879	0.651933435	cg17281840
chr8	134116752	0.024671617	0.184470527	cg01951477
chr8	134183748	0.056424149	0.043015843	cg24579422
chr8	134386699	0.009593551	0.409713642	cg05897389
chr8	134552054	0.008304656	0.443216599	cg18980148
chr8	134552631	0.044487136	0.073260457	cg08209664
chr8	134605583	0.022632547	0.203931792	cg04054469, cg01175791
chr8	134643435	0.127474899	0.001930293	cg23718467
chr8	23073540	0.144111944	0.000924894	cg03718853
chr8	23077163	0.144111944	0.000924894	cg04793096
chr8	23080135	0.144111944	0.000924894	cg08292569
chr8	23083546	0.021639988	0.214256885	cg23882019, cg26530341, cg23303108
chr8	23088984	0.021639988	0.214256885	cg22843797
chr8	23100978	0.052400853	0.051412401	cg22708902
chr8	23104195	0.004452362	0.574870372	cg14349055
chr8	23255039	0.016563604	0.277854432	cg04550605
chr8	110038629	0.012990456	0.3369876	cg13209171
chr8	110078160	0.019158337	0.242876792	cg04843627
chr8	110096738	0.011583608	0.364760251	cg25934166
chr8	116393001	0.003151261	0.637125976	cg09876887
chr8	117778570	9.78E-05	0.933836367	cg13005974
chr8	117778673	0.016363791	0.280796435	cg00284516
chr8	117928825	0.000519405	0.848223403	cg08351303
chr8	117949756	0.005415926	0.536070523	cg22200611
chr8	117921627	0.004771643	0.56144097	cg07064711
chr8	65467106	0.04728703	0.064594012	cg26789941
chr8	65549342	0.035644614	0.109671779	cg03263002
chr8	65582637	0.008259169	0.44447327	cg21034416
chr16	31478711	0.004619975	0.567743897	cg08509907, cg10451425
chr16	31517648	0.004619975	0.567743897	cg03100639
chr16	31516210	0.017181856	0.268989818	cg10995380
chr16	31489033	0.004619975	0.567743897	cg08619455, cg04060128, cg05479962
chr16	31523113	0.002220218	0.692209817	cg27477940
chr16	31544771	3.68E-05	0.959377228	cg08624915
chr16	31538982	3.68E-05	0.959377228	cg14387505
chr16	31539386	0.008676633	0.433139496	cg05772125
chr16	31535009	0.002220218	0.692209817	cg02989940, cg16446484
chr16	31534498	0.013322058	0.330854962	cg10091996
chr16	31538459	3.68E-05	0.959377228	cg00605988
chr16	31544724	0.008676633	0.433139496	cg12777862
chr16	88893416	7.14E-31	1	cg16603012
chr16	88885237	0.188888889	0.000122008	cg00230183, cg02669544
chr16	88890632	0.155092593	0.000566571	cg09279393
chr16	88892224	0.002277904	0.688439678	cg06526420
chr16	88904521	0.013205188	0.332999449	cg01241798
chr16	88905074	0.005771006	0.522962881	cg01686522
chr16	89183706	0.001953125	0.710444295	cg08316009, cg02505676, cg07708487, cg27600435, cg21754178
chr16	89192426	0.001506387	0.744416086	cg09427016
chr16	89226511	0.011527025	0.365941011	cg18581781, cg27370229
chr16	89202041	0.014615243	0.308283931	cg26950739
chr16	89185117	0.01691989	0.272702697	cg21816132
chr16	89189194	0.003655637	0.611358348	cg01134309
chr16	89235258	0.012313936	0.349974338	cg09940476, cg05956477
chr16	89230985	0.010907307	0.37922461	cg01810329
chr16	89242148	0.267802042	2.76E-06	cg09367126
chr16	89242953	0.35751815	2.33E-08	cg02648441
chr16	89242366	0.267802042	2.76E-06	cg27347146
chr16	89277828	0.001262084	0.765407014	cg01751047
chr16	89298567	0.001129374	0.777747944	cg26799602
chr16	89238215	0.006830911	0.486955816	cg03280573
chr16	89270729	6.24E-05	0.947134581	cg05040338
chr16	89280580	0.038856345	0.094608974	cg04168590, cg03126713
chr16	89304452	0.045486369	0.07003566	cg06441001
chr16	1695639	0.733824111	4.30E-22	cg17675080
chr16	1653206	0.069648353	0.024065206	cg26528668
chr16	1676627	0.792250829	6.26E-26	cg06899008
chr16	1713513	0.161790157	0.000419353	cg09065629
chr16	1705434	0.001908706	0.713612044	cg26464185
chr16	57160026	0.413000566	8.82E-10	cg16109438, cg14108224, cg09179993
chr16	57162681	0.43556701	2.14E-10	cg21243269
chr16	57162656	0.062381319	0.033085904	cg20988587
chr16	57443146	0.001733436	0.72653553	cg02573340
chr16	57445376	0.000556844	0.842915817	cg16753122
chr16	57713534	0.025773386	0.174842678	cg08975866, cg23698652, cg10555171
chr16	57721146	0.04527163	0.070715903	cg09418336
chr16	57735900	0.000922268	0.798682909	cg18222554
chr16	57909654	0.008259169	0.44447327	cg27206026
chr16	20897668	0.007809122	0.457208237	cg08224563
chr16	20878848	0.00280064	0.656561483	cg01257890
chr16	21073253	0.004641717	0.566832006	cg08527847
chr16	21614009	0.020057456	0.232013098	cg05571610
chr16	21620547	0.006729692	0.490212063	cg06242416, cg21727445, cg07917978
chr16	22178256	0.450866733	7.93E-11	cg18581491
chr16	22251872	0.330038853	1.07E-07	cg12998118
chr16	22396762	0.832444993	2.96E-29	cg07340241
chr16	23612375	0.030321914	0.140646741	cg15569276
chr16	23457583	0.057041704	0.04185792	cg03935956
chr16	23582153	0.022254276	0.207797028	cg04666465, cg07150862
chr16	23466377	0.004021255	0.594040818	cg15399793
chr16	23692405	0.021618316	0.21448904	cg17963157
chr16	23704172	0.031658348	0.132061139	cg26988306
chr16	23712448	0.031584533	0.13252004	cg07452489, cg01460202
chr3	108132626	0.021865379	0.211859859	cg18062555
chr3	108177276	0.023975707	0.190862465	cg21759500
chr3	109118512	0.110976312	0.003978069	cg12534199
chr3	109233072	0.000269226	0.890413824	cg14840439
chr3	109440553	0.007680585	0.460949718	cg15863140
chr16	84542480	0.000329089	0.878924761	cg08277369
chr16	84542941	0.000307387	0.882955804	cg09259081, cg16496269
chr16	84550452	0.029900332	0.143481051	cg13254958
chr16	84553120	0.042799674	0.0790654	cg26676129
chr16	84554457	0.014861433	0.304213937	cg03844474
chr16	84560485	0.002534797	0.672290222	cg02142483
chr16	84580389	0.016938814	0.272432374	cg03588855
chr16	84581893	0.005544907	0.531242181	cg19089810
chr16	84584457	0.021713316	0.213473587	cg15618495
chr16	84693084	0.035012504	0.112929023	cg06666608
chr16	84726081	9.18E-06	0.979709118	cg07817393
chr16	84733197	0.012838069	0.339856196	cg08367247, cg03686366, cg00304695
chr16	84772019	5.08E-05	0.952287372	cg24297889
chr16	84782871	0.002743601	0.659859004	cg13202585
chr16	84785672	0.016985766	0.271763109	cg15308565
chr16	84783873	0.002743601	0.659859004	cg07647771
chr16	84839954	0.008641975	0.434063688	cg02844852, cg08423857, cg07404223
chr16	84846982	0.064102564	0.030678169	cg09249803
chr16	84838541	0.000908408	0.800169669	cg09188304
chr16	84840223	0.02426822	0.188145394	cg07207789
chr16	84859934	0.001383972	0.754680125	cg00342062
chr16	84860896	0.001794486	0.721953977	cg10064892
chr16	84932135	0.058779815	0.038767613	cg02816678
chr16	84941329	0.055091565	0.045627996	cg01704698
chr16	84962118	0.009769317	0.405435882	cg05059108
chr16	84974407	0.009058016	0.423161103	cg07458482
chr16	84980731	0.000196286	0.906350597	cg15094934
chr16	84983427	0.036915603	0.103424327	cg27305222
chr16	85055451	0.018783496	0.24758495	cg11619900
chr16	85008645	0.030193237	0.141505245	cg01426041
chr16	85011480	0.054570795	0.046692695	cg16671652
chr16	85018323	0.025768404	0.174884908	cg24872431, cg14647890, cg23642897
chr16	85035738	0.020067897	0.231890384	cg09624855
chr16	85041546	0.048623033	0.060842908	cg03655147
chr16	85027151	0.345219086	4.64E-08	cg01715842
chr16	85070381	0.000385728	0.869004186	cg27466129, cg10723851
chr16	85062530	0.091300565	0.009373273	cg00138824
chr16	85083763	0.081268293	0.014500953	cg25480304
chr16	85084266	0.081268293	0.014500953	cg21184340
chr16	85083839	0.078194676	0.01657697	cg07005506
chr16	85085910	0.008070206	0.449752775	cg16141165
chr16	85110903	0.034990974	0.113041788	cg09693081
chr16	85118740	0.042846689	0.078897272	cg17552190
chr16	85105643	0.042089852	0.081650177	cg27226885
chr16	85120500	0.355635993	2.59E-08	cg01345157
chr16	85120815	0.014746779	0.30610079	cg06602545
chr16	85126175	0.024200144	0.188773756	cg02510185
chr16	85124402	0.000178725	0.910619872	cg05522042
chr16	85139173	0.134738844	0.001401239	cg11407606
chr16	85130799	0.35751815	2.33E-08	cg02511440
chr16	85169714	0.061346682	0.034625086	cg16700163
chr16	85178032	0.42906185	3.23E-10	cg13942156
chr16	85228341	0.050488157	0.055981196	cg01275133
chr16	85231534	0.063590962	0.031374559	cg24402746
chr16	85241521	0.06438782	0.030296735	cg10126022, cg09354553
chr16	85250596	0.2666097	2.93E-06	cg08214557
chr16	6104193	0.000235382	0.897493227	cg00654511
chr16	6105651	0.000235382	0.897493227	cg01436880
chr16	6532744	0.001627197	0.734728826	cg06233376
chr16	7256234	0.018028758	0.257403075	cg13408362
chr16	8822717	0.001412055	0.752282703	cg08549495
chr16	69563890	0.003858177	0.60163629	cg00217859
chr16	69830415	0.08227266	0.013880858	cg03424554
chr16	69928815	0.76197004	7.99E-24	cg18617819
chr16	69962858	0.029748793	0.144515204	cg26929355
chr16	69762549	0.000902788	0.800776057	cg03549146, cg00158530, cg04703221
chr16	69720964	0.148018215	0.000777263	cg15192750
chr16	70409143	0.500976563	2.53E-12	cg27439480
chr16	70285901	0.055598043	0.044616482	cg09952366, cg09029538
chr16	70153053	0.026375598	0.169821402	cg07680047
chr16	69934928	0.001243781	0.76706578	cg25811656
chr16	70287574	0.524953604	4.30E-13	cg05250797
chr16	70352401	0.026375598	0.169821402	cg05523882
chr16	70437024	0.01912355	0.243309174	cg15696708
chr16	70461927	0.590039207	2.18E-15	cg09426937, cg11224906
chr16	70630077	0.072220054	0.021508701	cg16862914
chr16	70710858	0.001473064	0.747163172	cg00147286
chr16	71546823	0.001709402	0.728363998	cg03325702
chr16	71565582	0.015448174	0.294785955	cg23986775
chr16	71995946	0.085903169	0.011853048	cg16916594
chr16	71558970	0.005669153	0.526664057	cg09929369
chr16	71594435	0.000595238	0.837661999	cg08116858
chr16	71570413	0.009813329	0.404374849	cg11760587
chr16	71657605	0.026785392	0.166497439	cg21529818
chr16	71849370	0.016703533	0.275816885	cg10148145
chr16	71639533	0.016079824	0.285044492	cg01698763
chr16	71739649	4.45E-02	0.073369471	cg11770481
chr16	71803914	1.06E-01	0.004875592	cg04715926
chr16	71764834	0.067553095	0.026374255	cg06707899
chr16	71893010	0.064041668	0.030760229	cg19706407
chr22	39966094	0.002270273	0.688935225	cg01726073
chr22	40405763	0.038856345	0.094608974	cg24508168, cg14500472, cg21771250
chr22	40389343	0.00803412	0.450771971	cg14730136
chr22	40601639	0.009904573	0.402187843	cg00543524
chr22	40615276	0.008442908	0.439430133	cg10612850
chr22	40546633	0.008442908	0.439430133	cg17434510
chr22	47357482	0.146226015	0.000841867	cg18337986
chr22	47358892	0.020650556	0.225162484	cg06321741
chr22	47370060	0.002338978	0.684507925	cg07734358
chr22	47437873	0.016873859	0.273361604	cg12536383
chr22	47484687	0.008087619	0.449262249	cg25742191
chr22	47573257	0.036403888	0.105892392	cg18621123
chr22	47692636	0.000150512	0.917950859	cg06223290
chr22	48179634	0.010478347	0.388815132	cg06830704
chr22	48256058	0.000296099	0.885110186	cg25952103
chr22	48828168	0.013799849	0.322273557	cg13515990
chr22	48888607	0.077421562	0.017144642	cg05992904
chr22	48896580	0.013918702	0.320184042	cg11019791
chr22	48900321	0.013296703	0.331318665	cg23400715
chr22	48926630	1.59E-05	0.973313567	cg16321163
chr22	49013839	0.004116486	0.589695993	cg05072413
chr22	49028180	0.009883819	0.402683786	cg03126986
chr22	49487417	0.039523884	0.091765087	cg17827477
chr22	50119712	0.000311236	0.882230626	cg15953127
chr22	50127572	0.005406574	0.536423673	cg01161222
chr22	50134204	0.005743211	0.523968363	cg10588023
chr22	50148782	0.037848321	0.099082873	cg11942930
chr22	50181960	0.007712552	0.460014762	cg16053902
chr22	32205234	0.002277904	0.688439678	cg13263830
chr22	32313933	0.003319975	0.628240757	cg08752738
chr22	32324140	0.003319975	0.628240757	cg06799784, cg07481274
chr22	21335259	0.019547154	0.238106009	cg00534362
chr22	21334873	0.001334668	0.758954495	cg13353337, cg07047601
chr22	21938590	0.007809122	0.457208237	cg02752441
chr22	22024507	0.007744587	0.45908078	cg00449189, cg13409704, cg00550955
chr22	22026739	0.029421491	0.146777032	cg09430935
chr22	22043909	0.006815943	0.487435104	cg19723528
chr22	22045027	0.015486506	0.294182971	cg27449113
chr22	22063337	0.052920776	0.050238433	cg13195461
chr22	22078122	0.007119158	0.477874277	cg27527592
chr22	22094016	0.000346412	0.875803572	cg08066395
chr22	22121155	0.098257706	0.006925471	cg07894331, cg14525062
chr22	22130945	0.102179786	0.005838292	cg27552821
chr22	22168246	0.058779815	0.038767613	cg00014104
chr22	22304943	0.120261661	0.002649852	cg09190434
chr4	72608115	0.000137242	0.921639258	cg04837494
chr4	72642648	0.039478811	0.091954216	cg00324108
chr4	72670191	0.056885823	0.042147144	cg04910429
chr4	72840369	0.0168007	0.274412882	cg27637828
chr4	72873947	0.01466963	0.307378839	cg14992771
chr4	74129185	0.042498054	0.080153024	cg10932079
chr4	74731359	0.006128201	0.510335127	cg23624621
chr4	75620798	0.078282828	0.016513457	cg03303585
chr4	2231600	0.041079311	0.085485048	cg23855319, cg10432947, cg18277467, cg14762627
chr4	2185563	4.11E-02	0.085485048	cg01854076
chr4	2232600	0.009078249	0.422641317	cg16417840
chr4	2238923	0.041079311	0.085485048	cg10894388
chr4	2190053	0.144855124	0.000894827	cg05768983, cg16718710, cg09579561
chr4	2277497	0.088507877	0.01058364	cg07536507, cg06554342
chr4	2279036	0.121859789	0.002470467	cg14419496
chr4	2283910	0.126780952	0.001990138	cg24494802
chr4	2287421	0.13473818	0.00140128	cg20686001
chr4	2339002	0.008055723	0.450161394	cg17754042
chr4	2381469	0.774354441	1.19E-24	cg01560486
chr4	2397537	0.774354441	1.19E-24	cg25240478
chr4	2401162	0.774354441	1.19E-24	cg04208045
chr4	2402307	0.159146822	0.000472317	cg13053151
chr4	2404840	0.128536955	0.001842128	cg09639604, cg12757523, cg27239842, cg11067347, cg01601518
chr4	2397186	0.225994208	2.14E-05	cg16819848
chr4	2494239	0.018870041	0.246488238	cg16474684
chr4	2487366	0.010119409	0.397105074	cg18284319
chr4	3062165	0.058817556	0.038703169	cg12833118
chr4	2721811	0.074323504	0.019622921	cg25326735
chr4	2760222	0.011741437	0.361494093	cg25585279
chr4	2763066	0.024235946	0.188442995	cg10181818
chr4	2762679	0.00102557	0.787957376	cg14029686
chr4	2765074	6.16E-06	0.983378066	cg06013212
chr4	2772530	0.062997086	0.032203171	cg21040160
chr4	2800256	0.329318125	1.11E-07	cg02057050, cg26816659
chr4	2783440	0.001218186	0.769407786	cg24492202
chr4	2831383	0.035230756	0.11179274	cg10511758
chr4	2818484	0.044024673	0.074805347	cg00231918, cg22198044, cg01413404, cg01710886, cg25335944, cg10745272, cg23613051, cg08822227, cg07991621
chr4	2822467	0.026517816	0.168659442	cg27617335
chr4	2828630	0.022393994	0.206359545	cg26759036
chr4	2906707	0.040192795	0.089006364	cg11799608
chr4	2943672	0.04606866	0.068225354	cg11254171
chr4	2944336	0.037362637	0.101318673	cg14264079
chr4	2971497	0.078771803	0.016165569	cg24015522
chr4	2959672	0.098010471	0.007000393	cg07170929
chr4	3040068	0.011083744	0.3753757	cg16052220
chr4	3038639	0.001281171	0.763691029	cg27641394
chr4	3048207	0.052303014	0.05163647	cg01922220
chr4	3047695	0.00100683	0.789858676	cg13731523
chr4	3074795	0.001181966	0.772768082	cg05874888
chr4	3207827	0.034274592	0.116864142	cg09160062
chr4	3291694	0.016396823	0.28030743	cg06533319
chr4	3272331	0.007393479	0.469483168	cg16296188
chr4	3299504	0.042651229	0.079598727	cg02754929, cg05104523, cg19653907, cg07749943
chr4	3307638	0.04558757	0.069717457	cg16117554
chr7	77669696	0.045751634	0.06920481	cg25914921
chr7	77694067	0.00840605	0.440434783	cg12543766
chr7	77684816	0.000616491	0.834829399	cg08281157
chr7	77740625	0.001334668	0.758954495	cg00401665
chr7	83282948	1.47E-02	0.306379063	cg00529256, cg18464137
chr4	102736743	0.222505888	2.52E-05	cg22566759, cg01597029, cg03357219
chr4	102770557	0.066345817	0.02780554	cg25169289
chr4	102893970	0.066345817	0.02780554	cg01883570
chr4	155641723	0.000999347	0.790623177	cg25912474
chr4	8503281	0.058531746	0.039193949	cg15354822
chr4	8516974	0.014788093	0.305419173	cg15728601
chr4	8512250	0.015486506	0.294182971	cg09043111
chr4	8527461	0.001243781	0.76706578	cg08786370
chr4	8647796	0.014829639	0.304735678	cg26778516
chr4	12091666	0.000155148	0.916701067	cg14102569
chr4	126353280	0.011083744	0.3753757	cg23515269
chr4	129436625	0.006863223	0.485923832	cg16301894
chr4	130949927	0.418765751	6.17E-10	cg20939696
chr2	170622775	0.001498969	0.745024656	cg12549493
chr2	170623622	0.001498969	0.745024656	cg17598339
chr2	171070912	0.04505814	0.071399057	cg01379730
chr2	171149151	0.008889179	0.427535743	cg10329692
chr2	235079919	0.90188172	1.60E-37	cg14634743
chr2	235111899	0.894660895	2.00E-36	cg27526407
chr2	96943473	0.070556126	0.023129443	cg18419276
chr2	97357108	0.030813103	0.137421971	cg20312557
chr2	97425603	0.030813103	0.137421971	cg21867576
chr2	97454650	0.10529521	0.005097145	cg21863307
chr2	97485110	0.405067531	1.43E-09	cg13587068
chr2	97436608	0.026666667	0.167452865	cg27003815
chr2	97530626	0.457703896	5.05E-11	cg06711298
chr2	97532849	0.035696201	0.109410457	cg22486991
chr2	97564570	0.385622019	4.59E-09	cg16504962
chr2	97680507	0.04160912	0.083451295	cg15600915
chr2	97634488	0.441193365	1.49E-10	cg07894726
chr2	98363038	0.803064791	9.32E-27	cg20820876
chr2	98391117	0.035154196	0.112189921	cg17710875, cg17077815
chr2	98517626	0.001439885	0.74993262	cg14735347
chr2	98868978	0.356288224	2.50E-08	cg21913626
chr2	191522539	1	0	cg27418891
chr2	191543962	0.029096737	0.149060028	cg17118478
chr2	191570072	6.22E-05	0.947208593	cg06524124
chr2	191879560	0.025280667	0.179076022	cg22833204
chr2	241421011	1.95E-01	9.39E-05	cg16696513
chr2	241929645	0.060404097	0.036090955	cg14422879
chr5	111872158	0.000123041	0.925791929	cg16408643
chr5	111959214	7.12E-31	1	cg25673075
chr5	112486410	0.149356813	0.000732217	cg08238375
chr5	112494986	0.008468533	0.43873372	cg07044588
chr5	112513045	0.140882084	0.001067546	cg01833510
chr5	112509125	0.082979268	0.013460615	cg23622299
chr5	113660850	0.024764971	0.1836318	cg02094681
chr5	113916923	0.205610874	5.61E-05	cg11510737
chr5	114508588	0.016111374	0.284568578	cg14132888
chr2	110033937	0.011700996	0.362327176	cg25164996
chr2	20312438	0.000927023	0.798175515	cg06233043, cg13474332
chr2	20336215	0.004606597	0.568306401	cg23291376
chr2	20384552	0.000831169	0.808685241	cg04745032
chr2	20386339	0.007809122	0.457208237	cg17809353
chr2	20352480	0.023662551	0.193821224	cg14790332
chr2	150362920	0.00921895	0.41905269	cg20996363
chr2	150351196	0.007991678	0.451975262	cg27597853, cg18399834, cg02324022
chr2	152266311	0.016845722	0.273765333	cg08475827
chr2	221261270	0.0269364	0.165291049	cg03172493
chr2	222894988	0.085747157	0.011933748	cg04198392
chr2	223122565	0.119140939	0.002783277	cg19307391
chr2	223176950	0.05478962	0.04624223	cg02938320
chr2	223196091	0.010611455	0.385803079	cg07875261, cg15806809
chr2	223169150	0.011871788	0.358826551	cg03190371
chr2	223285022	0.039132248	0.093422346	cg11300809
chr2	223314132	0.036754598	0.104194152	cg14280181
chr2	75701413	0.014226631	0.314851503	cg19035713
chr2	46873045	0.052821603	0.050460206	cg21054447
chr2	46890538	0.074301565	0.019641702	cg09399716
chr2	3486352	0.471014493	2.06E-11	cg03124974
chr2	3486594	0.471014493	2.06E-11	cg08493051, cg12156873
chr2	3497621	7.23E-03	0.47433858	cg25219359
chr2	3885054	0.003031712	0.643598908	cg17872867
chr2	127903974	0.003804165	0.604196824	cg24673761
chr2	127976817	0.005406897	0.536411479	cg11039476
chr2	128154284	0.016533987	0.278288093	cg09152259
chr2	128143526	0.004471272	0.574057653	cg25949447
chr2	128169899	0.158770807	0.000480367	cg08425187
chr2	128211219	8.56E-05	0.938066326	cg17177599
chr2	128286313	0.000244397	0.895559568	cg02372439
chr2	128333442	0.950974652	3.13E-48	cg16968894
chr2	128368050	0.026572205	0.168217438	cg22903402, cg16122707
chr2	128378563	0.254447111	5.36E-06	cg01966334
chr2	128381154	0.040221883	0.088888413	cg00778928, cg01866308, cg26587221, cg16362481
chr2	128382842	0.026572205	0.168217438	cg01385334
chr2	128396059	0.002450573	0.677475056	cg17214050, cg13378297
chr2	128405721	0.024988137	0.18164432	cg17436420
chr2	129270965	0.84434968	2.15E-30	cg23025288
chr2	129370246	0.875213675	8.26E-34	cg02832812
chr2	129381762	0.017307692	0.267228436	cg26874367
chr18	9182191	0.009335293	0.416119123	cg06784621
chr18	9217537	0.004672006	0.565566376	cg08048709
chr18	9188854	0.009335293	0.416119123	cg26725559, cg20758756
chr18	10539739	0.072489349	0.021257405	cg07551380
chr18	11028008	0.015387538	0.295742974	cg00930688
chr18	11517158	0.000784573	0.814026302	cg07219651
chr18	11761954	0.002875629	0.652286674	cg01176653
chr18	11907374	0.017705382	0.261753935	cg27037021
chr18	11911411	0.001473064	0.747163172	cg11747817
chr18	11917512	0.017148526	0.269458739	cg02788661
chr18	11925276	0.003804165	0.604196824	cg10594544
chr18	29930125	0.013530894	0.327067871	cg09128481
chr18	30030190	0.030607287	0.138763192	cg21517022
chr18	30149587	0.001473064	0.747163172	cg23498739
chr18	32318696	0.224382415	2.31E-05	cg19817668
chr18	32357357	0.001850519	0.717825342	cg11381759, cg23034985
chr18	32483191	0.12740899	0.0019359	cg02861309
chr18	32568204	0.037264692	0.101776061	cg00449728
chr18	32684015	0.005323435	0.539581836	cg13226160
chr18	32668148	0.024957249	0.181917939	cg08505728
chr18	32665761	0.004585255	0.569205955	cg13713152
chr18	32671994	0.05556226	0.044687182	cg13428397
chr18	32734100	0.017399798	0.265948151	cg15146620
chr18	32820904	0.004003268	0.594868842	cg10351960
chr18	32887914	0.003251331	0.631821684	cg23544971
chr18	32847966	0.194662193	9.34E-05	cg13606990
chr18	32924889	0.009883819	0.402683786	cg25076892
chr18	32935937	0.001753156	0.725045887	cg14606877
chr18	33955044	0.034295214	0.116752177	cg13921997
chr18	74496159	0.002338978	0.684507925	cg00835203, cg15375321
chr18	76074569	0.008611363	0.434882479	cg00694040
chr18	76186358	0.021602111	0.214662814	cg13292574
chr18	76307940	2.54E-05	0.966263949	cg26367197
chr18	76390880	0.020139695	0.231048613	cg27658460
chr14	23808165	0.068720093	0.025061774	cg02588886, cg17266460
chr14	23822295	0.011738565	0.361553174	cg26922038
chr14	23826792	0.009112482	0.421764028	cg25713128
chr14	23883599	0.0875	0.011057837	cg00318109
chr14	77167140	0.018057859	0.257015864	cg15340705
chr14	77176830	0.000155148	0.916701067	cg11805027
chr14	77219310	0.016291231	0.281874372	cg12831208
chr14	77234764	0.039190199	0.093175124	cg11218230
chr14	77262010	0.13520206	0.001372843	cg10387007
chr14	77271421	0.02049542	0.226931013	cg25276548
chr14	77241979	0.052817952	0.050468388	cg12090942
chr14	77293990	0.032295464	0.128171665	cg27382889, cg15266400
chr14	77337203	0.321032936	1.74E-07	cg26326621
chr14	77334256	0.00912651	0.421405313	cg02040546
chr14	77329078	0.090537869	0.009689384	cg24970172
chr14	77343694	0.011145405	0.374043376	cg21990226
chr14	77413244	0.003295669	0.6295035	cg14880357
chr14	101172542	0.023319888	0.197119302	cg20597575
chr14	101308958	0.181255919	0.000173263	cg14388901, cg13484881, cg21385662
chr14	101310974	0.651606081	6.43E-18	cg09971102
chr14	56871062	0.008889179	0.427535743	cg21556470, cg08443549
chr14	56874865	0.008889179	0.427535743	cg20474450
chr14	56870932	0.009091367	0.422304831	cg04067042
chr14	56636009	0.04854336	0.061060114	cg13670898
chr14	56889204	0.007809122	0.457208237	cg08243676
chr14	56972465	0.048134724	0.062186902	cg11237310
chr14	57021571	0.002277904	0.688439678	cg15283982
chr14	57048537	0.006188119	0.508268382	cg13538554
chr14	57062908	2.24E-05	0.968286716	cg03997700
chr14	57169000	0.008326795	0.442606914	cg25877288
chr14	58063689	0.007712552	0.460014762	cg05715085, cg13998988
chr14	58172007	1.19E-06	0.992678977	cg18444006
chr14	58905626	0.72761194	9.79E-22	cg19102557
chr14	59180291	0.005416042	0.536066153	cg13972423
chr14	59260277	0.012567452	0.345030846	cg23596287
chr14	59338832	7.12E-03	0.477999255	cg24571468
chr14	59170241	0.030193237	0.141505245	cg24468780
chr14	59728380	0.280076596	1.48E-06	cg22120018
chr14	59795735	0.025877145	0.1739657	cg10303124
chr14	59800800	0.353156655	2.98E-08	cg18819791
chr14	59909768	0.308715882	3.35E-07	cg13353922
chr14	59913751	2.81E-01	1.38E-06	cg21493768, cg16057708, cg22995959
chr14	59874113	0.033249774	0.122577572	cg11247712
chr14	59950417	0.308715882	3.35E-07	cg01543583
chr14	59949327	0.042313009	0.080828086	cg22933714
chr14	38779574	0.025770523	0.17486694	cg02129236
chr14	39413793	0.029943303	0.143189296	cg09144108
chr14	39451672	0.01643382	0.279760963	cg09190677
chr14	39855255	0.034215106	0.117187769	cg23287816
chr14	39828104	0.092861452	0.008758089	cg10478549
chr14	39851621	0.034215106	0.117187769	cg24463469
chr14	40347004	0.154092702	0.000592523	cg17766316
chr14	92473994	0.01912355	0.243309174	cg17319007
chr14	92437355	0.025004217	0.181502061	cg24074253
chr14	92507009	0.025004217	0.181502061	cg03067248
chr14	92559862	0.027842764	0.158252794	cg04314597
chr14	92618995	0.046267593	0.067618163	cg23423607
chr14	92588917	0.050439355	0.056103125	cg00500138
chr14	92722629	0.375181906	8.46E-09	cg03430961, cg26373021, cg11866967
chr14	92875786	0.001103694	0.780225037	cg20754674
chr14	92955385	0.014829639	0.304735678	cg01187798
chr14	92976961	0.00273224	0.660520667	cg00773698
chr14	92977621	0.011391805	0.36878405	cg16534624
chr14	92986585	0.011410297	0.36839347	cg22108163
chr14	93076526	0.095529308	0.007798482	ch.14.1488981R
chr14	93108420	0.057353681	0.041285177	cg13256308
chr14	93113547	0.000117194	0.927571853	cg13225565
chr14	93146968	0.015370138	0.296018323	cg01239141
chr14	93148797	0.006863223	0.485923832	cg05157625, cg20072528
chr14	93175020	0.005140997	0.546632055	cg16365601
chr14	93195374	0.016835017	0.273919134	cg16097708
chr14	93609385	0.049247049	0.059169261	cg24930888, cg26314853
chr14	93400616	0.072320768	0.021414369	cg23788212
chr14	93402093	0.311767716	2.85E-07	cg23013853
chr14	93458778	0.771355353	1.90E-24	cg02706439
chr14	93394083	0.815799249	8.62E-28	cg04453367
chr14	93392287	0.162242264	0.000410898	cg06350766
chr14	93403632	0.015403356	0.295492944	cg05049312
chr14	93409471	0.136094675	0.001319717	cg21871608
chr14	93412743	0.053220573	0.049574125	cg22808839
chr14	93475818	0.044731483	0.07245776	cg18416503
chr14	93482868	0.112739993	0.003683055	cg23533360
chr14	93496873	0.050783964	0.055248	cg08057190
chr14	93523060	0.003709917	0.60872028	cg10387497
chr14	93510531	0.058970988	0.038442304	cg02287260
chr14	93513027	1	0	cg22634973
chr14	93539606	0.926113689	6.68E-42	cg19011001
chr14	93585331	0.004185593	0.58658336	cg17299745
chr14	93616848	0.098443884	0.006869579	cg07536708
chr14	93626857	0.091209643	0.00941041	cg00766670
chr14	69014452	0.006026786	0.513866302	cg15149273
chr14	69038981	0.00644915	0.499428462	cg06894612
chr14	69052424	0.004545455	0.570890972	cg10418626
chr14	69059693	0.004886831	0.556742493	cg22095965
chr14	69095847	0.028056094	0.15664532	cg12813394, cg16028136, cg02299497, cg18284575, cg21123519
chr14	69098633	0.007158962	0.476641825	cg25582488
chr14	69118241	0.008134295	0.44795143	cg06572093
[truncated: 4,901 more rows]
