# Supplementary material for: Genetic architecture of gene regulation in Indonesian populations identifies QTLs associated with global and local ancestries
Source: Am J Hum Genet. 2021 Dec 16;109(1):50–65. doi: 10.1016/j.ajhg.2021.11.017 (PMC8764200; doi:10.1016/j.ajhg.2021.11.017)
Supplement: Data S10. methylQTL-LAI correlation results for Neanderthal introgression [file mmc11.zip › Supplementary_File_12.tsv]

chr	pos	R2	p	target
chr1	94060644	0.053058428	0.04993228	cg15816363, cg12835689, cg24091761, cg08237401
chr1	94080997	0.005471803	0.533969145	cg15925478
chr1	94134683	0.056956067	0.042016559	cg17298516
chr3	59545330	0.028168724	0.155803984	cg14805880
chr3	60420417	0.04727469	0.06462976	cg16140565
chr3	62161751	0.013303533	0.331193669	cg15899840
chr3	62182656	0.004779278	0.561127206	cg14876280
chr3	62798018	0.001047044	0.78580133	cg03546671
chr3	62782468	1.16E-01	0.003204441	cg04065419
chr3	62948369	1	0	cg03811073
chr3	63261361	0.000204415	0.90443985	cg22701493
chr3	63457540	9.50E-01	5.06E-48	cg12895674
chr18	3661277	0.003424787	0.622859838	cg02231309
chr7	6515591	0.001685752	0.730177296	cg26780042
chr7	50479856	1.47E-02	0.307378839	cg20288570
chr7	50436518	2.24E-02	0.206217629	cg09965032
chr7	50461684	0.030513864	0.139376743	cg20663141
chr7	50466797	0.222328127	2.55E-05	cg12431065
chr7	50566762	1.27E-31	1	cg12227337
chr7	50627009	0.006377751	0.501820415	cg02603526
chr7	50551730	0.060574847	0.035820783	cg00647317
chr7	50644497	1.59E-02	0.287590309	cg16415748
chr7	50808033	1.40E-02	0.319304016	cg21408624, cg02093266
chr7	50783191	0.001340911	0.758408565	cg16945249
chr7	50845718	0.039622349	0.091353358	cg26957150, cg16535493
chr7	50870148	2.95E-06	0.988492952	cg14188246
chr7	51169801	0.014229708	0.314798789	cg17727071
chr7	51192161	0.005300029	0.540477027	cg20092399
chr7	51293913	7.86E-05	0.940646693	cg25543264
chr7	51544523	0.017690155	0.261961008	cg20478239, cg22027267
chr7	52582806	0.012640627	0.343621331	cg12277612, cg25978993
chr7	52619752	0.012640627	0.343621331	cg18793404, cg23557755
chr7	52577868	0.029900332	0.143481051	cg08733166
chr7	52581915	0.01408046	0.317368376	cg00371245
chr7	52258554	0.027549459	0.160493043	cg03689146
chr7	52533469	1.26E-02	0.343621331	cg21822161
chr7	52578588	1.26E-02	0.343621331	cg16524778
chr7	52624025	1.26E-02	0.343621331	cg21477448
chr7	53582226	0.009488566	0.41230007	cg20933232
chr7	53794230	0.020408899	0.227924476	cg05511794
chr7	53915850	5.07E-02	0.055463622	cg11129772
chr20	55015348	0.034586607	0.115182443	cg07952581, cg16556868
chr20	55101397	0.01222334	0.351763959	cg03718414
chr5	135172079	0.005743211	0.523968363	cg04233669
chr5	135187520	0.009091367	0.422304831	cg15579027
chr19	606299	0.035720353	0.109288341	cg16010433
chr19	603625	0.004109139	0.590028912	cg25633284
chr19	623083	0.021667217	0.21396563	cg06657917, cg04875977
chr19	626238	0.154368238	0.000585257	cg17830140
chr19	626046	1.31E-02	0.335537587	cg11229336
chr19	623729	2.17E-02	0.21396563	cg06223951
chr19	645934	0.048422105	0.061392231	cg13611456, cg02100397
chr19	675513	4.55E-02	0.070084234	cg08239906
chr19	663956	0.063736956	0.031174206	cg03605761, cg23874611, cg14186697, cg05581212
chr19	664931	0.063736956	0.031174206	cg12106403
chr19	682010	0.02573624	0.175157845	cg16825133, cg05304405
chr19	683221	0.119741261	0.002711001	cg24341615
chr19	680845	0.202591769	6.46E-05	cg15979152
chr19	1012440	0.262539052	3.59E-06	cg27197643
chr19	1020086	0.08417159	0.012780236	cg17677653
chr19	1065197	1.07E-02	0.384325627	cg15884737
chr19	1076063	0.001201242	0.770972929	cg10714639
chr12	97273517	0.01966276	0.236709165	cg23758309
chr12	97308563	0.000282366	0.887788357	cg00481382, cg23174406
chr12	98104633	0.005463062	0.534296897	cg19569093
chr12	98686502	0.597426471	1.13E-15	cg10295985
chr12	98813103	0.013666367	0.324641426	cg09320189
chr12	98851368	0.157864483	0.000500327	cg24471210, cg02471132
chr12	98850195	0.103953106	0.005404207	cg25150519
chr12	99005594	0.961518905	5.75E-52	cg07469467, cg00649794
chr12	99114638	0.897211252	8.35E-37	cg10957001
chr12	99580608	0.291698648	8.16E-07	cg05796699
chr12	100367541	0.019298457	0.24114445	cg16217794
chr12	100642810	0.016312057	0.281564463	cg07678010
chr12	124743803	0.002400078	0.680633661	cg12727250
chr12	124744623	4.13E-02	0.084645045	cg19781462
chr12	124749730	9.81E-03	0.404374849	cg02922902
chr12	124748883	0.011391805	0.36878405	cg24125904
chr12	124767787	2.15E-03	0.696630841	cg25098479
chr12	124773694	1.08E-02	0.380511875	cg26814987, cg05990366
chr12	124773462	6.50E-03	0.497733196	cg11261205
chr12	124790517	0.001202827	0.770826058	cg20337996
chr12	124790665	0.005743211	0.523968363	cg24417798
chr12	124804371	1.00E-02	0.39984544	cg10443334, cg04164123
chr12	124798801	0.000876483	0.80364097	cg23878260
chr12	124831018	2.46E-03	0.676631808	cg07474670
chr12	124833385	0.002464158	0.676631808	cg02258175
chr12	124838049	0.002464158	0.676631808	cg16921506
chr12	124850796	0.000334681	0.877908138	cg24631609
chr12	124850666	0.017990638	0.257911364	cg27615368
chr12	124853051	0.000237273	0.897084654	cg20704793
chr12	124861864	0.024260797	0.188213797	cg11231155
chr12	124936366	3.36E-05	0.961184373	cg24836826
chr12	124978811	0.02894695	0.150126249	cg27067412
chr12	125005712	1.36E-02	0.326589846	cg06204938
chr12	125010239	0.012640627	0.343621331	cg08965565
chr12	125021807	0.071089662	0.022596727	cg10996589
chr12	125023324	1.63E-01	0.000396116	cg23940356
chr12	125024475	0.032007316	0.129915026	cg13185702
chr12	125030170	0.039668083	0.091162791	cg16757384
chr12	125064345	0.784943311	2.14E-25	cg04923758
chr12	125073762	0.067456435	0.026486044	cg26704293
chr12	125077567	1.58E-01	0.000507518	cg20446824, cg27423990
chr12	125110710	0.031081356	0.135695205	cg07009554
chr12	125140547	0.147342369	0.000801031	cg17322044
chr12	125137009	0.165928556	0.000347929	cg08336425
chr12	53612881	0.059252349	0.037968603	cg13937905
chr12	53617526	0.009872345	0.402958363	cg20141534
chr12	53644984	0.000147211	0.918852497	cg14195318
chr12	53697720	0.229048667	1.85E-05	cg01460536
chr12	10348110	0.01219456	0.35233506	cg17498346
chr12	10366088	2.06E-02	0.226303847	cg19606514
chr12	10368265	0.012640627	0.343621331	cg05545406
chr12	10415875	0.067117698	0.026881608	cg17113546
chr12	10883516	0.001633189	0.734258969	cg05152903
chr17	6999338	3.44E-02	0.116429439	cg24758545
chr17	7012073	2.43E-03	0.678678988	cg01767612
chr17	7016239	2.29E-03	0.687411943	cg26955290
chr17	7014191	0.012736635	0.341783613	cg12969122
chr17	6994823	0.327781203	1.21E-07	cg11816229
chr17	7013365	0.014280125	0.313936834	cg03982483
chr17	7011722	0.027793227	0.158628694	cg07236652
chr17	7213892	0.046734955	0.066213782	cg04514024, cg03273320
chr17	7213579	0.007991678	0.451975262	cg25360668
chr17	7220697	6.85E-03	0.486225221	cg15495240
chr17	7215142	0.006853775	0.486225221	cg25164957
chr17	7240391	0.004440824	0.575367378	cg13925686, cg06721232, cg20217592, cg07520074
chr17	54281077	0.035253183	0.111676679	cg18626932
chr17	54299584	0.016985766	0.271763109	cg10243252
chr17	34067306	0.02704051	0.164465041	cg23633026
chr17	34078471	0.01870193	0.248623941	cg20976581
chr17	34227051	0.006103286	0.511198759	cg16070774, cg07750339
chr17	34222816	0.006684173	0.491688152	cg09536176
chr17	34228474	6.68E-03	0.491688152	cg22749565
chr17	34156491	0.00803412	0.450771971	cg17610116
chr10	98978183	0.024974743	0.181762914	cg02630211
chr10	98974765	0.006922079	0.484053256	cg13248315
chr10	127823151	0.031595399	0.132452379	cg15342452, cg13674437
chr10	127835568	0.002270273	0.688935225	cg19873117
chr2	450482	0.283254297	1.26E-06	cg25476243
chr2	458363	0.081682958	0.014241637	cg21218548
chr2	490646	3.75E-05	0.95896925	cg13973124
chr2	462418	0.109570331	0.004229938	cg10560052
chr2	545539	1.00E+00	0	cg12224388, cg11495377, cg16627764, cg22910587
chr2	559199	0.276468639	1.78E-06	cg16676200
chr2	5.85E+05	0.45112782	7.80E-11	cg21513088
chr2	1069572	0.056885823	0.042147144	cg19447020
chr10	63240300	0.176745674	0.000212922	cg00696044
chr10	63701011	1	0	cg05606754
chr10	63504142	0.161559181	0.000423738	cg22501839
chr10	63510877	0.736923729	2.83E-22	cg04764597
chr10	63517852	0.006467483	0.498817348	cg05245678
chr10	63727187	0.001159097	0.774918497	cg05802075, cg13344587
chr10	12302357	0.031039946	0.135960203	cg17514344
chr10	12290093	0.597796143	1.10E-15	cg27663468
chr10	12303371	0.031039946	0.135960203	cg00907998
chr10	12395826	0.112249585	0.003762838	cg18500830
chr10	12483282	1.55E-01	0.000557102	cg07240846
chr10	12434984	0.056977065	0.041977603	cg16733226
chr10	12455196	2.54E-02	0.178103608	cg22427009
chr10	12556962	2.43E-04	0.895807968	cg07639982
chr10	12569272	2.01E-05	0.97000397	cg09932081
chr10	13019783	1.69E-02	0.273281957	cg10955407
chr10	13022684	0.001953125	0.710444295	cg27001894
chr10	13116699	1.09E-02	0.380116906	cg14458563
chr10	13341185	0.03219152	0.128797589	cg19018267
chr10	13342654	0.039212127	0.093081761	cg11115427
chr10	13388578	0.003007753	0.644914682	cg00142036, cg25835351
chr10	13735392	0.076014225	0.018228739	cg13211738
chr10	13743857	0.034631707	0.114941533	cg22192860
chr10	13741647	0.012057087	0.355080308	cg13691436
chr10	13764711	0.006295031	0.504615921	cg05263011
chr10	13764765	0.006295031	0.504615921	cg02922231
chr10	13770034	0.119752534	0.002709662	cg05374741
chr10	13791755	0.159046326	0.000474456	cg26708920
chr10	13924651	2.46E-01	8.00E-06	cg06107434
chr13	104005456	1.42E-02	0.314798789	cg01715763
chr13	105940920	0.026681287	0.167334881	cg09568353
chr13	106127529	0.006500102	0.497733196	cg11247438
chr13	107773548	2.54E-02	0.177982264	cg23435038
chr13	108330778	0.002807229	0.65618318	cg16000929
chr13	108339402	0.329253574	1.12E-07	cg13728836
chr13	108513537	0.0095283	0.411318391	cg03489565
chr13	108518444	0.015387538	0.295742974	cg14119999
chr13	108739227	0.028718992	0.151765195	cg07674804
chr13	108773798	0.072392197	0.02134772	cg24586071
chr13	108849329	0.004670769	0.565617958	cg18804719, cg03994959, cg07403350, cg21306988, cg25810247
chr21	40223337	9.04E-05	0.936379191	cg08024813
chr21	40341602	0.049939467	0.057368047	cg03004186
chr21	40361732	0.011422243	0.368141442	cg17818632
chr21	40359033	0.040438617	0.088014786	cg02254947
chr21	40361928	0.011422243	0.368141442	cg02515900, cg20721960
chr21	41516293	0.011002	0.377152121	cg02867402, cg21118414
chr21	42440714	0.010003094	0.39984544	cg15377887
chr1	4193218	0.017148526	0.269458739	cg13224197
chr1	4194800	0.00201685	0.70597041	cg27165836
chr1	4231844	0.008119304	0.448371778	cg10810957
chr1	4212342	1.70E-02	0.271806766	cg01150351
chr1	4221435	1.05E-02	0.387328004	cg22016671
chr1	4231329	0.012273337	0.350774797	cg27056742
chr1	4690918	0.010848853	0.380511875	cg07807395
chr1	4830409	0.011954628	0.357145171	cg23015920
chr1	4833605	0.066908853	0.027128472	cg02771577
chr1	4831824	0.027058508	0.164322716	cg19760464
chr1	6165419	0.689834996	1.01E-19	cg13839957
chr1	117499548	8.55E-04	0.805966748	cg06854150
chr1	117505312	0.040262942	0.088722209	cg25350269
chr1	117524022	0.037848321	0.099082873	cg17042439, cg24687529, cg11708721
chr1	118154575	0.02481798	0.183157477	cg20306265, cg25738128
chr1	118194971	0.035475113	0.110535157	cg17056361
chr1	118223984	0.006170697	0.508867839	cg09529591
chr1	118242719	0.024484411	0.186165656	cg09469648
chr1	118368941	0.007077	0.479185233	cg08655952
chr1	118347472	0.011248852	0.371822808	cg01778345
chr1	40476602	0.111723995	0.003850246	cg23639565
chr1	40534940	0.009285714	0.417365535	cg17479757
chr1	41367588	0.002340167	0.684431987	cg17590083
chr1	41358654	0.012650691	0.343428071	cg25752975
chr1	41421573	0.004425578	0.576025395	cg00254441
chr1	41446231	0.011433507	0.367904024	cg23682160, cg00345123
chr1	41688938	0.035083958	0.11255565	cg09898779
chr1	41652862	1.07E-02	0.383326482	cg03387723, cg21597760, cg02985983, cg04341486, cg02795944, cg00470808
chr1	41433028	0.004183997	0.586654857	cg27024053
chr1	41745035	0.010722	0.383326482	cg17651430
chr1	41801943	0.01131589	0.370393501	cg02221572
chr1	41815572	0.007217203	0.474847727	cg11357902
chr1	203395433	1.74E-02	0.265297415	cg03063667
chr1	203411859	2.95E-01	6.91E-07	cg12459028
chr1	203440733	7.01E-02	0.023646404	cg22704788
chr1	203437704	0.070050129	0.023646404	cg16281776
chr1	203443466	0.047151565	0.064987594	cg16771827
chr1	203462278	2.16E-02	0.214328112	cg17261827
chr1	203428708	0.934646599	8.53E-44	cg17267628
chr1	203490617	0.130756517	0.001670511	cg06122825
chr1	203489032	0.792613636	5.88E-26	cg03229588
chr1	203489683	1.14E-02	0.368324812	cg07346359, cg19823512
chr1	203576156	0.074358172	0.019593281	cg25839724
chr1	203559805	0.414438503	8.07E-10	cg13235761
chr1	203567904	0.414438503	8.07E-10	cg17116998
chr1	203578768	0.025634776	0.176022019	cg14600368
chr1	203670179	0.012474533	0.346831825	cg13115222
chr1	203695716	4.49E-04	0.858780913	cg06443279
chr1	203741634	0.00810953	0.448646189	cg16948489
chr1	203735343	0.000354124	0.874439811	cg17711527
chr1	203746074	2.74E-01	2.05E-06	cg13457276
chr1	203787274	0.009507775	0.411825077	cg12388679
chr1	203823053	0.471014493	2.06E-11	cg17141370
chr1	204733046	0.01026768	0.393650511	cg06853424
chr1	204760088	0.348151252	3.94E-08	cg11925850
chr1	204799929	1.49E-02	0.303341173	cg25969810
chr1	204849350	0.159046326	0.000474456	cg11011600
chr1	204874459	0.036598091	0.104948366	cg19528730
chr1	204885210	0.029415724	0.146817236	cg10990510
chr1	204911799	0.006964849	0.482701272	cg08915824
chr1	204912843	0.007016037	0.481091313	cg14168295
chr1	204893885	2.68E-02	0.166342568	cg19943370
chr1	204952737	0.005596799	0.529321518	cg09481780
chr1	205017203	0.038555497	0.09592122	cg09221297
chr1	205033374	0.012030075	0.3556231	cg08681864
chr1	205183242	0.013785498	0.322527051	cg24159697
chr1	205187218	0.096790158	0.007382193	cg17889831
chr1	22556240	1.50E-02	0.301328525	cg14234990
chr1	22562604	0.024812925	0.183202652	cg12942052
chr1	22556776	0.075760564	0.018431363	cg15094668
chr20	716199	0.059518187	0.037526527	cg00539912
chr20	752132	0.384847115	4.81E-09	cg03908688
chr20	811975	0.052802885	0.050502175	cg19070398
chr20	823436	0.007701669	0.460332718	cg23524741
chr20	832341	0.039611476	0.091398727	cg14170976
chr20	849401	0.013955942	0.319532951	cg22175610
chr1	161675580	0.008610678	0.434900825	cg04888234
chr1	161684319	0.036319865	0.106303656	cg20130097
chr1	161687261	0.088818526	0.010441625	cg18484136
chr1	161735118	9.94E-02	0.006575987	cg20766007
chr1	161699906	0.021557205	0.215145226	cg13633933
chr1	161697072	0.062924742	0.032305623	cg01299494
chr1	161698810	0.164920336	0.000364142	cg06734380
chr1	161703435	5.45E-01	9.26E-14	cg04307586
chr1	161713221	0.187357969	0.000130926	cg15531363
chr1	161863898	1.15E-01	0.00327343	cg14946531, cg19735514
chr1	161737706	0.099447316	0.006575987	cg22421629
chr1	161737733	0.099447316	0.006575987	cg22784503, cg10064029, cg22522357
chr1	161710794	0.079192717	0.015872013	cg01700674
chr1	161810151	1.06E-01	0.004872758	cg12648759
chr1	161928771	0.138262408	0.001198989	cg01509409
chr1	161928568	0.158781961	0.000480126	cg24367957
chr1	161932324	1.32E-01	0.001594133	cg09661228
chr1	161938416	1.14E-01	0.003494907	cg03426226
chr1	162008079	6.22E-02	0.033390273	cg04547987
chr1	162471993	2.06E-01	5.56E-05	cg19814518
chr1	162479204	0.028649737	0.15226704	cg22657016, cg10967587, cg00859178
chr1	162467014	1.92E-01	0.000107702	cg10796931
chr1	162539832	0.001149618	0.775816523	cg21352794
chr1	162571578	8.88E-02	0.01042741	cg00367461
chr1	162670541	0.097459404	0.007170307	cg17501906, cg21718684, cg08087447
chr1	162854145	0.008761288	0.430894466	cg17678047
chr1	163392937	0.008480556	0.438407563	cg06092702
chr1	163396438	0.009695567	0.407222884	cg24596788
chr1	163806358	1.06E-03	0.784914799	cg12137928
chr1	163893042	1.63E-02	0.281988326	cg14619955
chr1	164349646	0.017189091	0.268888165	cg11354393
chr1	164573864	0.000142912	0.920042189	cg23844705
chr1	164646866	0.007414249	0.468857466	cg08864944
chr1	165174791	2.30E-02	0.19988234	cg03428399
chr1	165202933	0.065021236	0.02946692	cg22627981
chr1	165262945	0.196202484	8.70E-05	cg26855193
chr1	165321755	0.004230101	0.584596139	cg26337312
chr1	165393753	0.053296519	0.049407282	cg23739048
chr1	165394145	0.006279869	0.505131208	cg24459396
chr1	165394861	0.053580472	0.048788601	cg00600465
chr1	165600146	0.00201685	0.70597041	cg02449975
chr1	165599649	0.002545719	0.671625321	cg06961122
chr1	165599979	0.003639672	0.612138886	cg17873037
chr1	165759384	0.005751628	0.523663541	cg25677919
chr1	72206799	0.017512235	0.264395438	cg09664314
chr1	76235001	1.33E-02	0.330854962	cg22875332, cg21779510
chr1	76189745	2.30E-02	0.200189127	cg10523679, cg02789892
chr1	76250636	0.035479544	0.110512495	cg13250850, cg08702915
chr1	76251746	0.033593789	0.120626579	cg17111484
chr1	76252011	0.033593789	0.120626579	cg00170796
chr1	76250073	0.041099968	0.085404777	cg07774299
chr1	232107079	0.000272228	0.889808338	cg03799192
chr1	232272599	0.069307327	0.024426575	cg25373246
chr1	232265261	1.97E-01	8.19E-05	cg09506761
chr1	232346839	0.009740602	0.406130319	cg04496059
chr1	232567551	0.437284763	1.92E-10	cg20484782
chr1	232608801	0.100310233	0.006333521	cg21500104
chr1	232729620	0.162215127	0.0004114	cg03224005
chr1	232735640	0.14966736	0.000722139	cg17444090
chr1	232736249	0.08564346	0.011987691	cg12894334
chr1	232769583	0.17480048	0.000232657	cg01876809
chr1	232937739	0.050169835	0.056781485	cg02191044
chr1	232937035	0.014788093	0.305419173	cg16430166, cg05460318
chr1	232941153	0.050169835	0.056781485	cg06935979, cg00951395
chr1	233065095	0.004670769	0.565617958	cg18466312
chr1	233074258	0.089235306	0.010254081	cg09734113
chr1	233087757	8.92E-02	0.010254081	cg26105649
chr1	233113196	2.50E-03	0.674611412	cg00069771
chr1	233466643	0.004181385	0.586771916	cg07794170
chr1	233545482	0.012890666	0.338862446	cg15106299
chr1	233764543	0.126485705	0.002016152	cg05276512
chr1	233995724	0.265593561	3.08E-06	cg06369407
chr1	234212322	0.261216671	3.83E-06	cg08885541
chr1	234408694	0.27	2.47E-06	cg27610044
chr1	234457499	2.32E-01	1.57E-05	cg11104311, cg25410233
chr1	234821266	3.06E-01	3.93E-07	cg20540862, cg20711299
chr1	234795863	0.284042015	1.21E-06	cg08824121
chr19	43152051	2.31E-01	1.66E-05	cg17595655
chr19	42416241	4.64E-05	0.954372603	cg10115985
chr19	42395517	0.023999336	0.190641326	cg00402381, cg11666770
chr19	42392130	0.022771082	0.202537111	cg12076915
chr19	52952692	2.15E-02	0.215852991	cg11904204
chr19	53141625	0.006669484	0.492166045	cg15008743, cg25793430
chr19	53168583	0.164612676	0.000369236	cg01685281
chr19	52963426	0.126548189	0.002010619	cg13338350, cg08742585, cg22832557, cg15235999, cg12157673
chr19	52946290	0.021491535	0.215852991	cg05626738, cg01310750
chr19	52947153	0.021491535	0.215852991	cg24886414
chr19	52961837	0.008717045	0.432065607	cg16263367, cg23035602, cg10244368
chr19	4103908	1.68E-02	0.275130035	cg25777714
chr19	4248172	0.024924141	0.182211743	cg10826200
chr19	4259514	0.049514029	0.058467895	cg04158402
chr19	4303863	0.038856776	0.09460711	cg21638625
chr19	4295135	0.000231167	0.898410323	cg19752891, cg26354493
chr19	4301475	0.028607444	0.152574421	cg25902889
chr19	4326239	4.64E-05	0.954372603	cg19058865, cg24294041, cg05517572
chr19	4325327	0.000182615	0.909656476	cg14263858, cg06776703, cg01549069
chr19	4315153	0.011410297	0.36839347	cg14516473
chr19	4380160	0.01144383	0.367686639	cg15152819
chr19	4415005	0.024512305	0.185911957	cg14917846
chr19	4444856	0.014353352	0.31269031	cg21934504
chr19	4455862	0.008408149	0.440377486	cg19300502
chr19	4420930	0.021059091	0.220582385	cg05050936
chr19	4576107	0.001558172	0.740212858	cg14764203
chr19	4607313	7.29E-05	0.942862646	cg07814170
chr19	4610003	0.004956629	0.553931409	cg23220814
chr19	4666843	0.011700996	0.362327176	cg14976569
chr8	142613531	0.088612693	0.010535508	cg26550068
chr8	142987470	0.513542114	1.01E-12	cg16537237
chr8	13014508	0.013919776	0.320165242	cg26794885
chr8	12996469	4.83E-05	0.95345743	cg00328075
chr8	13016984	0.00796747	0.45266382	cg14996652
chr8	13687909	0.083322433	0.013261153	cg12230111
chr8	14009573	0.021678517	0.213844899	cg19696474
chr8	14336834	0.27861672	1.60E-06	cg05986192, cg17481116, cg17984083
chr8	14262501	0.020111654	0.231376936	cg07419937
chr8	14346315	0.414438503	8.07E-10	cg08788093
chr8	15025842	0.013115416	0.334659153	cg19690396
chr8	15495066	0.019919615	0.233640432	cg10000492, cg17885684
chr8	16043913	0.028600674	0.152623685	cg02754572
chr8	16040632	0.214426692	3.70E-05	cg21431387
chr8	16027131	0.004109139	0.590028912	cg16303562
chr8	17222410	0.009593551	0.409713642	cg25964213
chr8	17179695	0.00962324	0.408986499	cg15638882
chr8	17555363	0.026750088	0.166780899	cg20703876, cg01993952
chr8	17536088	0.000549402	0.843955722	cg13967339, cg01003893
chr8	17526521	0.000386332	0.868902513	cg27532721
chr8	17503125	0.042501446	0.080140705	cg15979112
chr8	17531285	0.002285273	0.687962089	cg20108327
chr21	15494955	0.072219837	0.021508905	cg10490473
chr21	15629139	0.000888067	0.802373803	cg14762495
chr21	15646060	0.018579308	0.25019582	cg23322112, cg18631692, cg19211382, cg05699681, cg04985582, cg09598431, cg05202042
chr21	15646405	0.018579308	0.25019582	cg12162424
chr21	15617308	0.010790789	0.381796599	cg11429658
chr21	15668384	0.004168911	0.587331687	cg09054743
chr21	15752910	0.010780864	0.382016798	cg01838443
chr21	15756048	0.136188932	0.001314226	cg01589919
chr21	15809056	0.01890415	0.246057613	cg25080917
chr21	15896049	0.007809122	0.457208237	cg23783065
chr21	16114659	0.003935039	0.598031464	cg13431454
chr21	16374572	0.967294895	1.78E-54	cg03554550
chr21	16406393	0.007190647	0.47566443	cg16287373, cg00039048
chr16	28494474	0.01222334	0.351763959	cg09900266
chr16	28602991	0.084616282	0.012535403	cg14201531, cg01621080
chr16	28603655	0.011591857	0.364588548	cg10407847
chr16	28591755	5.13E-05	0.952049912	cg00931491, cg00266579
chr16	28602449	0.000524573	0.847479271	cg04270652, cg12743398, cg27574817
chr16	28580031	0.000294321	0.885453228	cg02266268
chr16	28643773	0.129547566	0.00176193	cg12100116
chr16	28895660	0.03692035	0.103401722	cg14012940
chr16	28942823	0.026755976	0.166733589	cg02007534
chr16	28961954	0.024288589	0.187957847	cg26962295
chr16	28963143	0.028115222	0.15620301	cg22745280
chr16	28990829	0.077576217	0.01702954	cg22590804
chr16	28492510	0.006278883	0.505164738	cg12580248
chr16	28825178	0.035086122	0.112544362	cg01161629
chr16	86797095	0.002292189	0.687514622	cg00961616
chr16	86795440	0.002836223	0.65452464	cg10332116, cg05457730
chr16	86796247	0.002836223	0.65452464	cg09354454
chr16	86822348	0.056999234	0.041936517	cg05661093
chr16	86848629	0.012593284	0.344532393	cg03606020
chr16	86922292	0.040360204	0.088329803	cg17634311
chr16	3506222	0.102360255	0.005792576	cg00484396, cg21433313, cg22508957, cg05754148
chr22	43716324	0.004864281	0.557656456	cg05057054
chr22	43736392	0.068124368	0.025723274	cg26684946
chr22	43740418	0.06740046	0.026550999	cg08953976, cg05909219, cg01237056, cg07697597, cg03856973
chr22	43740770	0.111984698	0.003806641	cg03982609
chr22	43877269	0.081686928	0.014239177	cg12671687
chr22	43881816	0.009805524	0.404562717	cg25055208
chr22	45258975	0.00201685	0.70597041	cg05282303
chr22	25479515	0.010580023	0.386511366	cg15446156
chr22	25483781	0.04155899	0.083641518	cg01381001
chr22	25579707	0.063456159	0.031560718	cg16328936
chr22	25560579	0.000131314	0.923345126	cg04038879
chr22	25609191	0.013404232	0.329357982	cg02349672
chr22	25616213	0.010447744	0.389512306	cg01232552
chr22	26186387	0.015860428	0.288381645	cg04335714
chr22	26713964	0.030159275	0.14173279	cg14556874
chr22	27339872	0.003360639	0.626140881	cg22174295
chr22	27351033	0.000805153	0.81164726	cg13800477
chr22	27811651	0.032451113	0.127240589	cg03540107
chr22	27815491	0.062769508	0.032526583	cg25505563
chr22	27856190	0.002235471	0.69120746	cg25005603
chr22	28063227	3.99E-05	0.95768216	cg15546015
chr22	28071507	0.051948052	0.052457908	cg17187762
chr22	28120707	0.00635905	0.502450131	cg23831547
chr22	28155404	0.003804165	0.604196824	cg00527289
chr4	55366260	0.023277557	0.19753119	cg04388898
chr4	55379750	0.023277557	0.19753119	cg26340725
chr4	55405948	0.050022076	0.057156989	cg11717701
chr22	17436762	0.029553385	0.145860903	cg18562419
chr22	17491584	0.058419365	0.039388668	cg22874598
chr22	17567807	0.062131011	0.033451753	cg16389078
chr22	17587975	0.001292335	0.762693829	cg01760983
chr22	17591089	0.018347786	0.253196521	cg14112997
chr22	17597297	0.02026856	0.229546832	cg25470197
chr22	17612815	0.36081023	1.93E-08	cg26999561
chr22	17616217	0.000521257	0.847956212	cg20886294
chr22	17626236	0.127482248	0.001929669	cg08550094
chr22	17637456	0.374149822	8.98E-09	cg15006866, cg21793381, cg02724647
chr22	17639837	0.351445271	3.28E-08	cg06707910
chr22	17641873	0.351445271	3.28E-08	cg24435209
chr22	17699865	0.172747374	0.000255434	cg25882873
chr22	17702201	0.006618357	0.493835503	cg14063530
chr22	17703658	0.273631841	2.05E-06	cg09335044
chr22	17788549	0.002534797	0.672290222	cg17711402
chr22	17784977	0.002940568	0.648638463	cg10246980
chr22	17848569	0.388360507	3.91E-09	cg02068015, cg14786340
chr22	17896206	0.163029729	0.000396569	cg08627849
chr22	17912796	0.4766356	1.40E-11	cg27415324
chr22	17909077	0.134124451	0.001439797	cg17752959
chr22	18043090	0.116353102	0.003144711	cg07097685
chr22	18325067	4.02E-02	0.089106388	cg00504391
chr22	18317821	0.016988126	0.271729528	cg04520704
chr22	18454588	0.001128974	0.777786294	cg03078520, cg19021236
chr22	18473809	0.034855769	0.113752721	cg00227156
chr22	18917621	0.404081633	1.52E-09	cg15053190
chr22	18919755	0.430556217	2.94E-10	cg26274827, cg11438552
chr22	18918937	0.430556217	2.94E-10	cg09695403
chr22	18918760	0.464631621	3.18E-11	cg17283826
chr22	18938447	0.190367266	0.000113963	cg24095864
chr22	18961782	0.004410198	0.576690686	cg19443311
chr22	18939595	0.075438161	0.018692177	cg23029801
chr22	18954629	0.087334843	0.011137544	cg17362321
chr22	18959169	0.002744506	0.659806377	cg14259594, cg12798833, cg09609637
chr22	18944361	0.001523175	0.743044846	cg14222778
chr22	18975587	0.60826705	4.27E-16	cg04316909
chr22	19104186	0.191144128	0.000109946	cg09619624
chr22	18942199	0.075438161	0.018692177	cg15130625
chr22	19025897	0.011236771	0.372081203	cg05112224
chr22	19023639	0.060405908	0.036088079	cg17326414
chr22	19098966	0.039495481	0.091884223	cg24192983
chr22	19099813	0.039495481	0.091884223	cg02482240
chr22	19061874	0.423784046	4.51E-10	cg04277903
chr22	19116824	0.026973902	0.164992975	cg13045300
chr22	19132380	0.018129376	0.256067273	cg09343544, cg19086124
chr22	19132385	0.018129376	0.256067273	cg00627837
chr22	19161307	0.00600745	0.514544347	cg17748671
chr22	19268873	0.640394089	2.00E-17	cg12167239
chr22	19167079	0.845338983	1.71E-30	cg08411777, cg24879257
chr22	19204210	0.851926978	3.63E-31	cg22766963
chr22	19157819	0.494552797	4.00E-12	cg11814024
chr22	19279641	9.65E-05	0.934245911	cg16770048
chr4	5039226	0.068085106	0.025767487	cg24554840
chr4	5025923	0.004865782	0.557595506	cg25057682
chr4	5470528	0.078282828	0.016513457	cg26943120
chr4	6019743	0.000211426	0.902822723	cg07638279
chr4	6276581	0.024852439	0.182849895	cg25554036, cg14416269
chr4	6280467	0.028049966	0.15669124	cg00701064
chr4	6335186	0.035699242	0.109395074	cg12965047
chr4	6326910	0.017215852	0.268512556	cg20793532, cg17795695, cg01363474
chr4	6422476	0.061346682	0.034625086	cg14104342
chr4	6433291	0.010670577	0.384475754	cg01813642
chr4	6525491	0.025049381	0.181103181	cg17505823
chr4	6536461	0.062159398	0.033410056	cg17469361
chr4	6726070	1.25E-06	0.99249621	cg23418467, cg08695418
chr4	6733143	0.004467891	0.574202815	cg00146756, cg22521263
chr4	6755324	0.009923742	0.401730553	cg16299392
chr4	110473404	0.824804354	1.45E-28	cg23196549
chr4	110524474	0.385007883	4.76E-09	cg17082366
chr4	110617808	0.880071429	2.01E-34	cg09192412
chr4	110655281	0.407399355	1.24E-09	cg01087991
chr4	110757893	0.186979747	0.000133225	cg16987684
chr4	110771451	0.111331999	0.003916745	cg08061367
chr4	110837667	0.2192884	2.94E-05	cg10269431
chr4	111017441	0.009539099	0.411052192	cg15913312
chr4	111041251	0.077347368	0.017200139	cg04128311
chr4	111312276	0.01583822	0.288722166	cg00840822
chr4	114354856	0.021171489	0.219341567	cg16817413
chr4	114332093	0.193839787	9.71E-05	cg21323720
chr4	114579027	3.32E-06	0.987785941	cg10808762
chr4	114607836	0.011366593	0.36931749	cg26830789
chr4	114823191	0.145624267	0.000864723	cg26728709
chr2	177822252	0.51672929	7.97E-13	cg23951146
chr2	178101950	0.65854282	3.13E-18	cg07761840
chr2	178121112	0.530464623	2.83E-13	cg26271591
chr2	178121524	0.65854282	3.13E-18	cg14787953
chr2	178167261	0.19899675	7.64E-05	cg10994090
chr2	178298104	0.112009279	0.003802555	cg04899039
chr2	178219936	0.043828875	0.075469701	cg27440866
chr2	178482560	0.033156741	0.123111055	cg11115143
chr2	178490678	0.007134894	0.477386428	cg00520855
chr2	178499317	0.037008927	0.102980906	cg15932613
chr2	178499272	0.020076028	0.231794878	cg22681709, cg03654488, cg06750267
chr2	178523866	0.048868423	0.060178959	cg19192590
chr2	178559266	1	0	cg02906061, cg19940063
chr2	178640758	0.532575347	2.41E-13	cg24252907
chr2	178708156	0.660525018	2.54E-18	cg18939009
chr2	178786320	0.860459995	4.40E-32	cg14367938
chr2	178837811	0.419740347	5.81E-10	cg02819655
chr2	178970515	0.920047619	1.10E-40	cg02745784
chr2	179071693	0.49603945	3.60E-12	cg21627775
chr2	179064724	0.836840552	1.15E-29	cg25828872
chr2	179066261	0.664205688	1.72E-18	cg15501346
chr2	179149973	0.392724552	3.01E-09	cg23986918
chr2	179201920	0.62273547	1.11E-16	cg01616745
chr2	179257725	0.371233788	1.06E-08	cg27078812
chr2	238406366	0.27628325	1.80E-06	cg23369364
chr2	238412103	0.312143436	2.80E-07	cg14271023
chr2	238413206	0.306196732	3.83E-07	cg19751693
chr2	238435546	0.012504133	0.346256759	cg07053536
chr2	238446242	0.076317496	0.017989431	cg09479163
chr2	238462782	0.031055708	0.135859268	cg21750428
chr2	238463408	0.031055708	0.135859268	cg04806812
chr2	238674838	0.006026786	0.513866302	cg12251803, cg07048321
chr2	238641963	0.004227913	0.584693517	cg04862290
chr2	238660169	0.180612245	0.000178445	cg09743500
chr2	238648595	0.165714286	0.000351314	cg20319698
chr2	238647397	0.014671362	0.307350084	cg02268935
chr2	238687216	0.011534726	0.365779992	cg10471832
chr2	238724713	0.014743176	0.306160318	cg21851730
chr2	238767204	0.045760028	0.069178687	cg08939787
chr2	238784168	0.089334029	0.010210153	cg15571646
chr2	238782150	0.010495256	0.388430659	cg16391208
chr2	239140434	0.285314685	1.13E-06	cg24534135, cg24079051
chr2	239134056	0.045212891	0.070903177	cg10976861
chr2	239206487	0.010836327	0.380788497	cg17536667
chr2	239317684	0.04727469	0.06462976	cg19303865
chr2	239374718	0.039140428	0.093387404	cg13032254
chr2	239320505	0.03080139	0.137497914	cg11587967
chr2	239362938	0.03153865	0.132806173	cg15064964
chr2	239331632	0.00603869	0.513449623	cg13094681
chr2	239362573	0.03334207	0.122050796	cg08773314, cg13145699, cg14187619, cg06961086, cg10907896, cg21699342
chr2	239329736	0.072828912	0.020944763	cg03560586, cg17904233
chr2	239332555	0.044627767	0.072797341	cg11189868
chr2	239331091	0.014229708	0.314798789	cg05375254
chr2	239397844	0.038630378	0.0955928	cg11860020
chr2	239416329	0.097577869	0.007133437	cg15791751
chr2	239427379	0.023510151	0.195280155	cg14157768
chr2	239370684	0.017562012	0.263711578	cg02419849
chr2	239463148	0.003352387	0.626565703	cg04160515, cg10182060, cg23361828, cg04680547
chr2	239466567	0.087261687	0.011173034	cg14802468
chr2	239482798	0.004545455	0.570890972	cg14277624
chr2	239491250	0.001430861	0.750691906	cg00260911
chr2	239588939	0.000117242	0.927557067	cg26552886
chr2	239563579	0.000117242	0.927557067	cg15229836
chr2	239558168	0.000117242	0.927557067	cg14580085
chr2	239558688	0.000117242	0.927557067	cg08516018
chr2	239568952	0.070901252	0.022783415	cg14795227
chr2	239629731	0.72761194	9.79E-22	cg04407652
chr2	239680025	0.021099712	0.220133003	cg18534971
chr2	239869897	0.048693362	0.060651842	cg19405162
chr2	102067392	0.000346681	0.875755855	cg18701870
chr2	102617204	0.015148926	0.29954735	cg01820934
chr2	102622818	0.004188497	0.586453252	cg01613557
chr2	102654836	0.000214064	0.902221516	cg02137416
chr2	103306889	0.000351124	0.874968602	cg23700491
chr2	103344555	0.005134381	0.546890896	cg21186405, cg04062040
chr2	103351736	0.005134381	0.546890896	cg13607230, cg07720865
chr2	105193300	0.034855769	0.113752721	cg27666049
chr2	134778403	0.006624117	0.493646938	cg14874110
chr2	134877407	0.155720196	0.000550855	cg20180825
chr2	134886926	0.892003643	4.84E-36	cg12416304
chr2	134928832	0.152398488	0.000639191	cg09535760
chr2	134913756	0.080963307	0.0146947	cg13863613
chr2	134911329	0.765763347	4.50E-24	cg24795700
chr2	135018065	0.023355637	0.196772222	cg23806727
chr2	135018643	0.027521434	0.160708944	cg11878712
chr2	135060964	0.112665963	0.003694991	cg18482303
chr2	135065190	0.208816687	4.83E-05	cg09787308
chr2	135072001	0.141565431	0.001035662	cg24861399
chr2	135072528	1.72E-06	0.991224201	cg20838753
chr2	135119097	0.043008641	0.078321007	cg19856934
chr2	135150382	0.267046327	2.86E-06	cg06530131
chr2	135224530	0.003075787	0.641194738	cg03634215
chr2	135226317	0.003075787	0.641194738	cg24519533
chr2	135227605	0.003075787	0.641194738	cg18712599, cg05670240
chr2	135235583	0.003075787	0.641194738	cg26476893
chr2	135675175	0.015931373	0.287297215	cg26672533
chr2	135675887	0.020639835	0.225284181	cg21003420
chr2	135728958	0.011646187	0.363460424	cg21068545
chr2	135780587	0.023999336	0.190641326	cg09641469
chr2	136496805	0.034473055	0.115791418	cg01397495
chr2	136576166	0.03181366	0.131101237	cg15123519, cg03509250, cg20242066
chr2	136659495	0.026029965	0.1726831	cg02810205
chr2	136594158	0.024909747	0.182339646	cg04750100
chr2	136919181	0.033474301	0.121300377	cg06184522
chr2	136893864	0.023468571	0.195680387	cg23704412
chr2	137121264	0.06420848	0.030535976	cg18154283
chr2	137134217	0.039622349	0.091353358	cg05772390
chr2	137141087	0.039622349	0.091353358	cg11598949
chr2	137512698	0.054874138	0.046069445	cg06859084
chr2	137964368	0.043483302	0.076657434	cg06319861
chr2	218141949	0.02274612	0.202787593	cg08802984
chr2	69628600	0.008997019	0.424733868	cg16657759
chr2	69702628	0.007233796	0.47433858	cg19161694
chr2	69665934	0.005822809	0.521097968	cg26245871
chr2	69693747	0.006802721	0.487859113	cg03015278, cg03165472
chr2	69722616	0.007233796	0.47433858	cg09810149
chr2	69746296	0.005991285	0.51511235	cg24355908
chr2	69811475	0.004626714	0.567460946	cg05656329
chr2	69845597	0.00519872	0.544383201	cg19289072
chr2	69848398	0.00519872	0.544383201	cg10926420
chr2	69175818	0.005771006	0.522962881	cg19515612
chr3	3283626	0.055239899	0.045329329	cg25786084
chr3	3675795	0.136894587	0.001273833	cg16262726
chr3	3708091	0.049839896	0.057623521	cg05089465
chr3	3828570	0.002641908	0.665840712	cg02276274
chr3	3845970	0.000418104	0.863668012	cg08556718
chr3	4378142	0.000549402	0.843955722	cg04017949
chr2	38079392	0.022716091	0.203089395	cg08980570
chr2	38384144	0.007077	0.479185233	cg05415606, cg03461013
chr2	38396016	0.01953602	0.238241059	cg07014416
chr2	38656955	0.037309634	0.101565918	cg19999275
chr2	39341253	0.041904463	0.082339845	cg02502145
chr2	40022104	0.001789805	0.722302093	cg05661035
chr2	40064823	0.019585066	0.237646847	cg00811210
chr18	19932121	0.117760272	0.002956819	cg14074970
chr18	21302307	0.004116486	0.589695993	cg25494270
chr18	60661224	0.160683397	0.000440778	cg11246700
chr18	60740870	0.052120686	0.05205673	cg24460943, cg07524424
chr18	60898980	0.034516961	0.115555536	cg25059899
chr18	60934397	0.550771172	5.78E-14	cg18442365
chr18	61012361	0.002029656	0.70508106	cg07971453
chr18	61086450	0.011627726	0.363843211	cg16800343
chr18	61246964	0.003928405	0.598340799	cg16640388
chr18	61252740	0.011433507	0.367904024	cg14260304
chr18	61251444	0.003928405	0.598340799	cg14816778
chr18	63461201	0.057424397	0.041156476	cg01876490
chr18	64932333	0.008603797	0.435085188	cg10750493
chr18	64973232	0.881686996	1.24E-34	cg19541986
chr18	65792033	0.117880537	0.002941286	cg19592350
chr18	65808215	0.0024702	0.676257598	cg12475603
chr18	66329027	0.851929866	3.63E-31	cg06923616
chr18	66584294	0.044502618	0.073209324	cg09411462
chr14	103392740	0.078793475	0.016150322	cg14270581
chr14	103398034	0.008527022	0.437150427	cg10087771
chr14	103463561	0.029943303	0.143189296	cg21758314
chr14	103468597	0.014829639	0.304735678	cg20043258
chr14	103486918	0.071037371	0.022648384	cg19782190
chr14	103558841	0.006026786	0.513866302	cg14334310
chr14	103551442	0.032349825	0.127845644	cg10066139
chr14	103690408	0.078544466	0.016326384	cg15924568
chr14	103697045	0.097421559	0.007182125	cg07581655
chr14	103774127	0.02738037	0.161800623	cg11130317
chr14	103728260	0.001424676	0.751213835	cg23922643
chr14	103749895	0.002955896	0.64778442	cg09389931
chr14	103748322	0.00238869	0.681351365	cg08139206
chr14	103784918	0.004003268	0.594868842	cg13904419
chr14	103810913	0.004878538	0.557078267	cg10559742
chr14	32926901	0.055220017	0.045369243	cg09998151
chr14	32978728	0.015148926	0.29954735	cg12140623
chr14	85887362	0.022849559	0.20175195	cg23661948
chr14	85878183	0.000808688	0.811241808	cg19961411
chr14	85935413	0.01993246	0.233488206	cg06864351
chr14	85987475	0.000351124	0.874968602	cg08868480
chr14	86083279	0.596786696	1.20E-15	cg09256096
chr14	86074042	0.098594225	0.006824774	cg21406479
chr14	86333289	0.023762157	0.192874458	cg11133939
chr14	87492038	0.006128201	0.510335127	cg02250948
chr14	87206069	0.049100001	0.059559292	cg24739157
chr14	88934856	0.033520107	0.121041591	cg15512827
chr14	88781999	0.004486154	0.573419644	cg08274544
chr14	89026111	0.000803736	0.811810054	cg02611672
chr14	89042180	0.061477742	0.034426139	cg12102016
chr14	89257187	0.007412014	0.468924728	cg19177070
chr14	89466529	0.027407689	0.161588557	cg13577096
chr14	89466115	0.020523872	0.226605446	cg13664805
chr14	63231984	0.099209098	0.006644536	cg17408849
chr14	63568154	0.032066574	0.129554397	cg17153924
chr14	63570591	0.02353435	0.195047658	cg20473622
chr14	63650366	0.023784533	0.192662511	cg09222609
chr14	63918446	0.808656654	3.34E-27	cg07091523
chr14	63933861	0.301908944	4.80E-07	cg15780967
chr14	63974966	0.338918652	6.57E-08	cg02645147, cg14703403
chr14	64400120	0.329179032	1.12E-07	cg18069911
chr14	64461068	0.268038416	2.72E-06	cg13693826
chr14	64654644	0.010092518	0.397736227	cg15773296
chr14	64663649	0.010092518	0.397736227	cg01257685
chr14	64679960	0.052063011	0.052190404	cg23250157
chr14	64433099	0.055719636	0.044377094	cg19583967
chr14	64909151	0.001703346	0.728826928	cg20934265, cg18315834, cg00407815
chr14	65068346	0.053228677	0.049556293	cg23092040
chr14	65000038	0.017677269	0.262136406	cg19641841
chr14	65175364	0.272644928	2.16E-06	cg16274899
chr14	65191054	0.309988197	3.13E-07	cg16859943
chr14	65227770	0.067403958	0.026546936	cg13688202
chr14	65240485	0.37613289	8.01E-09	cg22797773
chr14	65240981	0.029282516	0.147749243	cg05940425
chr14	65344400	0.021622588	0.214443257	cg03689518
chr14	65347682	0.021622588	0.214443257	cg08376453
chr15	57107182	1	0	cg06170717
chr15	57112950	0.000233392	0.897925225	cg24490913
chr15	57113810	0.365686858	1.46E-08	cg01086414
chr15	57210562	0.164775003	0.000366539	cg16956170
chr15	57200123	0.085141586	0.012252237	cg23119960
chr15	57596350	0.121074135	0.0025571	cg01857019, cg18587504
chr15	57592163	0.473869812	1.70E-11	cg02402565, cg13136933, cg13626582, cg17582782, cg16075649, cg01114915
chr15	57592248	0.009457237	0.413076515	cg13319446
chr15	57616166	0.018589254	0.250067881	cg14026238
chr15	57618514	0.077284879	0.017247021	cg21617494
chr15	57753867	0.011333265	0.370024295	cg19951437
chr15	58621630	0.10590118	0.004964245	cg03311274
chr15	58692715	0.003075787	0.641194738	cg16397001
chr15	58702763	0.004809882	0.55987292	cg09858892, cg14303369
chr15	92431460	0.052788367	0.050534754	cg15995251
chr15	92464764	0.631905399	4.60E-17	cg18976291
chr15	92487283	0.639269661	2.23E-17	cg10542624
chr15	92555099	9.87E-06	0.978955797	cg04253608
chr15	92607214	0.006600391	0.49442436	cg02625376
chr15	92934449	0.056646547	0.042595098	cg19547844
chr15	92943773	0.002938923	0.648730274	cg00359521
chr15	92944662	0.010269839	0.393600533	cg05787129
chr15	93196085	0.000753281	0.817707644	cg10682119
chr15	93233324	0.016275208	0.282113103	cg14372792
chr15	93210265	0.009417353	0.414068054	cg23436158, cg11670789, cg08104146
chr15	93216060	0.029208555	0.148269547	cg15379662
chr15	93241929	0.013975813	0.319186256	cg08739447
chr15	93262252	0.025839881	0.174280084	cg18674312
chr15	93272766	0.004557902	0.570362942	cg21767322, cg06641872
chr15	93263146	0.025839881	0.174280084	cg20540904
chr15	93293462	0.002653085	0.665176667	cg26898605, cg23873955, cg15879154
chr15	93274394	0.005322448	0.539619536	cg15546638
chr15	93293457	0.005684891	0.526089157	cg22805356
chr15	93293836	0.005684891	0.526089157	cg05410948
chr15	93649439	0.019531404	0.238297068	cg23686831
chr4	80001	0.007016037	0.481091313	cg12746427
chr4	121652	0.005097794	0.548326438	cg20320494, cg19819404, cg22831726, cg12717203, cg21149944, cg10197305, cg05388281
chr4	228929	0.058531746	0.039193949	cg25397663, cg15792688, cg11678307, cg22333441
chr4	125987	0.005427767	0.535623966	cg14192029
chr4	96044	0.045751634	0.06920481	cg25528753
chr4	199208	0.011433507	0.367904024	cg23063647, cg20296343, cg17201760
chr4	260587	0.005449591	0.534802701	cg07043305
chr4	167880	0.005082922	0.54891196	cg10971805
chr4	325992	0.005299484	0.540497899	cg10113414
chr4	258294	0.005095161	0.548430031	cg13939291
chr4	511339	0.006887523	0.48515009	cg23272908
chr4	515489	0.008259169	0.44447327	cg13856154
chr4	517622	0.006128201	0.510335127	cg05255057
chr4	529872	0.009919028	0.401842922	cg18683082
chr4	553250	0.005085435	0.548812941	cg06174537
chr4	531720	0.011498	0.366548723	cg14497649
chr15	74531418	0.005134381	0.546890896	cg18700043
chr15	74532018	0.00519872	0.544383201	cg14860680
chr6	143397690	0.010876717	0.379897497	cg01549940
chr6	143565660	0.071573535	0.022124335	cg04073168
chr6	143586007	0.151477624	0.000666054	cg15029183
chr6	143648401	0.307048872	3.66E-07	cg06253927
chr6	143721486	0.01902403	0.244551275	cg07199775
chr6	144377830	0.190686496	0.000112296	cg02566775
chr6	36922684	0.001633189	0.734258969	cg18627427
chr6	37548744	0.018947285	0.245514323	cg16726195
chr6	37544930	0.039473684	0.091975756	cg12702614
chr6	37553195	0.01408046	0.317368376	cg00985040
chr6	37553497	0.001709402	0.728363998	cg11375692
chr6	37583615	0.011034553	0.376443311	cg26307725
chr6	37789453	0.028747921	0.151556109	cg07364520
chr6	37885159	0.028747921	0.151556109	cg26888623, cg02923490
chr6	167370971	0.058457195	0.03932301	cg00271210, cg17788603, cg13692156, cg25258033
chr6	167370353	0.018935165	0.245666829	cg20486651, cg17991206, cg11815910
chr6	167377165	0.046089802	0.068160554	cg10785505, cg16490823, cg05573767, cg01612133, cg08507135, cg08742290, cg20406979, cg17744997, cg23216724
chr6	167196064	0.225671993	2.17E-05	cg19231371
chr6	167214305	0.116558313	0.003116592	cg22773314
chr6	167262308	0.135758778	0.001339466	cg21118486
chr6	167363948	0.001777875	0.723191744	cg24885369, cg10063403
chr6	167370532	0.018935165	0.245666829	cg05460996
chr6	167398212	0.334472502	8.39E-08	cg12798992
chr6	167445139	0.128852791	0.001816685	cg27154234
chr6	167465576	0.099900219	0.006447598	cg10445080
chr6	167490999	0.014460589	0.310876318	cg14705155
chr6	167795164	3.82E-05	0.95863504	cg15824873
chr6	167784054	0.005102149	0.548155208	cg25032756
chr6	167619861	0.006782402	0.488511908	cg04046320
chr6	167633095	0.036591479	0.10498036	cg21144340
chr6	167633822	0.036591479	0.10498036	cg24463509, cg17208974
chr6	167687237	0.019787986	0.235207093	cg03615605
chr6	167688774	0.099350649	0.006603719	cg03701579
chr6	7986847	0.014353352	0.31269031	cg18905174
chr6	8018401	0.054338376	0.047176098	cg02500283
chr6	8001978	0.008551308	0.436495543	cg00239577
chr6	8081021	0.002997243	0.645493889	cg07144177
chr6	8109352	0.064448737	0.030215907	cg17204113
chr6	8111166	0.000409102	0.86512968	cg12777182
chr6	8342797	0.008966661	0.425519852	cg10688501
chr6	8435883	0.033393435	0.121758697	cg01815076, cg20246548, cg09548084, cg02152351
chr6	8467432	0.668992345	1.03E-18	cg02090877
chr6	8439905	0.093259375	0.008607814	cg16615280
chr6	8736623	0.690782274	9.05E-20	cg01663148
chr6	9116398	0.031971698	0.130132316	cg00734931
chr6	9138152	0.886294089	3.02E-35	cg01868551
chr6	64889241	0.007235806	0.474276976	cg21550877
chr6	66235973	0.264020164	3.33E-06	cg14152730
chr6	66804622	0.456308842	5.54E-11	cg07460842
chr6	67206911	0.053703704	0.048522594	cg19644945
chr6	67658315	0.153562957	0.000606743	cg18762500
chr6	67743509	0.860954746	3.88E-32	cg01084149, cg26213663, cg18090145
chr6	68609707	0.289845378	8.98E-07	cg01062621
chr6	68887257	1.78E-05	0.971742446	cg20262477
chr6	69352401	0.002277904	0.688439678	cg25407620
chr6	69334292	0.002277904	0.688439678	cg05922070, cg22315844
chr6	69286052	0.005471803	0.533969145	cg17622027
chr6	69303241	0.002534797	0.672290222	cg04551846
chr6	69463872	0.002277904	0.688439678	cg20558605
chr6	70507119	0.131296558	0.001631202	cg03001484
chr6	70888744	0.001607327	0.736294034	cg09116474, cg15685749
chr6	70911776	0.004310932	0.581021512	cg25095543
chr6	70999350	0.022719174	0.20305839	cg11938654
chr6	71675842	0.046288846	0.067553629	cg10192340
chr9	95168228	0.046047709	0.068289634	cg15085799
chr9	95395405	0.970672217	3.71E-56	cg23031320
chr9	95370321	0.618258752	1.69E-16	cg05863400
chr9	95484063	0.045220509	0.07087886	cg14655569
chr9	95463972	0.48217451	9.56E-12	cg23097266
chr9	95502571	0.045220509	0.07087886	cg23021653
chr9	95481975	0.045220509	0.07087886	cg02683305
chr9	95439427	0.039778784	0.090703266	cg02628855
chr9	95450448	0.909911776	7.68E-39	cg01028796
chr9	95448224	0.9423936	9.64E-46	cg01049138
chr9	95567526	0.323453906	1.53E-07	cg04915440
chr9	95570578	0.326218072	1.31E-07	cg11354479
chr9	95617259	0.034695995	0.11459907	cg17880750
chr9	95675087	0.012494302	0.346447611	cg11124420
chr9	95675554	0.012494302	0.346447611	cg14958041
chr9	95681388	0.022024135	0.210190254	cg10055252
chr9	95732908	0.020112233	0.231370146	cg06056244
chr9	95736385	0.507623877	1.56E-12	cg13767778
chr9	95783398	0.06598177	0.028252432	cg02671281, cg06319135
chr9	95797999	0.164162494	0.000376815	cg03164696
chr9	95826011	0.019135686	0.24315823	cg17919849
chr9	95820560	0.021252927	0.218447642	cg13864868
chr9	95837832	0.165714286	0.000351314	cg09559138
chr9	95854235	0.180612245	0.000178445	cg02889356
chr9	95862511	0.693706294	6.45E-20	cg09547190
chr9	95865383	0.057447293	0.041114893	cg14116908
chr9	95869943	0.032322651	0.128008502	cg23327341
chr9	95898823	0.042887964	0.078749984	cg13538006
chr9	95899179	0.047896895	0.062852652	cg24493982
chr9	95902857	0.030174857	0.141628339	cg13713821
chr9	95906268	0.030174857	0.141628339	cg03631004, cg08896852
chr9	95963316	0.003826148	0.603151918	cg03346013, cg04308328
chr9	95980332	0.030193237	0.141505245	cg02971613
chr9	95953978	0.0158883	0.28795499	cg24406518
chr9	95998990	0.035086122	0.112544362	cg17465479
chr9	95994868	0.030193237	0.141505245	cg21194517
chr9	96228952	0.024634467	0.184805518	cg06124141
chr9	96094943	0.043051672	0.078168638	cg06051442
chr9	96360936	0.013296703	0.331318665	cg15492461
chr9	96352243	0.000465302	0.856256457	cg12693101
chr9	96395022	0.091576403	0.009261503	cg15891603
chr9	96572669	0.959534838	3.43E-51	cg09780594
chr9	96597985	0.117199839	0.003030281	cg26949731
chr9	96588706	0.124228291	0.002226474	cg26520847, cg14463412
chr9	96623453	0.028883773	0.150578501	cg14396892, cg14598338
chr9	96623559	0.028883773	0.150578501	cg13679303
chr9	96708651	0.088357572	0.010653045	cg14459158
chr9	96780650	0.066773162	0.027290098	cg13595415
chr9	96908718	0.177596454	0.000204815	cg11652343
chr9	96925737	0.005206352	0.544087161	cg05403282
chr9	97250430	0.343189966	5.19E-08	cg04523069
chr5	413385	0.003009259	0.644831793	cg18430034
chr5	412694	0.09261089	0.008854053	cg11264959
chr5	626278	0.012098011	0.354260069	cg16193290
chr5	662348	0.000490785	0.852415811	cg23206463, cg05062653, cg01299774, cg25149516
chr5	581593	0.050879566	0.055013171	cg16447950
chr5	664323	0.002279339	0.688346606	cg09404119, cg04136185, cg10177080
chr9	137594233	0.008119304	0.448371778	cg14021321
chr9	137599992	0.003807271	0.60404894	cg13783178, cg14482968
chr9	137611180	0.002408043	0.680132898	cg14355794
chr9	137624756	0.003631936	0.612517937	cg06021532
chr9	137633543	0.060152088	0.03649351	cg21170085
chr9	137657811	0.007213312	0.474967269	cg04568819, cg03430597, cg14399122
chr9	137665975	0.004800307	0.560264753	cg06596356
chr9	137655173	0.006026786	0.513866302	cg13969662
chr9	137673861	0.05111055	0.054450061	cg14227731, cg13775295
chr9	137684057	0.032471836	0.127117188	cg13803559
chr9	137685058	0.032471836	0.127117188	cg14876535
chr9	137713487	0.012104032	0.354139602	cg09895103
chr9	137944020	0.134343753	0.001425915	cg16340005
chr9	137963187	0.024379369	0.18712458	cg14633052
chr9	137965410	0.014515381	0.30995467	cg04857380
chr9	137978886	0.000552554	0.843514415	cg21947033
chr9	28676787	0.010629817	0.38539016	cg07529302
chr9	28970650	0.004882847	0.556903766	cg05117544
chr9	29285982	0.068920315	0.024843338	cg04331840
chr9	29549267	0.055939349	0.043947879	cg10992974
chr9	33654163	0.087605179	0.011007374	cg00295335
chr9	33663511	0.033018181	0.123910292	cg08995714, cg14133635, cg14120636
chr9	34008173	0.821078431	3.06E-28	cg05077872
chr9	33702339	0.025762642	0.174933769	cg16246284, cg22410499, cg00384816
chr9	33678413	0.038147583	0.097731555	cg02227496, cg26523019
chr9	33751720	0.019941684	0.23337898	cg14369648
chr9	33663110	0.030837019	0.137267046	cg01911394
chr9	34084675	0.01922411	0.242061769	cg03085364
chr9	124576821	0.02816358	0.1558423	cg16431836
chr9	124580040	0.003898635	0.599733164	cg08189638
chr9	125301991	0.002464158	0.676631808	cg16541571
chr9	125391127	0.004230338	0.584585619	cg13482309
chr9	125391369	0.019468901	0.239057099	cg02489377
chr9	125386300	0.007670817	0.461236003	cg09608131
chr9	125974403	0.063731498	0.031181674	cg11080307
chr9	126038583	0.063731498	0.031181674	cg07575208
chr11	68621440	0.136894587	0.001273833	cg11245990
chr11	68622456	0.000165017	0.914102565	cg07511668
chr11	68616449	0.000165017	0.914102565	cg04772025
chr11	68632225	0.000165017	0.914102565	cg06028808
chr11	68642974	0.000165017	0.914102565	cg08757828
chr11	68678634	0.008641975	0.434063688	cg21862992, cg06112835, cg21963583
chr11	68667198	0.008641975	0.434063688	cg00242965, cg11377293, cg02336919
chr11	68624898	0.034512614	0.11557887	cg04959011
chr11	68707454	0.053125415	0.049783994	cg18812198, cg26335578
chr11	68671104	0.000165017	0.914102565	cg08967684, cg07259423, cg08937100
chr11	68759761	0.035189899	0.112004511	cg05180995
chr11	68782223	0.022173631	0.208632023	cg25807487, cg05771342, cg02920396
chr11	68816825	0.059512559	0.037535831	cg26755111
chr11	68859377	0.044817114	0.072178646	cg23247191
chr11	68823707	0.291793227	8.12E-07	cg05951984
chr11	68827626	0.700698355	2.83E-20	cg04702117
chr11	68839555	0.700698355	2.83E-20	cg27047923
chr11	69041456	0.009539962	0.411030921	cg04589658
chr11	68870396	0.087175992	0.011214751	cg11361442
chr11	68860658	0.08849648	0.010588887	cg17345676
chr11	68846098	0.311129597	2.95E-07	cg13952997
chr11	68835372	0.291793227	8.12E-07	cg01385198
chr11	68867722	0.217359589	3.22E-05	cg16709353
chr11	68870298	0.063783141	0.031111097	cg12152352
chr11	68844966	0.042431277	0.080395945	cg23845249
chr11	68866914	0.08885122	0.01042679	cg02660097, cg25852095
chr11	68868799	0.659043517	2.97E-18	cg21670003
chr11	68869034	0.217359589	3.22E-05	cg05600906
chr11	68908299	0.008689837	0.432788181	cg01945263
chr11	68921211	0.181579277	0.000170717	cg19820355
chr11	68923241	0.181579277	0.000170717	cg06252055
chr11	68926593	0.153422053	0.000610582	cg05669151
chr11	68924661	0.73316221	4.70E-22	cg25179853, cg23740940, cg07882059, cg03469862
chr11	68959689	0.364620255	1.55E-08	cg06185577
chr11	68986495	0.022433751	0.205952622	cg16166568
chr11	69283007	0.001789805	0.722302093	cg06496450
chr11	68973036	0.034043074	0.118129152	cg16396320
chr11	113002355	0.019531404	0.238297068	cg22389854
chr11	113061212	0.008923667	0.426636704	cg27445796
chr11	43946271	0.071465333	0.022229096	cg20770234
chr11	43967900	0.033569172	0.120765061	cg21428460
chr11	43969001	0.093772533	0.008417814	cg01115070
chr11	43983973	0.034354777	0.116429439	cg10350350
chr11	44011010	0.001878146	0.715815687	cg08695657
chr11	44014688	0.005655957	0.527146955	cg07219506
chr11	44018753	0.000282366	0.887788357	cg25853913
chr11	44029906	0.004484715	0.573481246	cg15456023
chr11	44087989	0.003898635	0.599733164	cg18265608, cg09339476, cg20240860, cg15894661, cg00452199
chr11	44091399	0.003360639	0.626140881	cg04074835, cg09920268
chr11	44951067	0.013404232	0.329357982	cg02438181
chr11	44947404	0.055042951	0.045726319	cg05133854
chr11	44969970	0.007501172	0.466253186	cg01859616, cg07619142
chr11	44978529	0.020615183	0.225564295	cg26677322, cg14223001, cg00792751
chr11	45005620	0.001392253	0.753970481	cg26281962
chr11	45064211	0.042538107	0.080007691	cg23922743
chr11	45084758	0.002464158	0.676631808	cg10432586
chr11	45181305	5.13E-05	0.952049912	cg01081635
chr11	45185779	0.014237623	0.314663276	cg12491371
chr11	45247238	0.001180159	0.772937217	cg25879409
chr6	1625445	0.000386332	0.868902513	cg07515565, cg27095915
chr6	1684561	0.060661765	0.035684052	cg25320587
chr3	169655805	0.254302154	5.40E-06	cg10894122
chr3	169803418	0.95795025	1.34E-50	cg09514909, cg18431100
chr3	169775498	0.950974652	3.13E-48	cg25631489
chr3	170889141	0.016659733	0.276452672	cg09782624
chr3	191568447	0.015274901	0.297531178	cg00141989
chr3	191588372	0.220698514	2.75E-05	cg14875394
chr3	191763210	0.0025008	0.674370734	cg11305438
chr3	191759729	0.014794821	0.305308354	cg16107526
chr3	191775797	0.002876599	0.652231796	cg04117566, cg01353941
chr3	191933006	0.005082922	0.54891196	cg07724074
chr3	191928034	0.003655637	0.611358348	cg16503628
chr3	192000755	0.013205188	0.332999449	cg25149848
chr3	192143392	0.04294354	0.078552117	cg09639890
chr3	192140997	0.034316396	0.116637297	cg22241571
chr3	192364321	0.029458877	0.146516705	cg17595997, cg22774704
chr3	193227545	0.002915263	0.650054225	cg20182111
chr3	193884414	0.00524109	0.542743287	cg22255381, cg25771797
chr3	39924901	0.005095161	0.548430031	cg18557837
chr3	40459532	0.000145647	0.919283235	cg17913938, cg14818391, cg17200465, cg10755058, cg15514087, cg18306943, cg02782426, cg03751251, cg17393413
chr3	40457038	9.01E-05	0.936468751	cg16822855
chr3	40489281	0.031509121	0.132990677	cg09455208
chr3	140290973	0.024428313	0.186677071	cg19546024
chr3	140479023	0.001262116	0.765404099	cg23258304
chr3	140786845	0.053296797	0.049406674	cg27141807
chr3	140997752	0.003360639	0.626140881	cg08871657
chr3	140997031	0.003212851	0.633849362	cg17541351, cg10331263
chr3	73975070	0.043367826	0.077058698	cg08015278
chr3	75166520	0.021982236	0.210629409	cg04226251
chr3	76056014	0.007871595	0.455406902	cg24609424
chr3	76150232	0.132942975	0.001516909	cg00058436
chr3	76570099	0.945072678	1.77E-46	cg08743428
chr3	13121129	0.001585886	0.737995109	cg26946284
chr3	13131115	0.078919851	0.016061699	cg12657668
chr3	13133610	0.180349739	0.000180601	cg08461247
chr3	122010204	0.009600127	0.40955243	cg03753209
chr3	122025664	0.068041954	0.025816171	cg16242410
chr3	122027062	0.04443564	0.073430814	cg19404727
chr3	122031859	0.068488236	0.025317156	cg15866669, cg17551860
chr3	122684039	0.003151261	0.637125976	cg08476485
chr3	122687616	0.104071624	0.005376367	cg09920194
chr3	52450043	0.003360639	0.626140881	cg09508131
chr7	140068644	0.103041363	0.005623224	cg13787354
chr7	140091884	0.041713768	0.083055676	cg24310133
chr7	140104237	0.020125699	0.231212422	cg00455386, cg26923258
chr7	140117806	0.002464158	0.676631808	cg10960709
chr7	214627	0.006811004	0.487593407	cg21984645
chr7	564096	0.099727262	0.006496331	cg15254822
chr7	1004211	0.136894587	0.001273833	cg21556726
chr7	156310948	0.002950329	0.648094302	cg09387486
chr7	156314702	0.009383758	0.414905946	cg12802844
chr7	156320290	0.00651984	0.497079053	cg24702579
chr7	156346081	0.000312468	0.881999412	cg21895869
chr7	156405911	0.008259169	0.44447327	cg00360175
chr7	156438515	0.000651378	0.830288007	cg11678205
chr7	156429852	0.030728376	0.137972369	cg25359367
chr7	156455851	0.000328003	0.879123102	cg11664392
chr7	156469096	0.00069045	0.825350204	cg00473294
chr7	156461182	0.00069045	0.825350204	cg08415434
chr7	156638904	0.036105931	0.107358551	cg17536848
chr7	156686722	0.03803055	0.098257659	cg17889504
chr7	156665575	0.008940397	0.42620158	cg15169212
chr7	156691172	0.122404372	0.002412125	cg08519290
chr7	156715941	0.005522828	0.532063165	cg03184819
chr7	156591568	0.00325834	0.631453958	cg17827650
chr7	156620591	0.001602735	0.736657265	cg07626700
chr7	20656505	0.871620069	2.27E-33	cg21202529
chr7	20688042	0.059158258	0.038126347	cg02470904
chr7	20663069	0.758168994	1.41E-23	cg19361732
chr7	20874879	0.031493751	0.133086822	cg24203469
chr7	21301163	0.172374564	0.000259798	cg00669899
chr7	21301724	0.168174061	0.000314324	cg19518539
chr7	21404943	0.012623542	0.343949731	cg21619702
chr7	22894735	0.022064618	0.209766963	cg04907244, cg22407942
chr7	66358129	0.051472355	0.053580002	cg14702264
chr7	66384315	0.049448491	0.058639261	cg25105285
chr7	66448791	0.027959319	0.157372267	cg20070588
chr7	66469806	0.005140997	0.546632055	cg07840995
chr7	66404337	0.002987623	0.646025115	cg12551908
chr7	67083027	0.113325472	0.00359	cg23316312
chr7	68002756	0.008739617	0.43146751	cg03599330
chr7	68837002	0.140542261	0.001083759	cg25753409
chr7	68897139	0.102958523	0.005643556	cg25525570
chr7	70097265	0.021634494	0.214315711	cg17960934
chr7	70184785	0.049121873	0.059501111	cg24065623
chr7	70179962	0.036847142	0.103750916	cg04262623
chr7	70193932	0.018523363	0.250916958	cg15030167
chr7	70204253	0.244024443	8.94E-06	cg14829677
chr7	70299482	0.031848372	0.130887744	cg18138580
chr7	70319400	0.137762295	0.001225837	cg20121472
chr7	70558104	0.003132731	0.63811936	cg08712285
chr7	70746926	0.015481702	0.294258457	cg18685330
chr7	70919835	0.008902909	0.427177495	cg00240732
chr7	71134745	0.044173614	0.074304099	cg21783183
chr7	71335961	0.00088055	0.803195137	cg21086148
chr7	71877260	0.007943803	0.45333858	cg21003606
chr7	2050401	0.001498969	0.745024656	cg02951883
chr7	2019561	0.130952381	0.001656147	cg11024450, cg24858417, cg07568296, cg02305113, cg21110456, cg19629631, cg21004924, cg23043544, cg19382157, cg24525952, cg14135248
chr7	2053747	0.015370138	0.296018323	cg15896696, cg06789500, cg08465311
chr7	2086814	0.009221091	0.418998441	cg11870042
chr7	2083161	0.006412773	0.500644723	cg17354002
chr7	2081914	0.011975624	0.356720716	cg08210507
chr7	1992582	0.006051437	0.513004102	cg24787238
chr7	2393632	0.017549202	0.263887368	cg02440662
chr7	2394316	0.017549202	0.263887368	cg06958216
chr7	2412032	0.037195304	0.102101433	cg25507518, cg22512364
chr7	2416203	0.039638193	0.091287292	cg07550684
chr7	2414825	0.002921066	0.649728896	cg23685648
chr7	2434522	0.038907749	0.09438668	cg13956086
chr7	2505763	0.005762942	0.523254268	cg26161652
chr7	96440624	0.028191073	0.155637642	cg15066194
chr7	96652547	0.014226631	0.314851503	cg20109856
chr7	39605959	0.031399508	0.133678024	cg02342754
chr7	41220008	0.089706723	0.010046007	cg15033116
chr7	41259507	0.045986671	0.068477263	cg00376321
chr7	41662627	1.10E-30	1	cg13867638
chr20	45271373	0.00897582	0.425282484	cg00199059
chr20	45319505	0.00897582	0.425282484	cg02978729
chr20	45309111	0.033330565	0.122116328	cg13127542
chr20	45337038	0.005832262	0.520758938	cg19706809, cg11443654
chr20	45799722	0.018722764	0.248358061	cg22311120
chr20	45813253	0.052312165	0.051615469	cg27589058
chr20	46495123	0.03163558	0.132202501	cg21578424
chr20	46533065	0.069725724	0.023983977	cg03547800
chr20	46579443	0.548927176	6.70E-14	cg06210734
chr20	46630681	0.030692807	0.138204151	cg03272886, cg26105779
chr20	46756029	0.026845064	0.166019549	cg06932865
chr20	46795444	0.08110163	0.014606508	cg14329007
chr20	46872606	0.040262942	0.088722209	cg15347519
chr20	60418283	0.007923328	0.45392358	cg04785786
chr20	32162721	0.016033707	0.28574194	cg12710480
chr20	32262962	0.00273224	0.660520667	cg20721921
chr20	32352565	0.012098011	0.354260069	cg26537568
chr8	1778731	0.017985879	0.257974901	cg18836844
chr8	1240040	0.006098168	0.511376488	cg00378211
chr8	1256417	0.144075795	0.000926381	cg26573772
chr8	1257933	0.021598741	0.214698967	cg08687507
chr8	1251048	0.027793227	0.158628694	cg25991631, cg22761795
chr8	1248648	0.032569796	0.126535599	cg19177027
chr8	1240053	0.000282366	0.887788357	cg11592242
chr8	1366970	0.02674794	0.166798161	cg20749462, cg25601471, cg27134251, cg09050832, cg02490460
chr8	1380394	0.002464158	0.676631808	cg19356043
chr20	9124622	0.064432341	0.030237641	cg03832855
chr5	157616454	0.034855769	0.113752721	cg16625671
chr5	159361361	0.011516916	0.366152508	cg27157940
chr5	159364704	0.504869844	1.91E-12	cg16162590
chr5	159378582	0.013045541	0.335958544	cg25315648
chr5	178228502	0.007746937	0.459012369	cg18107603
chr5	35084647	1	0	cg09607490
chr5	35135648	0.601092896	8.17E-16	cg13523989
chr5	35431096	0.000418104	0.863668012	cg18771231
chr5	35896984	0.003263367	0.6311905	cg09065326
chr5	35863529	0.005403734	0.536531029	cg05182302
chr5	35925282	0.002464158	0.676631808	cg18511008
chr5	35984945	0.014903088	0.303532094	cg19698137
chr5	35984742	0.053703704	0.048522594	cg19897071
chr5	36071115	0.107627887	0.00460413	cg25377862
chr5	36136675	0.262923783	3.52E-06	cg21585289
chr5	36159615	0.851494806	4.03E-31	cg06653140, cg10095305
chr5	36243705	0.052726752	0.050673259	cg10946263
chr5	36273197	0.247086427	7.70E-06	cg11791078
chr5	36373965	0.007111807	0.478102461	cg02780974
chr5	36387824	0.030539205	0.139210022	cg09329115
chr5	2165714	0.121609977	0.002497694	cg12769084
chr5	2186357	0.642916636	1.55E-17	cg18308339
chr5	2262074	0.005743211	0.523968363	cg26144909
chr5	2294096	0.17802252	0.00020087	cg09057943
chr5	2567205	0.419741151	5.81E-10	cg07178188
chr5	2564267	0.325096991	1.40E-07	cg02397368
chr5	2564403	0.325096991	1.40E-07	cg20442191
chr5	2575943	0.073231956	0.020579693	cg05316914
chr5	2640466	0.021996119	0.210483779	cg06584218, cg11424776
chr5	2656418	0.017307692	0.267228436	cg09399508
chr5	2345681	0.601695627	7.74E-16	cg05589784
chr5	126412585	0.325721471	1.35E-07	cg14340928, cg17848407
chr5	126415811	0.00496557	0.553573257	cg12188313
chr5	126735871	0.388642683	3.84E-09	cg19552640
chr5	126578315	0.00082327	0.809579389	cg18772739
chr5	126736832	0.388642683	3.84E-09	cg08589600
chr5	126645288	1	0	cg11415067
chr5	126679197	1	0	cg04154219
chr5	126731831	0.456013299	5.65E-11	cg04542537
chr5	126698345	0.098793269	0.006765902	cg02762363
chr5	127038457	0.19084152	0.000111494	cg01784284
chr5	128795098	0.006051437	0.513004102	cg19067710
chr5	128771739	0.006051437	0.513004102	cg13701109, cg22664298
chr5	129247773	2.38E-05	0.967309574	cg20694933, cg13944802, cg12050480
chr5	131207358	0.022431974	0.205970792	cg02997296
chr5	65888285	0.034165971	0.117455807	cg22851875
chr12	107864650	0.031148429	0.135267179	cg10797095
chr12	107865272	8.00E-05	0.940150838	cg04536419
chr12	107886204	0.028290091	0.154903013	cg01245561, cg04873208
chr12	108223991	0.056168423	0.04350492	cg12977167
chr12	108240846	0.018469267	0.251616642	cg20252202
chr12	108256531	0.062252964	0.033272994	cg09798888
chr12	108252112	0.062252964	0.033272994	cg10549789
chr12	108279300	0.068406164	0.025408186	cg00536589
chr12	108299365	0.054984621	0.045844581	cg15090469
chr12	108461121	0.135131888	0.001377108	cg16376794
chr12	108484124	0.518328446	7.08E-13	cg23954518
chr12	108494083	0.235591381	1.35E-05	cg07771976
chr12	108495596	0.020576809	0.226001154	cg12369091
chr9	4305064	0.043414577	0.076895978	cg00613258
chr12	56915547	0.037331005	0.10146615	cg23002907
chr12	56918834	0.037331005	0.10146615	cg25310081
chr12	57319810	0.2412304	1.02E-05	cg17849591
chr12	57543572	0.003206666	0.634176702	cg09817069
chr12	57559809	0.115593923	0.003250941	cg00693253
chr12	57570014	0.09504472	0.007964631	cg12385849
chr12	57613425	0.200414597	7.15E-05	cg13764877
chr12	57602815	0.185210906	0.000144516	cg02675634
chr12	57604802	0.200414597	7.15E-05	cg10701104
chr12	57595066	0.123158191	0.00233361	cg23853145
chr12	57634698	0.303939446	4.31E-07	cg09104660
chr12	84218037	0.028436634	0.15382287	cg11702299
chr12	49677444	0.005989425	0.515177796	cg06259285
chr12	49677495	0.005989425	0.515177796	cg21874412
chr12	49689009	0.102360255	0.005792576	cg16374999
chr12	49688057	0.056107135	0.043622981	cg14846292, cg10246081
chr12	49728742	0.044346685	0.073726071	cg17570948, cg11949060
chr12	22203908	0.00273224	0.660520667	cg02656474
chr12	22864574	0.013045541	0.335958544	cg24112692
chr12	22864514	0.016778633	0.274730953	cg15612485
chr12	22868165	0.015258309	0.297795736	cg03810312
chr12	25117345	0.026782354	0.166521809	cg15845673
chr12	25135328	0.026981814	0.164930162	cg12371924
chr12	25227349	0.006729692	0.490212063	cg05001349
chr12	25296853	0.768810166	2.82E-24	cg11595855, cg12929333
chr12	25324287	0.019311503	0.240983918	cg07692853
chr12	25401822	0.001187526	0.772248692	cg27093546
chr12	25455373	0.001558172	0.740212858	cg25134647
chr12	25802602	0.176625231	0.000214094	cg13211181, cg03681383, cg01691592, cg23979954, cg16133681, cg26054782
chr17	2917348	0.026938852	0.165271546	cg19078123, cg16807273
chr17	3162280	0.045986439	0.068477975	cg18323846
chr17	3238274	0.002189573	0.694235653	cg18507860
chr17	3210637	0.004865782	0.557595506	cg07863524
chr17	3318620	0.84992487	5.86E-31	cg10246603
chr17	3192693	0.012990456	0.3369876	cg17416552
chr17	3323626	0.733469512	4.51E-22	cg15747941
chr17	3434262	0.03101086	0.136146675	cg07740110
chr17	3665600	0.00252023	0.673179648	cg01433909
chr17	3676143	0.001850519	0.717825342	cg25422405
chr17	3675336	0.180498302	0.000179377	cg25036312
chr17	46985634	0.011060209	0.375885949	cg17296318
chr17	46892047	0.002940568	0.648638463	cg15022609
chr17	46967061	0.000346681	0.875755855	cg19425807
chr17	46969369	0.000346681	0.875755855	cg03351301
chr17	10061116	0.001236837	0.767698537	cg19402470
chr17	10065655	0.030669598	0.138355626	cg06380167
chr17	10216510	0.004968837	0.553442477	cg13984289
chr17	10255205	0.172007813	0.000264163	cg00208494
chr17	10540295	0.024379369	0.18712458	cg17780691
chr17	10559339	0.046126059	0.068049576	cg19558848, cg11106468
chr17	10598852	0.000949901	0.795753539	cg12478185
chr17	10633791	0.002002461	0.706973519	cg11750736
chr17	10633946	0.001767634	0.723958154	cg26234644
chr17	10602967	0.007508775	0.466026488	cg00805506
chr17	10610022	0.008520835	0.43731751	cg18682951
chr17	11775360	0.005822809	0.521097968	cg14165858
chr17	12425843	0.081026934	0.014654067	cg05945230
chr17	12526734	0.017307692	0.267228436	cg11087016
chr17	12695750	0.034631751	0.114941298	cg14734059
chr17	12933933	0.275004938	1.92E-06	cg08370430, cg01439945, cg05800094
chr17	13075677	0.000972356	0.793406469	cg14240829
chr17	13218406	0.015073473	0.300763246	cg11781506
chr17	13308023	0.730316146	6.86E-22	cg12356793
chr10	133878149	0.002338978	0.684507925	cg19478951
chr10	133909957	0.006544088	0.49627743	cg18650367
chr10	133913277	0.00092445	0.798449896	cg10246121
chr10	133917814	0.01168822	0.36259091	cg00485201
chr10	133882539	0.001146214	0.776140025	cg27656875
chr10	133932386	0.007291351	0.472579297	cg09718371
chr10	134118000	0.130952381	0.001656147	cg26782539
chr10	134146006	0.005449591	0.534802701	cg10200298, cg07962783
chr10	134160799	0.018121778	0.256167851	cg02297879
chr10	134148383	0.005449591	0.534802701	cg16259904
chr10	134164622	0.008729389	0.431738372	cg27180777, cg23771949
chr10	134160040	0.010542169	0.387366813	cg15175351
chr10	134157220	0.008729389	0.431738372	cg20559059
chr10	72163698	0.072245802	0.021484545	cg04200607, cg20621021
chr10	72201219	0.034761905	0.114249115	cg02549645, cg10850838
chr10	72199639	0.072245802	0.021484545	cg04377282
chr10	72203421	0.072245802	0.021484545	cg26837178
chr10	72194339	0.00033899	0.877130852	cg14334161, cg05893785
chr10	72723176	0.011391805	0.36878405	cg03537591
chr10	72729877	0.023063781	0.1996265	cg13082173
chr10	72741414	0.022297274	0.207353409	cg07140631
chr10	72737729	0.007007342	0.481364174	cg20837066
chr10	72745700	0.078282828	0.016513457	cg06448683
chr10	72944032	0.027548555	0.1605	cg08905239
chr10	73010064	0.018487395	0.251381911	cg27135218
chr10	73000104	0.38145264	5.87E-09	cg26152017
chr10	73002678	0.38145264	5.87E-09	cg24839386
chr10	73015063	0.021565775	0.21505306	cg04904026
chr10	73038033	0.009316696	0.416585996	cg17477835
chr10	73004999	0.059659861	0.037293086	cg18317005
chr10	73059827	0.004800307	0.560264753	cg23622162
chr10	73073870	0.003845874	0.602217526	cg00141366
chr10	73109757	0.306222106	3.82E-07	cg07787637
chr10	73110977	0.034837783	0.113847659	cg17434453
chr10	73110657	0.034181794	0.11736942	cg22994555
chr10	73146528	0.011794305	0.36040894	cg11907246
chr10	73157561	0.327960301	1.20E-07	cg18608017
chr10	73169313	0.013246823	0.332233382	cg24935786, cg00234046
chr10	73199333	0.005905037	0.518161532	cg09444885
chr10	73207148	0.010316259	0.392527954	cg09723496
chr10	73281738	0.265408726	3.11E-06	cg20096820
chr10	4163987	0.00964201	0.408527746	cg14082061
chr10	4151121	0.00897582	0.425282484	cg19522161
chr10	4164985	0.008676633	0.433139496	cg04322026
chr10	4251459	0.035495957	0.11042859	cg03835698
chr10	5303742	1.87E-02	0.248623941	cg08977827
chr10	5334347	0.019517558	0.238465189	cg00370748
chr10	5454458	0.065426951	0.028947591	cg13661397
chr10	5456008	0.010309026	0.392694823	cg11552104
chr10	5453524	0.022160938	0.208763809	cg25134701
chr10	5519925	0.021173551	0.21931888	cg08365301
chr10	5520879	0.016094682	0.284820251	cg08323596
chr10	5530646	0.004309117	0.581101311	cg24697463
chr10	5530385	0.001709402	0.728363998	cg23491493
chr10	5554293	0.003940341	0.597784432	cg22272549
chr10	5591078	0.001334668	0.758954495	cg04502673
chr10	5607678	0.158809715	0.000479528	cg00126412
chr10	5632395	0.471041874	2.06E-11	cg09959684
chr10	5643869	0.006994375	0.481771556	cg22317764
chr10	5649098	0.009195985	0.419635335	cg06862636
chr10	5649804	0.076976893	0.017479971	cg14845074
chr10	5645694	0.107711805	0.004587305	cg17237657
chr10	5707976	0.025635593	0.176015039	cg14037240
chr10	5708896	0.026791838	0.166445737	cg11519256
chr10	5709847	0.018121778	0.256167851	cg14623216
chr10	5794475	0.446969697	1.02E-10	cg20644902
chr10	5852230	0.050488534	0.055980256	cg27407423
chr10	90511711	0.04369098	0.075941307	cg18846669
chr10	90607532	0.007016037	0.481091313	cg16192021
chr10	90641740	0.820144078	3.68E-28	cg23264429
chr10	90655463	0.820144078	3.68E-28	cg03755566
chr10	120742988	0.027136224	0.163709729	cg10827568
chr10	120765171	0.021066214	0.220503506	cg25084281, cg07646860
chr10	120784994	0.049867513	0.057552543	cg12640565
chr10	120792703	0.549513576	6.39E-14	cg23089913, cg15539330, cg16913555, ch.10.2545310R
chr10	120762343	0.059620911	0.037357117	cg00853148
chr10	120828969	0.718170633	3.30E-21	cg24623109
chr10	120847056	0.153497687	0.000608518	cg09530275
chr10	120853799	0.103076768	0.005614557	cg24772834
chr10	120903213	0.026036504	0.17262846	cg07199534
chr10	120874161	0.024058279	0.190090955	cg15361215
chr10	120895131	0.022831336	0.201933961	cg15355800
chr10	120938797	1	0	cg26403580
chr10	120922900	0.956856363	3.34E-50	cg23255601
chr10	120956021	0.158568387	0.000484756	cg09204767
chr10	120969217	0.020003556	0.232647825	cg26203879
chr10	121041733	0.065575491	0.028759792	cg17050472
chr10	121068816	0.007233796	0.47433858	cg10037326
chr10	121070198	7.65E-05	0.941446419	cg13106051
chr10	121082846	1	0	cg07551060
chr10	121076496	0.270908224	2.36E-06	cg18243661
chr10	121087695	0.278255991	1.63E-06	cg00406211
chr10	121084734	0.270908224	2.36E-06	cg08343142
chr10	121139812	1	0	cg18001722
chr10	121161224	0.060952692	0.035230258	cg24539517
chr10	121195613	0.019377402	0.240174951	cg00522048
chr10	121226365	0.004409614	0.576715997	cg06702278
chr10	121248096	0.461887542	3.82E-11	cg10913741
chr10	121249131	0.265475215	3.10E-06	cg21151784
chr10	121248731	0.461887542	3.82E-11	cg23520119
chr10	121256112	0.201240477	6.88E-05	cg04188277, cg06175603, cg08609819
chr10	121260017	0.038774113	0.094965746	cg04182483
chr10	121265635	0.200144694	7.24E-05	cg13260278
chr10	121261715	0.05111688	0.054434715	cg17804342
chr10	121236625	0.157444148	0.000509859	cg16596052
chr10	121261269	0.05111688	0.054434715	cg00644351
chr10	121295548	0.159806484	0.000458515	cg16992860
chr10	121292123	0.003630028	0.612611495	cg15611912, cg00291478
chr10	121366953	0.08607302	0.011765811	cg23698271
chr10	121343853	0.002836223	0.65452464	cg04108875
chr10	122130241	0.401639344	1.76E-09	cg27208514
chr10	121375181	0.111457569	0.00389532	cg26808749
chr10	121484134	0.160202427	0.000450421	cg05273913
chr10	121652073	0.459574365	4.46E-11	cg23835287
chr10	121647985	0.450960775	7.88E-11	cg09859240
chr10	121648036	0.74925355	5.11E-23	cg04494517
chr10	121652694	0.74925355	5.11E-23	cg22631709
chr10	121772123	0.049985211	0.057251075	cg24968448
chr10	121752403	0.049985211	0.057251075	cg02041677
chr10	45821118	3.24E-06	0.987934337	cg23147731
chr10	45878382	0.016092163	0.28485825	cg02070873, cg15590007, cg20848186, cg22956733
chr10	45878050	0.267558528	2.79E-06	cg12063947
chr10	46022676	0.065975902	0.028259694	cg24302529
chr10	45934331	0.175377708	0.000226621	cg07355189
chr10	45968987	0.170197488	0.000286785	cg16379826
chr10	46038944	0.000844459	0.807191098	cg01942675
chr10	46083500	0.065975902	0.028259694	cg20326425, cg26476156
chr10	46281824	1	0	cg24481578
chr10	23543240	0.019700068	0.236260465	cg24762932
chr10	23614233	0.006802721	0.487859113	cg07318076
chr10	23721940	0.124071797	0.002241833	cg23598140
chr10	24671578	0.03662892	0.104799339	cg14710896
chr10	24661388	0.03915085	0.093342912	cg16366546
chr10	24746704	0.237416904	1.23E-05	cg19706697
chr10	24870596	0.014993339	0.302061448	cg16562679
chr10	25006134	1	0	cg18325841
chr13	27162757	0.012098011	0.354260069	cg26013944
chr13	94927208	0.022551092	0.204757017	cg05362082
chr13	97050116	0.020623707	0.225467399	cg16684691
chr13	97049913	0.020623707	0.225467399	cg25627364
chr13	97051629	0.020623707	0.225467399	cg11119340
chr13	97062424	0.020623707	0.225467399	cg14772125, cg21810047
chr13	46895891	0.017849788	0.259800054	cg25218220
chr13	46904768	0.072698071	0.021064677	cg20990891
chr13	46980644	0.037008927	0.102980906	cg11727592
chr13	46917469	0.009049774	0.423373123	cg19077761
chr13	46928784	0.00317545	0.635834485	cg23513002
chr13	47027900	0.043804415	0.075553129	cg01499902, cg15057829
chr13	47030793	0.043804415	0.075553129	cg14846072
chr13	46932953	0.092244881	0.008996124	cg23232915
chr13	47002633	0.021077103	0.220382991	cg07368519
chr13	47103823	0.00604765	0.513136416	cg04315865
chr13	47093502	0.027877793	0.157987589	cg12654941
chr13	47132052	0.003660552	0.611118432	cg06473578
chr21	34640788	0.0014594	0.748299481	cg01040315
chr21	34672077	0.010274805	0.393485574	cg20198627
chr21	34673400	0.003295669	0.6295035	cg12079971
chr21	34710566	0.002153657	0.696630841	cg00207965
chr21	34781050	0.002940568	0.648638463	cg06287548
chr21	34779630	0.010319132	0.39246171	cg20564521
chr21	45226304	0.000231167	0.898410323	cg21328116
chr21	45215877	0.004779278	0.561127206	cg04226110
chr1	9481835	0.003412969	0.623461436	cg01901101
chr1	9493601	0.014716127	0.30660776	cg03003073
chr1	9600368	0.033593789	0.120626579	cg00530905, cg15631477, cg09058554
chr1	9734287	0.020550272	0.226303847	cg16417977
chr1	95166401	0.036374725	0.106034944	cg09012411
chr1	95193013	0.011002	0.377152121	cg01097709
chr1	95532794	0.754208754	2.51E-23	cg15527175
chr1	95820612	0.006500102	0.497733196	cg08752277
chr1	44573500	0.027307025	0.162371513	cg08679985
chr1	44821521	0.079166243	0.015890317	cg21534299
chr1	46198213	0.003931821	0.598181471	cg10384264
chr1	45859332	0.033823529	0.11934245	cg17953869, cg04181682
chr1	45935056	0.01013683	0.396696958	cg10186336
chr1	45966298	0.035993152	0.107919178	cg00008971
chr1	46094236	0.020645725	0.225217312	cg01836612
chr1	46029874	0.522875817	5.03E-13	cg24332710, cg23317297
chr1	46413257	0.022849559	0.20175195	cg09791107
chr1	46087577	0.006497326	0.497825289	cg22963343
chr1	46079493	0.048308824	0.061704209	cg27165784
chr1	45867944	0.051	0.054718819	cg04296837
chr1	46055561	0.463235294	3.49E-11	cg11750580
chr1	46090711	0.522875817	5.03E-13	cg11240129, cg14220678, cg02987388
chr1	46021556	0.035993152	0.107919178	cg06784218
chr1	46249386	0.0061016	0.511257291	cg17721068
chr1	46231984	0.031487671	0.133124875	cg02261135
chr1	46009818	0.035993152	0.107919178	cg05450708
chr1	46334876	0.034761905	0.114249115	cg04471037, cg20650505
chr1	46420221	0.002652872	0.665189335	cg22337626
chr1	46425500	0.219201031	2.95E-05	cg15711727
chr1	46690331	0.163091716	0.000395462	cg27651885, cg27048324
chr1	46805222	0.017027191	0.271174315	cg14683528
chr1	46806550	0.112847222	0.003665835	cg00937489
chr1	46807117	0.112847222	0.003665835	cg17806798, cg04241075
chr1	46814092	0.0875	0.011057837	cg15580309
chr1	208507857	0.877355331	4.46E-34	cg07836152
chr1	208037402	2.82E-06	0.988756233	cg06899483, cg00085493, cg24315421
chr1	208053785	0.036754029	0.104196884	cg13512005
chr1	208087900	0.013386709	0.329676457	cg06922907
chr1	208085735	0.034780109	0.11415266	cg02135891
chr1	208210864	0.46934607	2.31E-11	cg25317816
chr1	208293479	0.001339774	0.758507876	cg10587082
chr1	208340174	0.029820261	0.144026457	cg25111777
chr1	208619858	0.028169486	0.155798309	cg12510723
chr1	208709880	0.326153846	1.32E-07	cg01943053
chr1	208783430	0.90356746	8.63E-38	cg05776458
chr1	209162412	0.002434904	0.678451135	cg22372146
chr1	209160307	0.00017337	0.911963611	cg08755335
chr1	209162503	0.002434904	0.678451135	cg05318391
chr1	209763973	0.170769945	0.000279433	cg04060051
chr1	209775800	0.175103144	0.000229472	cg02738594
chr1	209804095	0.014227908	0.314829622	cg12141218
chr1	209800230	0.07521989	0.018870861	cg00257659
chr1	209807419	0.014227908	0.314829622	cg26273198
chr1	209820629	0.005034043	0.550844574	cg03917982
chr1	209824099	0.005034043	0.550844574	cg26374621, cg20416769, cg03977657, cg07072052, cg16504791
chr1	209818815	0.088218206	0.010717805	cg03967293
chr1	209919275	0.090806548	0.009576829	cg18390816, cg22916645
chr1	209936914	0.110135491	0.004126848	cg26758551
chr1	209936466	0.094670419	0.008095378	cg24533189
chr1	209929453	0.909490688	9.07E-39	cg08655071
chr1	209931353	0.113731454	0.003526845	cg25280513
chr1	209911988	0.157830067	0.000501101	cg25448699
chr1	209939599	0.13359472	0.001473881	cg23437694
chr1	209965283	0.486703587	6.97E-12	cg13218545
chr1	209999135	0.11194901	0.003812581	cg16030177
chr1	210026596	0.127806363	0.001902339	cg25192855
chr1	209980027	0.115291563	0.003294232	cg00989853, cg10074409, cg22442454, cg22338127, cg25204440, cg09509183, cg22029157, cg21951975, cg04352962, cg23283495
chr1	209979613	0.486703587	6.97E-12	cg12034118
chr1	209982408	0.585188162	3.32E-15	cg26035071
chr1	210027026	0.110181683	0.004118533	cg09163369, cg23166289
chr1	210002271	0.113957521	0.003492157	cg24640516
chr1	210355442	0.164197596	0.000376219	cg24259463
chr1	210099983	1	0	cg12545480
chr1	210109286	0.392364765	3.08E-09	cg07510284
chr1	210150702	0.428340762	3.39E-10	cg11481217
chr1	210402520	0.826200774	1.09E-28	cg11342300
chr1	210406940	0.124666143	0.002184052	cg16118387
chr1	210095201	1	0	cg03882324
chr1	210112077	0.957385255	2.15E-50	cg18272538
chr1	210429102	0.116711829	0.003095719	cg16680159
chr1	210488013	0.041519361	0.083792214	cg02334877
chr1	210530094	0.153222485	0.000616059	cg02753272
chr1	210494973	0.071342303	0.022348822	cg16396485
chr1	210543397	0.088573835	0.010553326	cg09578379
chr1	210566962	0.199937048	7.31E-05	cg23357995
chr1	210619967	0.00254552	0.671637449	cg04544489
chr1	210690309	0.034178033	0.117389947	cg17290454
chr1	211846876	0.003212851	0.633849362	cg24458466
chr1	211838131	0.020550272	0.226303847	cg14231880
chr1	212449195	0.006147145	0.509680132	cg24291237
chr1	211887716	0.008126984	0.448156348	cg01153077
chr1	26282691	0.011060209	0.375885949	cg04292247
chr1	26267521	0.009091367	0.422304831	cg16174809
chr1	26290480	0.00962324	0.408986499	cg01948083
chr1	171263606	0.518681319	6.89E-13	cg00794381
chr1	173877886	0.003226599	0.633123253	cg27509823
chr1	85686317	0.039125926	0.093449357	cg27452255
chr1	85935422	0.060385177	0.036121019	cg26414000
chr1	85728664	0.117166729	0.003034677	cg17737388
chr1	85800179	0.030728376	0.137972369	cg27228891
chr1	85780781	0.030728376	0.137972369	cg17322118
chr1	85588015	0.284671872	1.17E-06	cg06134905
chr1	85794819	0.072558924	0.021192965	cg03541331, cg06676585
chr1	86040054	0.051615169	0.05324054	cg05690441
chr1	86527492	0.480816445	1.05E-11	cg01892452
chr1	86684713	0.036078317	0.10749553	cg17223809
chr1	86706236	0.038296569	0.097066159	cg21841239
chr1	86690718	0.060054565	0.036650522	cg07198150
chr1	86814743	0.116870274	0.003074321	cg15012335
chr1	86885282	0.743859649	1.09E-22	cg18529726
chr1	86888528	0.743859649	1.09E-22	cg01769468, cg06785712, cg13693652
chr1	86913265	0.044782327	0.0722919	cg17424433
chr1	86982476	0.023465921	0.19570593	cg19807991, cg10760651
chr1	86992633	0.048248972	0.061869705	cg26829098
chr1	86968058	0.050345059	0.0563395	cg04896168
chr1	86981315	0.094895537	0.008016488	cg18240426
chr1	87098959	0.031813175	0.131104224	cg27317524
chr1	89735314	0.005119502	0.547473868	cg02205957
chr1	90018283	0.001334668	0.758954495	cg20823515
chr1	90010814	0.02681468	0.16626269	cg13816228
chr1	241600933	0.012005563	0.356116638	cg12671602
chr1	241604244	0.048185941	0.062044495	cg26119543
chr1	241805055	0.006459054	0.499098163	cg03964373
chr1	241804070	0.021252927	0.218447642	cg03292284
chr1	241801595	0.021252927	0.218447642	cg01560900
chr1	241811131	0.000505022	0.850314926	cg15922615
chr1	242012385	0.180432838	0.000179916	cg01669689
chr1	245423390	0.067232656	0.026746697	cg03435244
chr1	245423526	0.046076392	0.068201648	cg12093781
chr1	2269881	0.006238217	0.506551301	cg21391942, cg10057168, cg18155888
chr1	2274956	0.02565774	0.175826012	cg01296877
chr1	2285182	0.000457043	0.857524365	cg26808154
chr1	2359917	0.003804165	0.604196824	cg20491328
chr1	2359251	0.007501172	0.466253186	cg12715395
chr1	2373387	0.034316396	0.116637297	cg07507129
chr1	2373089	0.016752801	0.275103886	cg02275930
chr1	2379670	0.304990535	4.08E-07	cg00030604
chr1	2396755	0.000129754	0.923800328	cg12929805
chr1	2833653	0.013246823	0.332233382	cg16298867
chr1	2839757	0.01527722	0.29749422	cg00996827, cg21402748
chr1	2861882	0.012067363	0.354874105	cg19802390, cg06184325
chr1	2844357	0.108856622	0.004363783	cg10091792
chr1	2839470	0.023443958	0.195917748	cg02294281
chr1	2863963	0.012854447	0.339546342	cg24592500, cg25137787
chr1	2854205	0.122990521	0.002350853	cg23932261
chr1	2878366	0.012854447	0.339546342	cg15831346
chr1	2899488	0.781655035	3.68E-25	cg09469812, cg00500221
chr1	2918784	0.348190502	3.93E-08	cg00830435
chr1	2950334	0.214753961	3.65E-05	cg16344140
chr1	2954208	0.214753961	3.65E-05	cg06792538
chr1	3059067	0.71484375	5.02E-21	cg24968931
chr1	3059178	0.71484375	5.02E-21	cg13388191
chr1	36027711	0.044058138	0.074692415	cg12620076
chr1	35905327	0.019838246	0.234607418	cg03889132
chr1	35772487	0.046960855	0.065545931	cg13877715
chr1	35923471	0.019838246	0.234607418	cg14873447
chr1	36036895	0.042362968	0.080645243	cg21210020
chr1	35983222	0.01074524	0.382808652	cg11835197
chr1	36011084	0.01074524	0.382808652	cg22851880
chr1	36029891	0.01074524	0.382808652	cg13558810
chr1	36261733	0.001322144	0.76005393	cg12667125
chr1	36184697	0.03101086	0.136146675	cg27180860
chr1	36185467	0.032544432	0.126685904	cg02703525
chr1	36165655	0.033694344	0.120062693	cg04411044
chr1	36275112	0.001322144	0.76005393	cg02639366
chr1	36509956	0.001191838	0.771846729	cg15863419
chr1	36555817	0.058861681	0.038627963	cg18931815, cg20454443
chr1	36591935	0.006412773	0.500644723	cg18795461
chr1	36633874	0.020264568	0.229593186	cg04574716
chr1	36785270	0.035570374	0.110049034	cg11984187
chr1	36863700	0.06279805	0.032485842	cg12781547
chr1	36878024	0.232144858	1.59E-05	cg12880200
chr1	36864026	0.222365723	2.54E-05	cg20948151
chr1	36928810	0.22209479	2.57E-05	cg08702692, cg08878450
chr1	36930385	0.278155968	1.63E-06	cg16993455
chr1	36906455	0.604752397	5.88E-16	cg04246589
chr1	36889005	0.604752397	5.88E-16	cg23623828
chr1	36929064	0.581169959	4.69E-15	cg19379491
chr1	36911913	0.083406706	0.013212625	cg12809031
chr1	36929533	0.581169959	4.69E-15	cg01430725
chr1	36937392	0.273291469	2.09E-06	cg20173993
chr1	36934329	0.273291469	2.09E-06	cg13944870
chr1	36980804	0.017902476	0.259091581	cg06902368, cg07167688, cg12596564
chr1	37008240	0.008856896	0.428379872	cg16478437
chr1	37042024	0.427053743	3.67E-10	cg11619119
chr1	37051387	0.084103193	0.012818316	cg02483735
chr1	37061142	0.100254417	0.006348931	cg08903855
chr1	37084630	0.011658973	0.363195614	cg22857777
chr1	37105277	0.010817369	0.38120773	cg06763665
chr1	37119748	0.686021505	1.56E-19	cg23814225
chr1	37102048	0.014964639	0.302528125	cg01056765
chr1	37133501	0.015435386	0.294987467	cg20564570
chr1	37176422	0.053396866	0.049187725	cg04012535
chr1	37242743	0.042959268	0.078496217	cg17745889
chr1	37374887	0.322566579	1.60E-07	cg18782181
chr1	37410955	0.267558528	2.79E-06	cg05880245
chr1	37509872	0.017720525	0.261548204	cg09363841
chr1	37552173	0.02507541	0.180873742	cg16869625
chr1	37595440	0.045292971	0.070647989	cg15000948
chr1	37710590	0.72385585	1.60E-21	cg25314260
chr1	37903185	0.478571429	1.23E-11	cg00859858
chr1	17615143	0.008119304	0.448371778	cg03908647
chr1	17599149	0.040129466	0.089263729	cg10710610
chr1	17620061	0.008119304	0.448371778	cg17840833
chr1	17624924	0.012577446	0.344837883	cg11347165
chr1	17632382	0.000147772	0.918698527	cg23228178
chr1	17647045	0.001114281	0.779200115	cg26918754, cg21295838, cg18333690
chr1	17666508	0.001114281	0.779200115	cg00279848
chr1	18019016	0.001243781	0.76706578	cg20092221
chr1	18013820	0.130952381	0.001656147	cg14485232
chr1	18022933	0.130952381	0.001656147	cg26664979
chr1	18406625	0.478955192	1.20E-11	cg20697066
chr1	18438930	0.207216675	5.20E-05	cg17945001
chr1	18553925	0.016041766	0.285619915	cg24925701
chr1	18529884	0.002953119	0.647938921	cg00983740
chr1	18806084	0.02178722	0.212687514	cg25172338
chr1	18806245	0.02178722	0.212687514	cg17156862, cg25920064
chr1	18806933	0.02178722	0.212687514	cg13007210
chr1	18810486	0.004229268	0.584633208	cg20200200, cg13507429
chr1	18806505	0.00463492	0.567116798	cg05040210
chr1	18810484	0.000163417	0.914518296	cg14356550
chr1	19221842	0.520444433	6.04E-13	cg12461099
chr1	19261679	3.86E-05	0.958402866	cg03420970
chr1	19258375	9.65E-05	0.934245911	cg11237901, cg03990003
chr1	19289127	0.003092675	0.640279102	cg12433790
chr1	19295006	0.003306207	0.628955289	cg22867719
chr1	19276935	0.000125981	0.924913255	cg01019973
chr1	19277326	0.000125981	0.924913255	cg26550235
chr1	19315666	0.454862089	6.09E-11	cg00594610
chr1	19318551	0.204352317	5.95E-05	cg17025908
chr1	19301782	0.24505081	8.50E-06	cg14506567
chr1	19329712	0.237980934	1.20E-05	cg11971239
chr1	19329287	0.204352317	5.95E-05	cg14844953
chr1	19554396	0.697126088	4.32E-20	cg16580880
chr1	19374155	0.036656891	0.10466432	cg16682432
chr1	19315817	0.381612616	5.82E-09	cg05766605
chr1	19394737	0.048059979	0.062395339	cg22333259
chr1	19568071	0.258638352	4.35E-06	cg24071927
chr1	19581467	0.59925263	9.64E-16	cg05704942
chr1	19555060	0.660285239	2.61E-18	cg03985478
chr1	19404176	0.227809023	1.96E-05	cg15948567, cg18202521, cg27311654
chr1	19476649	0.271522227	2.29E-06	cg20677058
chr1	19587230	0.59925263	9.64E-16	cg13935437, cg11376198, cg09990584
chr1	19571146	0.555299658	4.02E-14	cg12798157, cg09045262
chr1	19593199	0.006887523	0.48515009	cg23260966
chr1	19669117	0.289784268	9.01E-07	cg07447773
chr1	19615411	0.737050588	2.78E-22	cg17594860, cg16126458, cg04091063, cg02910873
chr1	19611760	0.673753277	6.15E-19	cg20253350, cg11233384
chr1	19650960	0.824685947	1.48E-28	cg16675581
chr1	19642326	0.02118146	0.219231891	cg09812541, cg13494428
chr1	19652900	0.824685947	1.48E-28	cg06212759
chr1	19678312	0.854626549	1.89E-31	cg14220251
chr1	159439913	0.007016037	0.481091313	cg11975397
chr1	159304186	0.018640583	0.24940885	cg07417683
chr1	159340756	0.001473064	0.747163172	cg15015426
chr1	58472546	0.109683263	0.004209136	cg07026918
chr1	58940596	0.058343589	0.039520521	cg25836915
chr1	58864379	0.051584863	0.053312389	cg01923724
chr1	58940320	0.43574208	2.11E-10	cg14560369
chr1	59041577	0.622481059	1.14E-16	cg05065507, cg10347335
chr1	59050556	0.622481059	1.14E-16	cg14856222
chr1	59062268	0.006612319	0.494033273	cg22163395
chr1	226550437	0.048969098	0.059908747	cg18777143
chr1	226538054	0.042197518	0.081252449	cg21317899
chr1	226555302	0.042197518	0.081252449	cg02280892
chr1	226567563	0.075776304	0.018418723	cg23712594
chr1	226545866	0.032020764	0.12983309	cg24937136
chr1	226594038	0.042197518	0.081252449	cg17127702
chr1	226825341	0.035752236	0.109127365	cg20627874
chr1	226819833	0.003628323	0.612695102	cg16739639
chr1	226852155	0.002173433	0.695309172	cg23740281, cg01910727, cg03150234, cg06241427, cg04102510
chr1	226824606	0.059462345	0.037618951	cg27651321, cg12136950
chr1	226865254	0.002173433	0.695309172	cg02950491
chr1	226889681	0.026860213	0.165898468	cg04213163
chr1	226941590	0.006439525	0.499749799	cg19331793
chr1	226987326	0.009460615	0.412992679	cg09650548
chr1	227013878	0.055388999	0.045031148	cg09750044
chr1	227063400	0.013302627	0.331210245	cg00042489
chr1	227085646	0.130875326	0.001661784	cg04526825
chr1	227103413	0.024127698	0.189445098	cg07484678
chr1	227139143	6.56E-06	0.982837395	cg11847933
chr1	227123657	0.245683536	8.24E-06	cg16051954
chr1	227157608	0.005818067	0.521268218	cg04988848
chr1	227173477	0.00620138	0.507812906	cg13689831
chr1	227177731	0.019158337	0.242876792	cg10327440
chr1	227458387	0.007605556	0.463155962	cg05929471
chr1	227506795	0.007605556	0.463155962	cg24860534
chr1	227507057	0.007605556	0.463155962	cg06348275
chr1	227892490	0.023975707	0.190862465	cg19455028
chr1	227712488	0.015414258	0.295320765	cg14913407
chr1	227967196	0.038296569	0.097066159	cg01941243
chr1	228075647	0.043716343	0.075854335	cg13092405, cg12210914, cg10962762
chr1	228084158	0.056462585	0.042942823	cg21724329
chr1	228147794	0.098140997	0.006960739	cg21565036, cg05598488
chr1	228122308	0.002051277	0.703586838	cg12114963, cg15176005
chr1	228231349	0.295453172	6.72E-07	cg04227998
chr1	228371891	0.127585214	0.001920945	cg06090806
chr1	228352572	0.003961268	0.596811577	cg12298872
chr1	228402047	0.000679042	0.826776453	cg18477163
chr1	228500420	0.249420186	6.86E-06	cg01057552
chr1	228416712	0.23481905	1.40E-05	cg13294652
chr1	228444318	0.014235615	0.314697642	cg04850211
chr1	228480964	0.300000456	5.30E-07	cg25472556
chr1	228544905	0.164406902	0.000372681	cg22862529
chr1	228537942	0.005307232	0.540201245	cg19261426
chr1	228391808	0.025764377	0.174919056	cg07203024
chr19	37178347	0.61249725	2.89E-16	cg03831667
chr19	37330564	0.963664458	7.49E-53	cg02253420
chr19	37275430	0.196576483	8.55E-05	cg25772438
chr19	37358687	0.894888353	1.85E-36	cg16326512
chr19	37495395	0.024639482	0.184760257	cg08835041
chr19	37465949	0.103225795	0.00557822	cg16833778, cg13339907
chr19	37466941	0.103225795	0.00557822	cg05900567
chr19	37739801	0.414530876	8.02E-10	cg20469879
chr19	37339571	0.963664458	7.49E-53	cg13214448
chr19	37799856	0.042428234	0.080407034	cg14970273
chr19	37734888	0.030922207	0.136716766	cg05336808
chr19	36824119	0.072180951	0.021545439	cg03054643
chr19	37855839	0.043817827	0.075507373	cg12147799, cg26734888, cg13687570
chr19	36991862	0.095928667	0.007664156	cg10237978, cg05280698, cg24834889, cg12948621, cg08565796, cg23756236, cg12024906, cg00131081, cg24909706
chr19	37927231	0.083594839	0.013104931	cg14166009
chr19	37811854	0.41318328	8.72E-10	cg13620317
chr19	37928089	0.363269584	1.68E-08	cg19556473
chr19	38182633	0.128870798	0.001815245	cg06116806, cg20491470
chr19	38150358	0.025033624	0.181242228	cg14330283
chr19	38184262	0.086621093	0.011488678	cg03611452, cg17445666, cg25324105, cg14587524
chr19	38282727	0.060585938	0.035803306	cg22685966
chr19	38184316	0.785303722	2.02E-25	cg08946563
chr19	38373177	0.036349558	0.106158124	cg27353143, cg02663382
chr19	37960815	5.97E-05	0.948285517	cg01436998
chr19	38306885	0.002435588	0.678408446	cg14533303
chr19	38194905	0.128870798	0.001815245	cg10563122
chr19	38420406	0.058774638	0.038776462	cg03526964
chr19	38545560	0.001220769	0.769170238	cg22476592, cg26668823, cg18248023
chr19	38790635	0.003515701	0.618274354	cg16881183
chr19	38772546	0.007513417	0.465888171	cg01089975
chr19	38798086	0.010965447	0.377950273	cg06476903
chr19	38953055	0.001418806	0.751710343	cg14421391
chr19	38975004	0.00092445	0.798449896	cg18601057
chr19	38997323	0.049393418	0.058783668	cg22509027
chr19	39002140	0.005794921	0.522100491	cg04149958
chr19	39034836	0.005794921	0.522100491	cg03664568
chr19	39005937	0.000445827	0.859265459	cg02226644
chr19	39021906	0.028356481	0.154412621	cg03181524
chr19	39167569	0.518681319	6.89E-13	cg04168635
chr19	39189746	0.118224176	0.002897347	cg04723544, cg24687287
chr19	39170473	0.048911692	0.060062672	cg23742556
chr19	39153068	0.001063955	0.784120094	cg10680196
chr19	39221295	0.035102925	0.112456761	cg26623753
chr19	39147626	0.000670321	0.827875242	cg17432022, cg03666309
chr19	14590612	0.006128201	0.510335127	cg20742389, cg04164838, cg10064322
chr19	56430224	0.073224862	0.020586063	cg03770907
chr19	56582814	0.000230009	0.89866372	cg14631894
chr19	56627348	0.04294354	0.078552117	cg26951705
chr19	56613492	0.003470137	0.6205632	cg06430220
chr19	56642028	0.040570593	0.087487275	cg08078235, cg18151437
chr19	56626448	0.038351063	0.096823989	cg00789427, cg15177838
chr19	56709636	0.512681475	1.08E-12	cg15977432
chr19	56718585	0.042515383	0.080090114	cg17449106
chr19	56719045	0.544469582	9.53E-14	cg22265458
chr19	56709229	0.253524089	5.61E-06	cg15537455
chr6	43590408	0.546583851	8.07E-14	cg19506982
chr6	43639886	0.01953602	0.238241059	cg08844697
chr6	43951275	0.002603494	0.668135697	cg04873155
chr6	44003030	0.009923742	0.401730553	cg12481212
chr6	44035581	0.091628959	0.009240358	cg21657043
chr6	44110702	0.489808934	5.60E-12	cg27358789, cg10133411
chr6	44066708	0.430778385	2.90E-10	cg18978028
chr6	44072405	1.97E-05	0.970301873	cg25069157
chr6	44119676	0.489808934	5.60E-12	cg11947985
chr6	44114334	0.084670158	0.012506062	cg11226100, cg23602195
chr6	44285468	0.030227743	0.14127446	cg04971779
chr6	44232074	0.107105285	0.004710294	cg00668559, cg15787744
chr6	44249164	0.782493742	3.21E-25	cg08855022
chr6	44237448	0.154228575	0.000588929	cg05496603, cg20275500
chr6	44270365	0.075171555	0.018910662	cg01992280
chr6	44256020	0.222491863	2.53E-05	cg21130236
chr6	44279111	0.79428856	4.40E-26	cg05865665
chr6	44267358	0.774114506	1.24E-24	cg23046682
chr6	44259357	0.056424187	0.04301577	cg18186342
chr6	44306342	0.509272306	1.38E-12	cg24887787
chr6	44310024	0.008611363	0.434882479	cg01925344
chr6	44492647	0.119665039	0.002720074	cg17261979
chr6	44594967	0.033517681	0.121055285	cg10891989, cg16339758
chr19	6709704	0.018057859	0.257015864	cg03015114
chr19	6727365	0.02754864	0.160499347	cg04547181, cg14279361, cg12768975
chr19	6753769	0.00418667	0.586535086	cg09036996, cg09962952
chr19	7167715	0.03855364	0.095929378	cg19680299
chr19	7186843	0.030977616	0.136360144	cg10004681
chr19	7188979	0.014841083	0.30454774	cg10148591
chr19	7199939	0.006400074	0.501070514	cg18114828
chr19	7208110	0.005113223	0.54772024	cg16940601
chr19	7223848	0.00063536	0.83235695	cg23609402
chr19	7418352	0.034391534	0.116230754	cg14880421
chr19	7482985	0.003009259	0.644831793	cg13958794
chr19	7440870	0.003379292	0.625182865	cg05747963
chr19	7444220	0.00608165	0.511950794	cg05853389
chr19	7540658	0.013303533	0.331193669	cg12428218, cg24946736
chr19	7553021	0.001880159	0.71566988	cg25343040
chr19	7697956	0.049912679	0.057436664	cg00187126
chr19	7699347	0.036947447	0.103272794	cg15828235
chr19	7701666	2.96E-06	0.98846809	cg04770751, cg07231563
chr19	7696956	0.053614058	0.048715953	cg27546241
chr19	7702575	0.090448652	0.00972705	cg24759919, cg02148353
chr19	7733855	0.002029656	0.70508106	cg21271423, cg22322184
chr19	7733575	0.001789805	0.722302093	cg02346997, cg22920041, cg09909011, cg08043750
chr8	5020483	0.05731001	0.041364864	cg09646578
chr8	4970891	0.065409976	0.028969132	cg00853091
chr8	4972496	0.069761649	0.023946354	cg05542364
chr8	5528976	0.004278062	0.582469849	cg23607370
chr8	5535463	0.036276458	0.10651679	cg02131597
chr8	5775300	0.002815433	0.655712848	cg02436606
chr8	5823490	0.007956253	0.452983414	cg10292709
chr8	5949323	0.023710028	0.193369287	cg26667585
chr8	5996768	0.789654787	9.74E-26	cg04344860
chr8	6115359	0.025066175	0.180955113	cg25286849
chr8	6128005	0.036731106	0.10430699	cg15029420
chr8	6427396	0.002176131	0.695129439	cg02402368, cg03631656, cg13548314, cg10395101
chr8	6420534	0.141176471	0.001053693	cg03755955
chr8	8179083	0.018482262	0.251448344	cg22933391
chr8	8188464	0.00273224	0.660520667	cg25539628
chr8	8218597	0.007809122	0.457208237	cg12559016
chr8	8231691	0.004779278	0.561127206	cg23436436, cg16317421
chr8	8234219	0.001641138	0.733637037	cg02239258
chr8	8282663	0.005743211	0.523968363	cg26843900
chr8	8325744	0.027663934	0.159614496	cg02578584
chr8	8632957	0.093268271	0.008604484	cg05460571
chr8	8637957	0.005140997	0.546632055	cg06158539
chr8	8639575	0.093268271	0.008604484	cg07513992
chr8	9106638	0.002434904	0.678451135	cg25960393, cg11070274, cg10918327
chr8	9121385	0.018121778	0.256167851	cg20355539
chr8	87271374	0.029503909	0.146203813	cg24474200
chr8	131734290	0.010395875	0.390698018	cg13021857
chr8	133095882	0.142173346	0.001008087	cg00000596
chr8	134103407	0.365217391	1.50E-08	cg16445648
chr8	134108718	0.009724196	0.406527836	cg03603331
chr8	134106333	0.002881879	0.651933435	cg17281840
chr8	134552054	0.026401368	0.169610184	cg18980148
chr8	134552631	0.023924134	0.191346153	cg08209664
chr8	22452357	0.002603494	0.668135697	cg08239933
chr8	22453426	0.006128201	0.510335127	cg19216211
chr8	22924031	0.074788309	0.019229254	cg00185804
chr8	22941474	0.020881655	0.222558035	cg06781213
chr8	22941818	0.004545455	0.570890972	cg26148285
chr8	22941949	0.01074231	0.382873883	cg26172002
chr8	22942708	0.009101789	0.422037777	cg10914422
chr8	22951334	0.007449334	0.467803516	cg08309809
chr8	23073540	0.144111944	0.000924894	cg03718853
chr8	23077163	0.144111944	0.000924894	cg04793096
chr8	23080135	0.136739844	0.001282584	cg08292569
chr8	23083546	0.028646495	0.152290578	cg23882019, cg26530341, cg23303108
chr8	23088984	0.028646495	0.152290578	cg22843797
chr8	23100978	0.047157895	0.064969146	cg22708902
chr8	23104195	0.008464212	0.438851059	cg14349055
chr8	23141623	0.16386152	0.000381967	cg20981791, cg02429508
chr8	23160778	0.51639391	8.17E-13	cg24531534
chr8	23162133	0.196951503	8.40E-05	cg07396746, cg16661761
chr8	23173314	0.582878044	4.05E-15	cg24778733
chr8	23179000	0.124272811	0.002222123	cg03126799, cg12060669
chr8	23190941	0.398402322	2.14E-09	cg14313245
chr8	23185131	0.791551981	7.05E-26	cg07985309
chr8	23194433	0.818214159	5.39E-28	cg08884476
chr8	23190768	0.818214159	5.39E-28	cg26066455
chr8	23191188	0.049242849	0.059180366	cg05493862
chr8	23193613	0.151488049	0.000665744	cg23133335, cg24096234, cg19190853, cg09535960
chr8	23255039	0.72791567	9.41E-22	cg04550605
chr8	23339738	0.023191362	0.198372965	cg10122885
chr8	23340595	1	0	cg01480218
chr8	23382697	0.0024096	0.680035136	cg06425870
chr8	23381676	0.007230226	0.474448045	cg06914603
chr8	23396732	0.074552691	0.019427805	cg07098836
chr8	23397915	0.055936095	0.043954204	cg04579291, cg24126361, cg23991393
chr8	23396977	0.051845654	0.052697378	cg13547771
chr8	23396645	0.074552691	0.019427805	cg10155002
chr8	23401592	0.055936095	0.043954204	cg14505131
chr8	23414743	0.034173324	0.117415657	cg02594094
chr8	23423758	0.000151498	0.917683368	cg18339359
chr8	23456589	0.019714286	0.23608974	cg26265339
chr8	110228668	0.024142059	0.189311803	cg27260070, cg13631444
chr8	110237157	0.014226631	0.314851503	cg07271718
chr8	65467106	0.04728703	0.064594012	cg26789941
chr16	88846803	0.011072306	0.375623573	cg06988897, cg04602696
chr16	88818356	0.003591954	0.61448485	cg09054528
chr16	88822297	0.01408046	0.317368376	cg06867482
chr16	88844433	0.020625448	0.225447613	cg04566534
chr16	88844932	0.008005639	0.451578911	cg27661460
chr16	88847343	0.028557552	0.152937912	cg07326016
chr16	88840462	0.010109655	0.397333849	cg16641055
chr16	88853729	0.013171948	0.333612718	cg00153919
chr16	88893416	7.14E-31	1	cg16603012
chr16	88885237	0.188888889	0.000122008	cg00230183, cg02669544
chr16	88890632	0.155092593	0.000566571	cg09279393
chr16	88892224	0.002277904	0.688439678	cg06526420
chr16	88904521	0.013205188	0.332999449	cg01241798
chr16	88905074	0.005771006	0.522962881	cg01686522
chr16	88913650	4.19E-05	0.95666024	cg16582469
chr16	88921493	0.023239437	0.197902965	cg00593111
chr16	88956074	0.000272063	0.88984163	cg00460789
chr16	88957719	0.000272063	0.88984163	cg03942201
chr16	88955935	0.035570374	0.110049034	cg00035197, cg27543201
chr16	88963856	0.051412429	0.053723107	cg05751310, cg03178541
chr16	88975332	0.041698842	0.083111982	cg04072301
chr16	88970818	0.023669951	0.19375071	cg09141835, cg05579598
chr16	88973937	0.036953353	0.103244717	cg08698997
chr16	88994656	0.016352695	0.280960946	cg09910271
chr16	88958282	0.058817556	0.038703169	cg16686594
chr16	89027654	0.0082985	0.443386346	cg16701003
chr16	89163502	0.170047606	0.000288741	cg16754613
chr16	89162790	0.004935854	0.554765338	cg07661835
chr16	89183706	0.005017218	0.551512713	cg08316009, cg02505676, cg07708487, cg27600435, cg21754178
chr16	89192426	0.005009016	0.55183899	cg09427016
chr16	89226511	0.0001307	0.923523909	cg18581781, cg27370229
chr16	89202041	0.150184407	0.000705663	cg26950739
chr16	89185117	0.138806471	0.00117044	cg21816132
chr16	89166832	0.150480601	0.000696391	cg07944420
chr16	89189194	0.810396006	2.41E-27	cg01134309
chr16	89210514	0.176323121	0.000217064	cg10453148
chr16	89211480	0.025679377	0.175641561	cg06365181
chr16	90087747	0.019775391	0.235357657	cg08551036
chr16	89235258	0.381673586	5.79E-09	cg09940476, cg05956477
chr16	89230985	0.008522266	0.437278836	cg01810329
chr16	89242148	0.816447765	7.60E-28	cg09367126
chr16	89242953	0.819996921	3.79E-28	cg02648441
chr16	89242366	0.816447765	7.60E-28	cg27347146
chr16	89277828	0.020400257	0.228023986	cg01751047
chr16	89298567	0.023824845	0.192281328	cg26799602
chr16	89238215	0.092143742	0.009035782	cg03280573
chr16	89270729	0.018133776	0.256009054	cg05040338
chr16	89280580	0.334687502	8.29E-08	cg04168590, cg03126713
chr16	89304452	0.388070493	3.97E-09	cg06441001
chr16	89327932	0.023975707	0.190862465	cg07254630
chr16	89333986	0.000855432	0.805966748	cg12393921
chr16	1548404	0.566343952	1.63E-14	cg00976797
chr16	1546411	0.566343952	1.63E-14	cg04492836
chr16	1695639	0.733824111	4.30E-22	cg17675080
chr16	1653206	0.069648353	0.024065206	cg26528668
chr16	1676627	0.792250829	6.26E-26	cg06899008
chr16	1713513	0.161790157	0.000419353	cg09065629
chr16	1705434	0.001908706	0.713612044	cg26464185
chr16	57036349	0.004865782	0.557595506	cg05757530
chr16	57068866	0.140991973	0.001062354	cg11987321
chr16	57067447	0.130939738	0.001657071	cg06265737
chr16	57060967	0.130939738	0.001657071	cg09174467
chr16	57094644	0.05971897	0.03719613	cg03146649
chr16	57133351	0.624639787	9.25E-17	cg06501470
chr16	57146897	0.545963573	8.47E-14	cg12173487
chr16	57146402	0.524787542	4.36E-13	cg00664454
chr16	57160026	0.449865265	8.47E-11	cg16109438, cg14108224, cg09179993
chr16	57162681	0.474731477	1.60E-11	cg21243269
chr16	57162656	0.059072644	0.038270462	cg20988587
chr16	57220016	0.128789672	0.001821742	cg27181169
[truncated: 7,518 more rows]
