# Supplementary material for: Genetic architecture of gene regulation in Indonesian populations identifies QTLs associated with global and local ancestries
Source: Am J Hum Genet. 2021 Dec 16;109(1):50–65. doi: 10.1016/j.ajhg.2021.11.017 (PMC8764200; doi:10.1016/j.ajhg.2021.11.017)
Supplement: Table S4. Numbers of colocalized and non-colocalized genes in each pairwise comparison between Indonesia and the European cohorts [file mmc15.xlsx]

## Sheet: Sheet1
Supplementary Table 4. Numbers of colocalized and non-colocalized genes in each pairwise comparison between Indonesia and the European cohorts. eGenes with an FDR-p<0.1 were included in testing. The analysis was carried out separately using the top genes from each dataset. Proportions of robustly colocalized genes out of all tested genes is indicated in percentage.
Indonesian eGenes (3,300)	Indonesia & GTEx	Indonesia & Lepik et al.	Indonesia & Twins UK	GTEx & Lepik et al.	GTEx & Twins UK	Lepik et al. & Twins UK
Tested	3014	3092	3023	2981	2953	3002
Colocalized	697	1036	724	1124	909	1178
Colocalized (robust)	186 (6.17%)	257 (8.31%)	176 (5.82%)	478 (16.03%)	335 (11.34%)	477 (15.89%)
Not colocalized even with a relaxed threshold	1747	1341	1767	1535	1729	1453
GTEx eGenes (3,534)	Indonesia & GTEx	Indonesia & Lepik et al.	Indonesia & Twins UK	GTEx & Lepik et al.	GTEx & Twins UK	Lepik et al. & Twins UK
Tested	2432	2393	2387	3264	3402	3215
Colocalized	632	650	565	2094	1697	1670
Colocalized (robust)	183 (7.52%)	208 (8.69%)	158 (6.62%)	990 (30.33%)	629 (18.49%)	704 (21.90%)
Not colocalized even with a relaxed threshold	1355	1287	1448	851	1197	1137
Lepik et al. eGenes (8,536)	Indonesia & GTEx	Indonesia & Lepik et al.	Indonesia & Twins UK	GTEx & Lepik et al.	GTEx & Twins UK	Lepik et al. & Twins UK
Tested	6219	6433	6264	7905	7795	8165
Colocalized	672	1032	715	2556	1804	2595
Colocalized (robust)	179 (2.89%)	257 (4.00%)	173 (2.76%)	1,032 (13.06%)	613 (7.86%)	954 (11.68%)
Not colocalized even with a relaxed threshold	4868	4359	4857	4426	5197	4471
Twins UK eGenes (3,725)	Indonesia & GTEx	Indonesia & Lepik et al.	Indonesia & Twins UK	GTEx & Lepik et al.	GTEx & Twins UK	Lepik et al. & Twins UK
Tested	2755	2774	2790	3414	3540	3507
Colocalized	584	742	679	1777	1731	2221
Colocalized (robust)	164 (5.95%)	221 (8.00%)	174 (6.24%)	804 (23.55%)	622 (17.57%)	916 (26.12%)
Not colocalized even with a relaxed threshold	1721	1507	1625	1240	1295	852
