# Supplementary material for: Genetic architecture of gene regulation in Indonesian populations identifies QTLs associated with global and local ancestries
Source: Am J Hum Genet. 2021 Dec 16;109(1):50–65. doi: 10.1016/j.ajhg.2021.11.017 (PMC8764200; doi:10.1016/j.ajhg.2021.11.017)
Supplement: Table S5. Descriptions of the target genes of Indonesian eQTLs that show no evidence of colocalization with any of the tested European datasets and harbored an Indonesia-specific eQTL according to the mashr analysis [file mmc16.xlsx]

## Sheet: Sheet1
Supplementary Table 5. Descriptions of the target genes of Indonesian eQTLs that show no evidence of colocalization with any of the tested European datasets and harbored an Indonesia-specific eQTL according to the mashr analysis.
ENSEMBL ID	Gene symbol	Description
ENSG00000005156	LIG3	DNA ligase 3 [Source:HGNC Symbol;Acc:HGNC:6600]
ENSG00000005844	ITGAL	integrin subunit alpha L [Source:HGNC Symbol;Acc:HGNC:6148]
ENSG00000006125	AP2B1	adaptor related protein complex 2 subunit beta 1 [Source:HGNC Symbol;Acc:HGNC:563]
ENSG00000008853	RHOBTB2	Rho related BTB domain containing 2 [Source:HGNC Symbol;Acc:HGNC:18756]
ENSG00000010626	LRRC23	leucine rich repeat containing 23 [Source:HGNC Symbol;Acc:HGNC:19138]
ENSG00000013375	PGM3	phosphoglucomutase 3 [Source:HGNC Symbol;Acc:HGNC:8907]
ENSG00000031081	ARHGAP31	Rho GTPase activating protein 31 [Source:HGNC Symbol;Acc:HGNC:29216]
ENSG00000033170	FUT8	fucosyltransferase 8 [Source:HGNC Symbol;Acc:HGNC:4019]
ENSG00000047188	YTHDC2	YTH domain containing 2 [Source:HGNC Symbol;Acc:HGNC:24721]
ENSG00000051108	HERPUD1	homocysteine inducible ER protein with ubiquitin like domain 1 [Source:HGNC Symbol;Acc:HGNC:13744]
ENSG00000052723	SIKE1	suppressor of IKBKE 1 [Source:HGNC Symbol;Acc:HGNC:26119]
ENSG00000053900	ANAPC4	anaphase promoting complex subunit 4 [Source:HGNC Symbol;Acc:HGNC:19990]
ENSG00000057252	SOAT1	sterol O-acyltransferase 1 [Source:HGNC Symbol;Acc:HGNC:11177]
ENSG00000062194	GPBP1	GC-rich promoter binding protein 1 [Source:HGNC Symbol;Acc:HGNC:29520]
ENSG00000064886	CHI3L2	chitinase 3 like 2 [Source:HGNC Symbol;Acc:HGNC:1933]
ENSG00000065548	ZC3H15	zinc finger CCCH-type containing 15 [Source:HGNC Symbol;Acc:HGNC:29528]
ENSG00000066427	ATXN3	ataxin 3 [Source:HGNC Symbol;Acc:HGNC:7106]
ENSG00000066654	THUMPD1	THUMP domain containing 1 [Source:HGNC Symbol;Acc:HGNC:23807]
ENSG00000074266	EED	embryonic ectoderm development [Source:HGNC Symbol;Acc:HGNC:3188]
ENSG00000075131	TIPIN	TIMELESS interacting protein [Source:HGNC Symbol;Acc:HGNC:30750]
ENSG00000079435	LIPE	lipase E, hormone sensitive type [Source:HGNC Symbol;Acc:HGNC:6621]
ENSG00000079785	DDX1	DEAD-box helicase 1 [Source:HGNC Symbol;Acc:HGNC:2734]
ENSG00000080345	RIF1	replication timing regulatory factor 1 [Source:HGNC Symbol;Acc:HGNC:23207]
ENSG00000082269	FAM135A	family with sequence similarity 135 member A [Source:HGNC Symbol;Acc:HGNC:21084]
ENSG00000082781	ITGB5	integrin subunit beta 5 [Source:HGNC Symbol;Acc:HGNC:6160]
ENSG00000085382	HACE1	HECT domain and ankyrin repeat containing E3 ubiquitin protein ligase 1 [Source:HGNC Symbol;Acc:HGNC:21033]
ENSG00000085982	USP40	ubiquitin specific peptidase 40 [Source:HGNC Symbol;Acc:HGNC:20069]
ENSG00000087586	AURKA	aurora kinase A [Source:HGNC Symbol;Acc:HGNC:11393]
ENSG00000089060	SLC8B1	solute carrier family 8 member B1 [Source:HGNC Symbol;Acc:HGNC:26175]
ENSG00000091039	OSBPL8	oxysterol binding protein like 8 [Source:HGNC Symbol;Acc:HGNC:16396]
ENSG00000092439	TRPM7	transient receptor potential cation channel subfamily M member 7 [Source:HGNC Symbol;Acc:HGNC:17994]
ENSG00000092841	MYL6	myosin light chain 6 [Source:HGNC Symbol;Acc:HGNC:7587]
ENSG00000095564	BTAF1	B-TFIID TATA-box binding protein associated factor 1 [Source:HGNC Symbol;Acc:HGNC:17307]
ENSG00000100029	PES1	pescadillo ribosomal biogenesis factor 1 [Source:HGNC Symbol;Acc:HGNC:8848]
ENSG00000100883	SRP54	signal recognition particle 54 [Source:HGNC Symbol;Acc:HGNC:11301]
ENSG00000101000	PROCR	protein C receptor [Source:HGNC Symbol;Acc:HGNC:9452]
ENSG00000101152	DNAJC5	DnaJ heat shock protein family (Hsp40) member C5 [Source:HGNC Symbol;Acc:HGNC:16235]
ENSG00000103111	MON1B	MON1 homolog B, secretory trafficking associated [Source:HGNC Symbol;Acc:HGNC:25020]
ENSG00000103966	EHD4	EH domain containing 4 [Source:HGNC Symbol;Acc:HGNC:3245]
ENSG00000104497	SNX16	sorting nexin 16 [Source:HGNC Symbol;Acc:HGNC:14980]
ENSG00000106771	TMEM245	transmembrane protein 245 [Source:HGNC Symbol;Acc:HGNC:1363]
ENSG00000107736	CDH23	cadherin related 23 [Source:HGNC Symbol;Acc:HGNC:13733]
ENSG00000107742	SPOCK2	SPARC (osteonectin), cwcv and kazal like domains proteoglycan 2 [Source:HGNC Symbol;Acc:HGNC:13564]
ENSG00000107864	CPEB3	cytoplasmic polyadenylation element binding protein 3 [Source:HGNC Symbol;Acc:HGNC:21746]
ENSG00000107890	ANKRD26	ankyrin repeat domain 26 [Source:HGNC Symbol;Acc:HGNC:29186]
ENSG00000107960	STN1	STN1 subunit of CST complex [Source:HGNC Symbol;Acc:HGNC:26200]
ENSG00000110514	MADD	MAP kinase activating death domain [Source:HGNC Symbol;Acc:HGNC:6766]
ENSG00000110801	PSMD9	proteasome 26S subunit, non-ATPase 9 [Source:HGNC Symbol;Acc:HGNC:9567]
ENSG00000111300	NAA25	N-alpha-acetyltransferase 25, NatB auxiliary subunit [Source:HGNC Symbol;Acc:HGNC:25783]
ENSG00000111554	MDM1	Mdm1 nuclear protein [Source:HGNC Symbol;Acc:HGNC:29917]
ENSG00000111796	KLRB1	killer cell lectin like receptor B1 [Source:HGNC Symbol;Acc:HGNC:6373]
ENSG00000111802	TDP2	tyrosyl-DNA phosphodiesterase 2 [Source:HGNC Symbol;Acc:HGNC:17768]
ENSG00000111877	MCM9	minichromosome maintenance 9 homologous recombination repair factor [Source:HGNC Symbol;Acc:HGNC:21484]
ENSG00000112249	ASCC3	activating signal cointegrator 1 complex subunit 3 [Source:HGNC Symbol;Acc:HGNC:18697]
ENSG00000112299	VNN1	vanin 1 [Source:HGNC Symbol;Acc:HGNC:12705]
ENSG00000112305	SMAP1	small ArfGAP 1 [Source:HGNC Symbol;Acc:HGNC:19651]
ENSG00000112697	TMEM30A	transmembrane protein 30A [Source:HGNC Symbol;Acc:HGNC:16667]
ENSG00000113300	CNOT6	CCR4-NOT transcription complex subunit 6 [Source:HGNC Symbol;Acc:HGNC:14099]
ENSG00000113593	PPWD1	peptidylprolyl isomerase domain and WD repeat containing 1 [Source:HGNC Symbol;Acc:HGNC:28954]
ENSG00000113597	TRAPPC13	trafficking protein particle complex 13 [Source:HGNC Symbol;Acc:HGNC:25828]
ENSG00000113845	TIMMDC1	translocase of inner mitochondrial membrane domain containing 1 [Source:HGNC Symbol;Acc:HGNC:1321]
ENSG00000114473	IQCG	IQ motif containing G [Source:HGNC Symbol;Acc:HGNC:25251]
ENSG00000114735	HEMK1	HemK methyltransferase family member 1 [Source:HGNC Symbol;Acc:HGNC:24923]
ENSG00000114738	MAPKAPK3	MAPK activated protein kinase 3 [Source:HGNC Symbol;Acc:HGNC:6888]
ENSG00000115241	PPM1G	protein phosphatase, Mg2+/Mn2+ dependent 1G [Source:HGNC Symbol;Acc:HGNC:9278]
ENSG00000116001	TIA1	TIA1 cytotoxic granule associated RNA binding protein [Source:HGNC Symbol;Acc:HGNC:11802]
ENSG00000117475	BLZF1	basic leucine zipper nuclear factor 1 [Source:HGNC Symbol;Acc:HGNC:1065]
ENSG00000119408	NEK6	NIMA related kinase 6 [Source:HGNC Symbol;Acc:HGNC:7749]
ENSG00000120156	TEK	TEK receptor tyrosine kinase [Source:HGNC Symbol;Acc:HGNC:11724]
ENSG00000121691	CAT	catalase [Source:HGNC Symbol;Acc:HGNC:1516]
ENSG00000121892	PDS5A	PDS5 cohesin associated factor A [Source:HGNC Symbol;Acc:HGNC:29088]
ENSG00000121897	LIAS	lipoic acid synthetase [Source:HGNC Symbol;Acc:HGNC:16429]
ENSG00000122417	ODF2L	outer dense fiber of sperm tails 2 like [Source:HGNC Symbol;Acc:HGNC:29225]
ENSG00000123104	ITPR2	inositol 1,4,5-trisphosphate receptor type 2 [Source:HGNC Symbol;Acc:HGNC:6181]
ENSG00000123213	NLN	neurolysin [Source:HGNC Symbol;Acc:HGNC:16058]
ENSG00000123219	CENPK	centromere protein K [Source:HGNC Symbol;Acc:HGNC:29479]
ENSG00000123607	TTC21B	tetratricopeptide repeat domain 21B [Source:HGNC Symbol;Acc:HGNC:25660]
ENSG00000125821	DTD1	D-aminoacyl-tRNA deacylase 1 [Source:HGNC Symbol;Acc:HGNC:16219]
ENSG00000126522	ASL	argininosuccinate lyase [Source:HGNC Symbol;Acc:HGNC:746]
ENSG00000126524	SBDS	SBDS ribosome maturation factor [Source:HGNC Symbol;Acc:HGNC:19440]
ENSG00000127328	RAB3IP	RAB3A interacting protein [Source:HGNC Symbol;Acc:HGNC:16508]
ENSG00000127947	PTPN12	protein tyrosine phosphatase non-receptor type 12 [Source:HGNC Symbol;Acc:HGNC:9645]
ENSG00000128534	LSM8	LSM8 homolog, U6 small nuclear RNA associated [Source:HGNC Symbol;Acc:HGNC:20471]
ENSG00000129347	KRI1	KRI1 homolog [Source:HGNC Symbol;Acc:HGNC:25769]
ENSG00000130856	ZNF236	zinc finger protein 236 [Source:HGNC Symbol;Acc:HGNC:13028]
ENSG00000131018	SYNE1	spectrin repeat containing nuclear envelope protein 1 [Source:HGNC Symbol;Acc:HGNC:17089]
ENSG00000131375	CAPN7	calpain 7 [Source:HGNC Symbol;Acc:HGNC:1484]
ENSG00000131626	PPFIA1	PTPRF interacting protein alpha 1 [Source:HGNC Symbol;Acc:HGNC:9245]
ENSG00000132199	ENOSF1	enolase superfamily member 1 [Source:HGNC Symbol;Acc:HGNC:30365]
ENSG00000132704	FCRL2	Fc receptor like 2 [Source:HGNC Symbol;Acc:HGNC:14875]
ENSG00000132965	ALOX5AP	arachidonate 5-lipoxygenase activating protein [Source:HGNC Symbol;Acc:HGNC:436]
ENSG00000134108	ARL8B	ADP ribosylation factor like GTPase 8B [Source:HGNC Symbol;Acc:HGNC:25564]
ENSG00000134186	PRPF38B	pre-mRNA processing factor 38B [Source:HGNC Symbol;Acc:HGNC:25512]
ENSG00000134248	LAMTOR5	late endosomal/lysosomal adaptor, MAPK and MTOR activator 5 [Source:HGNC Symbol;Acc:HGNC:17955]
ENSG00000134265	NAPG	NSF attachment protein gamma [Source:HGNC Symbol;Acc:HGNC:7642]
ENSG00000134686	PHC2	polyhomeotic homolog 2 [Source:HGNC Symbol;Acc:HGNC:3183]
ENSG00000134909	ARHGAP32	Rho GTPase activating protein 32 [Source:HGNC Symbol;Acc:HGNC:17399]
ENSG00000135205	CCDC146	coiled-coil domain containing 146 [Source:HGNC Symbol;Acc:HGNC:29296]
ENSG00000135535	CD164	CD164 molecule [Source:HGNC Symbol;Acc:HGNC:1632]
ENSG00000135631	RAB11FIP5	RAB11 family interacting protein 5 [Source:HGNC Symbol;Acc:HGNC:24845]
ENSG00000136098	NEK3	NIMA related kinase 3 [Source:HGNC Symbol;Acc:HGNC:7746]
ENSG00000136143	SUCLA2	succinate-CoA ligase ADP-forming subunit beta [Source:HGNC Symbol;Acc:HGNC:11448]
ENSG00000136738	STAM	signal transducing adaptor molecule [Source:HGNC Symbol;Acc:HGNC:11357]
ENSG00000136758	YME1L1	YME1 like 1 ATPase [Source:HGNC Symbol;Acc:HGNC:12843]
ENSG00000136783	NIPSNAP3A	nipsnap homolog 3A [Source:HGNC Symbol;Acc:HGNC:23619]
ENSG00000137574	TGS1	trimethylguanosine synthase 1 [Source:HGNC Symbol;Acc:HGNC:17843]
ENSG00000137806	NDUFAF1	NADH:ubiquinone oxidoreductase complex assembly factor 1 [Source:HGNC Symbol;Acc:HGNC:18828]
ENSG00000138639	ARHGAP24	Rho GTPase activating protein 24 [Source:HGNC Symbol;Acc:HGNC:25361]
ENSG00000138829	FBN2	fibrillin 2 [Source:HGNC Symbol;Acc:HGNC:3604]
ENSG00000138942	RNF185	ring finger protein 185 [Source:HGNC Symbol;Acc:HGNC:26783]
ENSG00000139168	ZCRB1	zinc finger CCHC-type and RNA binding motif containing 1 [Source:HGNC Symbol;Acc:HGNC:29620]
ENSG00000139323	POC1B	POC1 centriolar protein B [Source:HGNC Symbol;Acc:HGNC:30836]
ENSG00000139719	VPS33A	VPS33A core subunit of CORVET and HOPS complexes [Source:HGNC Symbol;Acc:HGNC:18179]
ENSG00000140320	BAHD1	bromo adjacent homology domain containing 1 [Source:HGNC Symbol;Acc:HGNC:29153]
ENSG00000140577	CRTC3	CREB regulated transcription coactivator 3 [Source:HGNC Symbol;Acc:HGNC:26148]
ENSG00000140829	DHX38	DEAH-box helicase 38 [Source:HGNC Symbol;Acc:HGNC:17211]
ENSG00000140848	CPNE2	copine 2 [Source:HGNC Symbol;Acc:HGNC:2315]
ENSG00000140995	DEF8	differentially expressed in FDCP 8 homolog [Source:HGNC Symbol;Acc:HGNC:25969]
ENSG00000141179	PCTP	phosphatidylcholine transfer protein [Source:HGNC Symbol;Acc:HGNC:8752]
ENSG00000141380	SS18	SS18 subunit of BAF chromatin remodeling complex [Source:HGNC Symbol;Acc:HGNC:11340]
ENSG00000141458	NPC1	NPC intracellular cholesterol transporter 1 [Source:HGNC Symbol;Acc:HGNC:7897]
ENSG00000141469	SLC14A1	solute carrier family 14 member 1 (Kidd blood group) [Source:HGNC Symbol;Acc:HGNC:10918]
ENSG00000141627	DYM	dymeclin [Source:HGNC Symbol;Acc:HGNC:21317]
ENSG00000141759	TXNL4A	thioredoxin like 4A [Source:HGNC Symbol;Acc:HGNC:30551]
ENSG00000142065	ZFP14	ZFP14 zinc finger protein [Source:HGNC Symbol;Acc:HGNC:29312]
ENSG00000142173	COL6A2	collagen type VI alpha 2 chain [Source:HGNC Symbol;Acc:HGNC:2212]
ENSG00000142192	APP	amyloid beta precursor protein [Source:HGNC Symbol;Acc:HGNC:620]
ENSG00000142892	PIGK	phosphatidylinositol glycan anchor biosynthesis class K [Source:HGNC Symbol;Acc:HGNC:8965]
ENSG00000143153	ATP1B1	ATPase Na+/K+ transporting subunit beta 1 [Source:HGNC Symbol;Acc:HGNC:804]
ENSG00000143155	TIPRL	TOR signaling pathway regulator [Source:HGNC Symbol;Acc:HGNC:30231]
ENSG00000143322	ABL2	ABL proto-oncogene 2, non-receptor tyrosine kinase [Source:HGNC Symbol;Acc:HGNC:77]
ENSG00000143418	CERS2	ceramide synthase 2 [Source:HGNC Symbol;Acc:HGNC:14076]
ENSG00000143742	SRP9	signal recognition particle 9 [Source:HGNC Symbol;Acc:HGNC:11304]
ENSG00000144115	THNSL2	threonine synthase like 2 [Source:HGNC Symbol;Acc:HGNC:25602]
ENSG00000145348	TBCK	TBC1 domain containing kinase [Source:HGNC Symbol;Acc:HGNC:28261]
ENSG00000145982	FARS2	phenylalanyl-tRNA synthetase 2, mitochondrial [Source:HGNC Symbol;Acc:HGNC:21062]
ENSG00000146054	TRIM7	tripartite motif containing 7 [Source:HGNC Symbol;Acc:HGNC:16278]
ENSG00000146574	CCZ1B	CCZ1 homolog B, vacuolar protein trafficking and biogenesis associated [Source:HGNC Symbol;Acc:HGNC:21717]
ENSG00000146731	CCT6A	chaperonin containing TCP1 subunit 6A [Source:HGNC Symbol;Acc:HGNC:1620]
ENSG00000152439	ZNF773	zinc finger protein 773 [Source:HGNC Symbol;Acc:HGNC:30487]
ENSG00000152495	CAMK4	calcium/calmodulin dependent protein kinase IV [Source:HGNC Symbol;Acc:HGNC:1464]
ENSG00000153214	TMEM87B	transmembrane protein 87B [Source:HGNC Symbol;Acc:HGNC:25913]
ENSG00000154589	LY96	lymphocyte antigen 96 [Source:HGNC Symbol;Acc:HGNC:17156]
ENSG00000154710	RABGEF1	RAB guanine nucleotide exchange factor 1 [Source:HGNC Symbol;Acc:HGNC:17676]
ENSG00000155438	NIFK	nucleolar protein interacting with the FHA domain of MKI67 [Source:HGNC Symbol;Acc:HGNC:17838]
ENSG00000156110	ADK	adenosine kinase [Source:HGNC Symbol;Acc:HGNC:257]
ENSG00000156239	N6AMT1	N-6 adenine-specific DNA methyltransferase 1 [Source:HGNC Symbol;Acc:HGNC:16021]
ENSG00000157796	WDR19	WD repeat domain 19 [Source:HGNC Symbol;Acc:HGNC:18340]
ENSG00000158156	XKR8	XK related 8 [Source:HGNC Symbol;Acc:HGNC:25508]
ENSG00000158201	ABHD3	abhydrolase domain containing 3, phospholipase [Source:HGNC Symbol;Acc:HGNC:18718]
ENSG00000158411	MITD1	microtubule interacting and trafficking domain containing 1 [Source:HGNC Symbol;Acc:HGNC:25207]
ENSG00000158747	NBL1	NBL1, DAN family BMP antagonist [Source:HGNC Symbol;Acc:HGNC:7650]
ENSG00000159579	RSPRY1	ring finger and SPRY domain containing 1 [Source:HGNC Symbol;Acc:HGNC:29420]
ENSG00000159618	ADGRG5	adhesion G protein-coupled receptor G5 [Source:HGNC Symbol;Acc:HGNC:19010]
ENSG00000162341	TPCN2	two pore segment channel 2 [Source:HGNC Symbol;Acc:HGNC:20820]
ENSG00000162601	MYSM1	Myb like, SWIRM and MPN domains 1 [Source:HGNC Symbol;Acc:HGNC:29401]
ENSG00000162702	ZNF281	zinc finger protein 281 [Source:HGNC Symbol;Acc:HGNC:13075]
ENSG00000163002	NUP35	nucleoporin 35 [Source:HGNC Symbol;Acc:HGNC:29797]
ENSG00000163320	CGGBP1	CGG triplet repeat binding protein 1 [Source:HGNC Symbol;Acc:HGNC:1888]
ENSG00000163453	IGFBP7	insulin like growth factor binding protein 7 [Source:HGNC Symbol;Acc:HGNC:5476]
ENSG00000163464	CXCR1	C-X-C motif chemokine receptor 1 [Source:HGNC Symbol;Acc:HGNC:6026]
ENSG00000163541	SUCLG1	succinate-CoA ligase GDP/ADP-forming subunit alpha [Source:HGNC Symbol;Acc:HGNC:11449]
ENSG00000163565	IFI16	interferon gamma inducible protein 16 [Source:HGNC Symbol;Acc:HGNC:5395]
ENSG00000163823	CCR1	C-C motif chemokine receptor 1 [Source:HGNC Symbol;Acc:HGNC:1602]
ENSG00000164048	ZNF589	zinc finger protein 589 [Source:HGNC Symbol;Acc:HGNC:16747]
ENSG00000164253	WDR41	WD repeat domain 41 [Source:HGNC Symbol;Acc:HGNC:25601]
ENSG00000164715	LMTK2	lemur tyrosine kinase 2 [Source:HGNC Symbol;Acc:HGNC:17880]
ENSG00000164938	TP53INP1	tumor protein p53 inducible nuclear protein 1 [Source:HGNC Symbol;Acc:HGNC:18022]
ENSG00000165113	GKAP1	G kinase anchoring protein 1 [Source:HGNC Symbol;Acc:HGNC:17496]
ENSG00000165416	SUGT1	SGT1 homolog, MIS12 kinetochore complex assembly cochaperone [Source:HGNC Symbol;Acc:HGNC:16987]
ENSG00000165629	ATP5F1C	ATP synthase F1 subunit gamma [Source:HGNC Symbol;Acc:HGNC:833]
ENSG00000165650	PDZD8	PDZ domain containing 8 [Source:HGNC Symbol;Acc:HGNC:26974]
ENSG00000166747	AP1G1	adaptor related protein complex 1 subunit gamma 1 [Source:HGNC Symbol;Acc:HGNC:555]
ENSG00000166908	PIP4K2C	phosphatidylinositol-5-phosphate 4-kinase type 2 gamma [Source:HGNC Symbol;Acc:HGNC:23786]
ENSG00000167065	DUSP18	dual specificity phosphatase 18 [Source:HGNC Symbol;Acc:HGNC:18484]
ENSG00000167232	ZNF91	zinc finger protein 91 [Source:HGNC Symbol;Acc:HGNC:13166]
ENSG00000167641	PPP1R14A	protein phosphatase 1 regulatory inhibitor subunit 14A [Source:HGNC Symbol;Acc:HGNC:14871]
ENSG00000168385	SEPTIN2	septin 2 [Source:HGNC Symbol;Acc:HGNC:7729]
ENSG00000168461	RAB31	RAB31, member RAS oncogene family [Source:HGNC Symbol;Acc:HGNC:9771]
ENSG00000168918	INPP5D	inositol polyphosphate-5-phosphatase D [Source:HGNC Symbol;Acc:HGNC:6079]
ENSG00000169224	GCSAML	germinal center associated signaling and motility like [Source:HGNC Symbol;Acc:HGNC:29583]
ENSG00000169313	P2RY12	purinergic receptor P2Y12 [Source:HGNC Symbol;Acc:HGNC:18124]
ENSG00000169519	METTL15	methyltransferase like 15 [Source:HGNC Symbol;Acc:HGNC:26606]
ENSG00000169902	TPST1	tyrosylprotein sulfotransferase 1 [Source:HGNC Symbol;Acc:HGNC:12020]
ENSG00000170035	UBE2E3	ubiquitin conjugating enzyme E2 E3 [Source:HGNC Symbol;Acc:HGNC:12479]
ENSG00000170522	ELOVL6	ELOVL fatty acid elongase 6 [Source:HGNC Symbol;Acc:HGNC:15829]
ENSG00000170634	ACYP2	acylphosphatase 2 [Source:HGNC Symbol;Acc:HGNC:180]
ENSG00000170915	PAQR8	progestin and adipoQ receptor family member 8 [Source:HGNC Symbol;Acc:HGNC:15708]
ENSG00000171051	FPR1	formyl peptide receptor 1 [Source:HGNC Symbol;Acc:HGNC:3826]
ENSG00000171298	GAA	glucosidase alpha, acid [Source:HGNC Symbol;Acc:HGNC:4065]
ENSG00000172239	PAIP1	poly(A) binding protein interacting protein 1 [Source:HGNC Symbol;Acc:HGNC:16945]
ENSG00000172785	CBWD1	COBW domain containing 1 [Source:HGNC Symbol;Acc:HGNC:17134]
ENSG00000172819	RARG	retinoic acid receptor gamma [Source:HGNC Symbol;Acc:HGNC:9866]
ENSG00000172890	NADSYN1	NAD synthetase 1 [Source:HGNC Symbol;Acc:HGNC:29832]
ENSG00000173480	ZNF417	zinc finger protein 417 [Source:HGNC Symbol;Acc:HGNC:20646]
ENSG00000174891	RSRC1	arginine and serine rich coiled-coil 1 [Source:HGNC Symbol;Acc:HGNC:24152]
ENSG00000176014	TUBB6	tubulin beta 6 class V [Source:HGNC Symbol;Acc:HGNC:20776]
ENSG00000177119	ANO6	anoctamin 6 [Source:HGNC Symbol;Acc:HGNC:25240]
ENSG00000177302	TOP3A	DNA topoisomerase III alpha [Source:HGNC Symbol;Acc:HGNC:11992]
ENSG00000178202	POGLUT3	protein O-glucosyltransferase 3 [Source:HGNC Symbol;Acc:HGNC:28496]
ENSG00000179195	ZNF664	zinc finger protein 664 [Source:HGNC Symbol;Acc:HGNC:25406]
ENSG00000179598	PLD6	phospholipase D family member 6 [Source:HGNC Symbol;Acc:HGNC:30447]
ENSG00000180817	PPA1	inorganic pyrophosphatase 1 [Source:HGNC Symbol;Acc:HGNC:9226]
ENSG00000182179	UBA7	ubiquitin like modifier activating enzyme 7 [Source:HGNC Symbol;Acc:HGNC:12471]
ENSG00000182472	CAPN12	calpain 12 [Source:HGNC Symbol;Acc:HGNC:13249]
ENSG00000184428	TOP1MT	DNA topoisomerase I mitochondrial [Source:HGNC Symbol;Acc:HGNC:29787]
ENSG00000185009	AP3M1	adaptor related protein complex 3 subunit mu 1 [Source:HGNC Symbol;Acc:HGNC:569]
ENSG00000185305	ARL15	ADP ribosylation factor like GTPase 15 [Source:HGNC Symbol;Acc:HGNC:25945]
ENSG00000185619	PCGF3	polycomb group ring finger 3 [Source:HGNC Symbol;Acc:HGNC:10066]
ENSG00000185721	DRG1	developmentally regulated GTP binding protein 1 [Source:HGNC Symbol;Acc:HGNC:3029]
ENSG00000186204	CYP4F12	cytochrome P450 family 4 subfamily F member 12 [Source:HGNC Symbol;Acc:HGNC:18857]
ENSG00000187210	GCNT1	glucosaminyl (N-acetyl) transferase 1 [Source:HGNC Symbol;Acc:HGNC:4203]
ENSG00000187764	SEMA4D	semaphorin 4D [Source:HGNC Symbol;Acc:HGNC:10732]
ENSG00000187790	FANCM	FA complementation group M [Source:HGNC Symbol;Acc:HGNC:23168]
ENSG00000188895	MSL1	MSL complex subunit 1 [Source:HGNC Symbol;Acc:HGNC:27905]
ENSG00000189127	ANKRD34B	ankyrin repeat domain 34B [Source:HGNC Symbol;Acc:HGNC:33736]
ENSG00000196312	MFSD14C	major facilitator superfamily domain containing 14C [Source:HGNC Symbol;Acc:HGNC:23672]
ENSG00000196329	GIMAP5	GTPase, IMAP family member 5 [Source:HGNC Symbol;Acc:HGNC:18005]
ENSG00000196367	TRRAP	transformation/transcription domain associated protein [Source:HGNC Symbol;Acc:HGNC:12347]
ENSG00000196411	EPHB4	EPH receptor B4 [Source:HGNC Symbol;Acc:HGNC:3395]
ENSG00000196636	SDHAF3	succinate dehydrogenase complex assembly factor 3 [Source:HGNC Symbol;Acc:HGNC:21752]
ENSG00000196715	VKORC1L1	vitamin K epoxide reductase complex subunit 1 like 1 [Source:HGNC Symbol;Acc:HGNC:21492]
ENSG00000196821	ILRUN	inflammation and lipid regulator with UBA-like and NBR1-like domains [Source:HGNC Symbol;Acc:HGNC:21215]
ENSG00000197465	GYPE	glycophorin E (MNS blood group) [Source:HGNC Symbol;Acc:HGNC:4705]
ENSG00000197548	ATG7	autophagy related 7 [Source:HGNC Symbol;Acc:HGNC:16935]
ENSG00000197646	PDCD1LG2	programmed cell death 1 ligand 2 [Source:HGNC Symbol;Acc:HGNC:18731]
ENSG00000198105	ZNF248	zinc finger protein 248 [Source:HGNC Symbol;Acc:HGNC:13041]
ENSG00000198146	ZNF770	zinc finger protein 770 [Source:HGNC Symbol;Acc:HGNC:26061]
ENSG00000198162	MAN1A2	mannosidase alpha class 1A member 2 [Source:HGNC Symbol;Acc:HGNC:6822]
ENSG00000198286	CARD11	caspase recruitment domain family member 11 [Source:HGNC Symbol;Acc:HGNC:16393]
ENSG00000198478	SH3BGRL2	SH3 domain binding glutamate rich protein like 2 [Source:HGNC Symbol;Acc:HGNC:15567]
ENSG00000198874	TYW1	tRNA-yW synthesizing protein 1 homolog [Source:HGNC Symbol;Acc:HGNC:25598]
ENSG00000198919	DZIP3	DAZ interacting zinc finger protein 3 [Source:HGNC Symbol;Acc:HGNC:30938]
ENSG00000203791	EEF1AKMT2	EEF1A lysine methyltransferase 2 [Source:HGNC Symbol;Acc:HGNC:33787]
ENSG00000204406	MBD5	methyl-CpG binding domain protein 5 [Source:HGNC Symbol;Acc:HGNC:20444]
ENSG00000204516	MICB	MHC class I polypeptide-related sequence B [Source:HGNC Symbol;Acc:HGNC:7091]
ENSG00000205352	PRR13	proline rich 13 [Source:HGNC Symbol;Acc:HGNC:24528]
ENSG00000213281	NRAS	NRAS proto-oncogene, GTPase [Source:HGNC Symbol;Acc:HGNC:7989]
ENSG00000213462	ERV3-1	endogenous retrovirus group 3 member 1, envelope [Source:HGNC Symbol;Acc:HGNC:3454]
ENSG00000213809	KLRK1	killer cell lectin like receptor K1 [Source:HGNC Symbol;Acc:HGNC:18788]
ENSG00000213977	TAX1BP3	Tax1 binding protein 3 [Source:HGNC Symbol;Acc:HGNC:30684]
ENSG00000221890	NPTXR	neuronal pentraxin receptor [Source:HGNC Symbol;Acc:HGNC:7954]
ENSG00000241258	CRCP	CGRP receptor component [Source:HGNC Symbol;Acc:HGNC:17888]
ENSG00000274750	H3C6	H3 clustered histone 6 [Source:HGNC Symbol;Acc:HGNC:4769]
ENSG00000282988	AL031777.2	novel protein
