# Supplementary material for: Genetic architecture of gene regulation in Indonesian populations identifies QTLs associated with global and local ancestries
Source: Am J Hum Genet. 2021 Dec 16;109(1):50–65. doi: 10.1016/j.ajhg.2021.11.017 (PMC8764200; doi:10.1016/j.ajhg.2021.11.017)
Supplement: Table S6. p values for overrepresentation (Fisher’s test) of modern and archaic LAI-driven QTLs among the genomic windows under positive selection in each population [file mmc17.xlsx]

## Sheet: Sheet1
Supplementary Table 6. p values for overrepresentation (Fisher’s test) of modern and archaic LAI-driven QTLs among the genomic windows under positive selection in each population. QTLs with an FDR-p < 0.01 in the permutation-based analysis were included in testing. QTLs driven by Denisovan or Neanderthal ancestry with an R2>0.7 were considered LAI driven. Windows with a proportion of SNPs with an…
		Under positive selection in
		Mentawai	Sumba	Korowai
eQTL driven by	East-Asian/Papuan ancestry	1	1	1
	Denisovan ancestry	1	1	1
	Neanderthal ancestry	0.473661	1	0.425438
methylQTL driven by	East-Asian/Papuan ancestry	0.0997317	0.25039	0.0340069
	Denisovan ancestry	0.178555	0.269288	0.727784
	Neanderthal ancestry	0.252009	0.71317	0.0406328
