# Supplementary material for: Genetic architecture of gene regulation in Indonesian populations identifies QTLs associated with global and local ancestries
Source: Am J Hum Genet. 2021 Dec 16;109(1):50–65. doi: 10.1016/j.ajhg.2021.11.017 (PMC8764200; doi:10.1016/j.ajhg.2021.11.017)
Supplement: Table S9. Summary of European eQTLs that colocalize with each of the 36 hematological GWAS traits reported in Astle et al. (2016) — 52 [file mmc20.xlsx]

## Sheet: Sheet1
Supplementary Table 9. Summary of European eQTLs that colocalize with each of the 36 hematological GWAS traits reported in Astle et al. (2016).
Trait form Astle et al.	Study accession	GTEx	Lepik et al. 2017	Twins UK	Shared genes	# of shared genes	Union of colocalized genes	# all colocalized genes	Total # of significant colocalization with the Indonesian data	Genes colocalized in the Indonesian dataset only	# colocalized with the Indonesian dataset only
Basophil count	GCST004618	ENSG00000163823, ENSG00000146592, ENSG00000127946, ENSG00000159840, ENSG00000146904, ENSG00000120889	ENSG00000139977, ENSG00000140575, ENSG00000183625, ENSG00000163823, ENSG00000146592, ENSG00000127946, ENSG00000159840, ENSG00000120889	ENSG00000140575, ENSG00000163823, ENSG00000146592, ENSG00000127946, ENSG00000159840	ENSG00000163823, ENSG00000146592, ENSG00000127946, ENSG00000159840	4	ENSG00000140575, ENSG00000163823, ENSG00000146592, ENSG00000127946, ENSG00000159840, ENSG00000146904, ENSG00000120889, ENSG00000139977, ENSG00000183625	9	3	ENSG00000064201	1
Basophil percentage of granulocytes	GCST004634	ENSG00000163823, ENSG00000127946, ENSG00000159840, ENSG00000146904	ENSG00000139977, ENSG00000140575, ENSG00000163823, ENSG00000127946, ENSG00000159840	ENSG00000140575, ENSG00000163823, ENSG00000127946, ENSG00000159840	ENSG00000163823, ENSG00000127946, ENSG00000159840	3	ENSG00000140575, ENSG00000163823, ENSG00000127946, ENSG00000159840, ENSG00000146904, ENSG00000139977	6	2	ENSG00000064201	1
Basophil percentage of leukocytes	GCST004631	ENSG00000163823, ENSG00000127946, ENSG00000159840, ENSG00000146904	ENSG00000139977, ENSG00000140575, ENSG00000183625, ENSG00000163823, ENSG00000127946, ENSG00000159840	ENSG00000140575, ENSG00000163823, ENSG00000127946, ENSG00000159840	ENSG00000163823, ENSG00000127946, ENSG00000159840	3	ENSG00000140575, ENSG00000163823, ENSG00000127946, ENSG00000159840, ENSG00000146904, ENSG00000139977, ENSG00000183625	7	2	ENSG00000064201	1
Eosinophil count	GCST004606	ENSG00000169397, ENSG00000128604, ENSG00000168672	ENSG00000067182, ENSG00000125868, ENSG00000128604	ENSG00000067182, ENSG00000168385, ENSG00000168672		0	ENSG00000067182, ENSG00000168385, ENSG00000168672, ENSG00000169397, ENSG00000128604, ENSG00000125868	6	2	ENSG00000167768	1
Eosinophil percentage of granulocytes	GCST004617	ENSG00000146592	ENSG00000188404, ENSG00000146592, ENSG00000128604	ENSG00000168385		0	ENSG00000168385, ENSG00000146592, ENSG00000188404, ENSG00000128604	4	1	ENSG00000197728	1
Eosinophil percentage of leukocytes	GCST004600	ENSG00000168071, ENSG00000197728, ENSG00000169397, ENSG00000101751, ENSG00000188404, ENSG00000128604	ENSG00000197728, ENSG00000176438, ENSG00000189050, ENSG00000101751, ENSG00000130518, ENSG00000188404, ENSG00000125868, ENSG00000138468, ENSG00000134987, ENSG00000128604, ENSG00000235106	ENSG00000167768, ENSG00000197728, ENSG00000188404, ENSG00000168385, ENSG00000125485	ENSG00000197728, ENSG00000188404	2	ENSG00000167768, ENSG00000197728, ENSG00000188404, ENSG00000168385, ENSG00000125485, ENSG00000168071, ENSG00000169397, ENSG00000101751, ENSG00000128604, ENSG00000176438, ENSG00000189050, ENSG00000130518, ENSG00000125868, ENSG00000138468, ENSG00000134987, ENSG00000235106	16	2		0
Grythrocyte count	GCST004601	ENSG00000169231	ENSG00000169231	ENSG00000169231, ENSG00000164512	ENSG00000169231	1	ENSG00000169231, ENSG00000164512	2	0		0
Granulocyte count	GCST004614	ENSG00000107798, ENSG00000100890, ENSG00000085491, ENSG00000115232, ENSG00000113240, ENSG00000124788, ENSG00000146592, ENSG00000022567	ENSG00000107798, ENSG00000090382, ENSG00000005844, ENSG00000085491, ENSG00000160199, ENSG00000115232, ENSG00000124788, ENSG00000146592, ENSG00000022567	ENSG00000100890, ENSG00000085491, ENSG00000160199, ENSG00000115232, ENSG00000124788, ENSG00000146592, ENSG00000022567	ENSG00000085491, ENSG00000115232, ENSG00000124788, ENSG00000146592, ENSG00000022567	5	ENSG00000100890, ENSG00000085491, ENSG00000160199, ENSG00000115232, ENSG00000124788, ENSG00000146592, ENSG00000022567, ENSG00000107798, ENSG00000113240, ENSG00000090382, ENSG00000005844	11	4	ENSG00000120889	1
Granulocyte percentage of myeloid white cells	GCST004608	ENSG00000171860, ENSG00000089818, ENSG00000029364, ENSG00000075413, ENSG00000168234, ENSG00000085491, ENSG00000132823, ENSG00000115232, ENSG00000163412, ENSG00000111846, ENSG00000146592	ENSG00000130592, ENSG00000171860, ENSG00000089818, ENSG00000029364, ENSG00000141068, ENSG00000030582, ENSG00000168234, ENSG00000158773, ENSG00000163050, ENSG00000115232, ENSG00000178623, ENSG00000111846, ENSG00000146592, ENSG00000119408	ENSG00000130592, ENSG00000171860, ENSG00000089818, ENSG00000131873, ENSG00000030582, ENSG00000085491, ENSG00000158773, ENSG00000132823, ENSG00000115232, ENSG00000163412, ENSG00000111846, ENSG00000146592	ENSG00000171860, ENSG00000089818, ENSG00000115232, ENSG00000111846, ENSG00000146592	5	ENSG00000130592, ENSG00000171860, ENSG00000089818, ENSG00000131873, ENSG00000030582, ENSG00000085491, ENSG00000158773, ENSG00000132823, ENSG00000115232, ENSG00000163412, ENSG00000111846, ENSG00000146592, ENSG00000029364, ENSG00000075413, ENSG00000168234, ENSG00000141068, ENSG00000163050, ENSG00000178623, ENSG00000119408	19	5	ENSG00000254415	1
Hematocrit	GCST004604	ENSG00000169231	ENSG00000169231	ENSG00000169231	ENSG00000169231	1	ENSG00000169231	1	1		0
Hemoglobin measurement	GCST004615	ENSG00000169231	ENSG00000169231	ENSG00000169231	ENSG00000169231	1	ENSG00000169231	1	1		0
Leukocyte count	GCST004610	ENSG00000107798, ENSG00000166035, ENSG00000137845, ENSG00000085491, ENSG00000115232, ENSG00000124788, ENSG00000146592, ENSG00000022567	ENSG00000107537, ENSG00000107798, ENSG00000178878, ENSG00000090382, ENSG00000137845, ENSG00000005844, ENSG00000085491, ENSG00000115232, ENSG00000124788, ENSG00000146592, ENSG00000022567	ENSG00000085491, ENSG00000115232, ENSG00000124788, ENSG00000146592, ENSG00000022567	ENSG00000085491, ENSG00000115232, ENSG00000124788, ENSG00000146592, ENSG00000022567	5	ENSG00000085491, ENSG00000115232, ENSG00000124788, ENSG00000146592, ENSG00000022567, ENSG00000107798, ENSG00000166035, ENSG00000137845, ENSG00000107537, ENSG00000178878, ENSG00000090382, ENSG00000005844	12	4	ENSG00000131873, ENSG00000120889	2
Lymphocyte count	GCST004627	ENSG00000156502, ENSG00000156510, ENSG00000166035, ENSG00000137845, ENSG00000162104, ENSG00000107281	ENSG00000156502, ENSG00000165714, ENSG00000178878, ENSG00000137845, ENSG00000162104, ENSG00000005844, ENSG00000054523, ENSG00000177311, ENSG00000152495, ENSG00000198286, ENSG00000180549	ENSG00000110218, ENSG00000183955, ENSG00000197043, ENSG00000198286, ENSG00000180549, ENSG00000107281		0	ENSG00000110218, ENSG00000183955, ENSG00000197043, ENSG00000198286, ENSG00000180549, ENSG00000107281, ENSG00000156502, ENSG00000156510, ENSG00000166035, ENSG00000137845, ENSG00000162104, ENSG00000165714, ENSG00000178878, ENSG00000005844, ENSG00000054523, ENSG00000177311, ENSG00000152495	17	2	ENSG00000064547	1
Lymphocyte percentage of leukocytes	GCST004632	ENSG00000171860, ENSG00000089818, ENSG00000029364, ENSG00000132823, ENSG00000064012, ENSG00000113240, ENSG00000146592	ENSG00000171860, ENSG00000089818, ENSG00000165714, ENSG00000090382, ENSG00000029364, ENSG00000005844, ENSG00000132823, ENSG00000152495, ENSG00000198286, ENSG00000146592	ENSG00000171860, ENSG00000132823, ENSG00000198286, ENSG00000146592	ENSG00000171860, ENSG00000132823, ENSG00000146592	3	ENSG00000171860, ENSG00000132823, ENSG00000198286, ENSG00000146592, ENSG00000089818, ENSG00000029364, ENSG00000064012, ENSG00000113240, ENSG00000165714, ENSG00000090382, ENSG00000005844, ENSG00000152495	12	1		0
Mean corpuscular hemoglobin	GCST004630	ENSG00000205726	ENSG00000175970, ENSG00000141510			0	ENSG00000205726, ENSG00000175970, ENSG00000141510	3	1	ENSG00000064201	1
Mean corpuscular hemoglobin concentration	GCST004605	ENSG00000180537	ENSG00000205726			0	ENSG00000180537, ENSG00000205726	2	1	ENSG00000127831	1
Mean corpuscular volume	GCST004602	ENSG00000183726, ENSG00000205726	ENSG00000175970, ENSG00000141510, ENSG00000183726	ENSG00000064201, ENSG00000183726	ENSG00000183726	1	ENSG00000064201, ENSG00000183726, ENSG00000205726, ENSG00000175970, ENSG00000141510	5	2	ENSG00000064313	1
Mean platelet volume	GCST004599			ENSG00000206052		0	ENSG00000206052	1	1	ENSG00000196502	1
Monocyte count	GCST004625	ENSG00000075413, ENSG00000104783, ENSG00000115232, ENSG00000113504, ENSG00000111846, ENSG00000159840, ENSG00000146904	ENSG00000130592, ENSG00000005844, ENSG00000141068, ENSG00000130518, ENSG00000104783, ENSG00000158773, ENSG00000035687, ENSG00000115232, ENSG00000113504, ENSG00000111846, ENSG00000159840	ENSG00000130592, ENSG00000104783, ENSG00000158773, ENSG00000115232, ENSG00000113504, ENSG00000111846, ENSG00000185811, ENSG00000159840	ENSG00000104783, ENSG00000115232, ENSG00000113504, ENSG00000111846, ENSG00000159840	5	ENSG00000130592, ENSG00000104783, ENSG00000158773, ENSG00000115232, ENSG00000113504, ENSG00000111846, ENSG00000185811, ENSG00000159840, ENSG00000075413, ENSG00000146904, ENSG00000005844, ENSG00000141068, ENSG00000130518, ENSG00000035687	14	4		0
Monocyte percentage of leukocytes	GCST004609	ENSG00000171860, ENSG00000089818, ENSG00000029364, ENSG00000075413, ENSG00000104783, ENSG00000085491, ENSG00000115232, ENSG00000163412, ENSG00000111846, ENSG00000146592	ENSG00000130592, ENSG00000171860, ENSG00000089818, ENSG00000029364, ENSG00000141068, ENSG00000030582, ENSG00000104783, ENSG00000115232, ENSG00000178623, ENSG00000111846, ENSG00000146592	ENSG00000130592, ENSG00000171860, ENSG00000089818, ENSG00000131873, ENSG00000030582, ENSG00000120071, ENSG00000104783, ENSG00000085491, ENSG00000115232, ENSG00000163412, ENSG00000111846, ENSG00000146592	ENSG00000171860, ENSG00000089818, ENSG00000104783, ENSG00000115232, ENSG00000111846, ENSG00000146592	6	ENSG00000130592, ENSG00000171860, ENSG00000089818, ENSG00000131873, ENSG00000030582, ENSG00000120071, ENSG00000104783, ENSG00000085491, ENSG00000115232, ENSG00000163412, ENSG00000111846, ENSG00000146592, ENSG00000029364, ENSG00000075413, ENSG00000141068, ENSG00000178623	16	4	ENSG00000160310	1
Myeloid while cell count	GCST004626	ENSG00000107798, ENSG00000085491, ENSG00000115232, ENSG00000124788, ENSG00000146592, ENSG00000022567	ENSG00000107798, ENSG00000090382, ENSG00000005844, ENSG00000085491, ENSG00000115232, ENSG00000124788, ENSG00000146592, ENSG00000022567	ENSG00000160199, ENSG00000115232, ENSG00000124788, ENSG00000146592, ENSG00000022567	ENSG00000115232, ENSG00000124788, ENSG00000146592, ENSG00000022567	4	ENSG00000160199, ENSG00000115232, ENSG00000124788, ENSG00000146592, ENSG00000022567, ENSG00000107798, ENSG00000085491, ENSG00000090382, ENSG00000005844	9	5	ENSG00000131873, ENSG00000120889	2
Neutrophil count	GCST004629	ENSG00000107798, ENSG00000085491, ENSG00000115232, ENSG00000113240, ENSG00000124788, ENSG00000146592, ENSG00000022567	ENSG00000107798, ENSG00000090382, ENSG00000005844, ENSG00000072818, ENSG00000085491, ENSG00000160199, ENSG00000115232, ENSG00000124788, ENSG00000146592, ENSG00000022567	ENSG00000131873, ENSG00000085491, ENSG00000160199, ENSG00000115232, ENSG00000124788, ENSG00000146592, ENSG00000022567	ENSG00000085491, ENSG00000115232, ENSG00000124788, ENSG00000146592, ENSG00000022567	5	ENSG00000131873, ENSG00000085491, ENSG00000160199, ENSG00000115232, ENSG00000124788, ENSG00000146592, ENSG00000022567, ENSG00000107798, ENSG00000113240, ENSG00000090382, ENSG00000005844, ENSG00000072818	12	5	ENSG00000171860, ENSG00000120889	2
Neutrophil percentage of granulocytes	GCST004623		ENSG00000067182, ENSG00000188404	ENSG00000067182, ENSG00000188404, ENSG00000168385		0	ENSG00000067182, ENSG00000188404, ENSG00000168385	3	1	ENSG00000197728	1
Neutrophil percentage of white cells	GCST004633	ENSG00000171860, ENSG00000089818, ENSG00000029364, ENSG00000132823, ENSG00000064012, ENSG00000113240, ENSG00000146592	ENSG00000171860, ENSG00000089818, ENSG00000165714, ENSG00000090382, ENSG00000029364, ENSG00000005844, ENSG00000141027, ENSG00000132823, ENSG00000064012, ENSG00000124788, ENSG00000146592	ENSG00000171860, ENSG00000089818, ENSG00000131873, ENSG00000132823, ENSG00000124788, ENSG00000146592	ENSG00000171860, ENSG00000089818, ENSG00000132823, ENSG00000146592	4	ENSG00000171860, ENSG00000089818, ENSG00000131873, ENSG00000132823, ENSG00000124788, ENSG00000146592, ENSG00000029364, ENSG00000064012, ENSG00000113240, ENSG00000165714, ENSG00000090382, ENSG00000005844, ENSG00000141027	13	2		0
Platelet distribution width	GCST004616	ENSG00000148484, ENSG00000103184, ENSG00000113504	ENSG00000148484, ENSG00000140416, ENSG00000103184, ENSG00000117528, ENSG00000158710, ENSG00000113504, ENSG00000165025	ENSG00000148484, ENSG00000103184, ENSG00000113504	ENSG00000148484, ENSG00000103184, ENSG00000113504	3	ENSG00000148484, ENSG00000103184, ENSG00000113504, ENSG00000140416, ENSG00000117528, ENSG00000158710, ENSG00000165025	7	4	ENSG00000126787, ENSG00000123838, ENSG00000145703	3
Platelet count	GCST004603	ENSG00000030110	ENSG00000140416, ENSG00000089327, ENSG00000030110, ENSG00000056558	ENSG00000105048		0	ENSG00000105048, ENSG00000030110, ENSG00000140416, ENSG00000089327, ENSG00000056558	5	2	ENSG00000196502, ENSG00000064012	2
Plateletcrit	GCST004607	ENSG00000183726, ENSG00000064012, ENSG00000030110	ENSG00000140416, ENSG00000183726, ENSG00000064012, ENSG00000030110	ENSG00000105048, ENSG00000183726, ENSG00000064012	ENSG00000183726, ENSG00000064012	2	ENSG00000105048, ENSG00000183726, ENSG00000064012, ENSG00000030110, ENSG00000140416	5	1		0
Red cell distribution width	GCST004621	ENSG00000205726, ENSG00000113504, ENSG00000137267	ENSG00000175970, ENSG00000274180, ENSG00000164144, ENSG00000113504, ENSG00000137267, ENSG00000158517	ENSG00000274180, ENSG00000164144, ENSG00000113504	ENSG00000113504	1	ENSG00000274180, ENSG00000164144, ENSG00000113504, ENSG00000205726, ENSG00000137267, ENSG00000175970, ENSG00000158517	7	1		0
High light scatter reticulocyte count	GCST004611	ENSG00000076864, ENSG00000198467	ENSG00000076864	ENSG00000170852		0	ENSG00000170852, ENSG00000076864, ENSG00000198467	3	1		0
High light scatter reticulocyte count	GCST004612	ENSG00000076864, ENSG00000198467	ENSG00000076864	ENSG00000170852		0	ENSG00000170852, ENSG00000076864, ENSG00000198467	3	1		0
Reticulocyte fraction of red cells	GCST004619			ENSG00000170852		0	ENSG00000170852	1	1	ENSG00000076864	1
Reticulocyte count	GCST004622	ENSG00000198467				0	ENSG00000198467	1	0		0
Immature fraction of reticulocytes	GCST004628	ENSG00000130656, ENSG00000076864	ENSG00000130656, ENSG00000274180, ENSG00000076864	ENSG00000274180		0	ENSG00000274180, ENSG00000130656, ENSG00000076864	3	1		0
Sum of basophil neutrophil counts	GCST004620	ENSG00000107798, ENSG00000100890, ENSG00000085491, ENSG00000115232, ENSG00000113240, ENSG00000124788, ENSG00000146592, ENSG00000022567	ENSG00000107798, ENSG00000090382, ENSG00000005844, ENSG00000072818, ENSG00000085491, ENSG00000160199, ENSG00000115232, ENSG00000124788, ENSG00000146592, ENSG00000022567	ENSG00000131873, ENSG00000072818, ENSG00000085491, ENSG00000160199, ENSG00000115232, ENSG00000124788, ENSG00000146592, ENSG00000022567	ENSG00000085491, ENSG00000115232, ENSG00000124788, ENSG00000146592, ENSG00000022567	5	ENSG00000131873, ENSG00000072818, ENSG00000085491, ENSG00000160199, ENSG00000115232, ENSG00000124788, ENSG00000146592, ENSG00000022567, ENSG00000107798, ENSG00000100890, ENSG00000113240, ENSG00000090382, ENSG00000005844	13	5	ENSG00000171860, ENSG00000120889	2
Sum of eosinophil and basophil counts	GCST004624	ENSG00000115232, ENSG00000128604, ENSG00000168672	ENSG00000067182, ENSG00000125868, ENSG00000115232, ENSG00000128604	ENSG00000067182, ENSG00000168385, ENSG00000168672		0	ENSG00000067182, ENSG00000168385, ENSG00000168672, ENSG00000115232, ENSG00000128604, ENSG00000125868	6	1		0
Sum of neutrophil and eosinophil counts	GCST004613	ENSG00000107798, ENSG00000085491, ENSG00000115232, ENSG00000113240, ENSG00000124788, ENSG00000146592, ENSG00000022567	ENSG00000107798, ENSG00000090382, ENSG00000005844, ENSG00000085491, ENSG00000134247, ENSG00000134256, ENSG00000160199, ENSG00000115232, ENSG00000124788, ENSG00000146592, ENSG00000022567	ENSG00000085491, ENSG00000134256, ENSG00000160199, ENSG00000115232, ENSG00000124788, ENSG00000146592, ENSG00000022567	ENSG00000085491, ENSG00000115232, ENSG00000124788, ENSG00000146592, ENSG00000022567	5	ENSG00000085491, ENSG00000134256, ENSG00000160199, ENSG00000115232, ENSG00000124788, ENSG00000146592, ENSG00000022567, ENSG00000107798, ENSG00000113240, ENSG00000090382, ENSG00000005844, ENSG00000134247	12	4	ENSG00000120889	1
